# Supplementary material for: Interaction Network of Porcine Circovirus Type 3 and 4 Capsids with Host Proteins
Source: Viruses. 2022 Apr 29;14(5):939. doi: 10.3390/v14050939 (PMC9144384; doi:10.3390/v14050939)
Supplement: Supplementary file 1 [file viruses-14-00939-s001.zip]

Archive with 6 entries (6 files):
- Supplementary Table S1-The PCV3 or PCV4 Cap-interacting cellular proteins in the í¡.xlsx
- Supplementary Table S2-The common PCV3 or PCV4 Cap binding host proteins (278).xlsx
- Supplementary Table S3-The unique PCV3 Cap (123) or PCV4 Cap binding cellular proteins (206).xlsx
- Supplementary Table S4-The GO annotation analyses of PCV3 or PCV4 Cap-interacting cellular proteins.xlsx
- Supplementary Table S5-The KEGG enrichment analyses of PCV3 or PCV4 Cap-interacting host proteins.xls
- Supplementary Table S6-The interactions network of the confirmed host protein-PCV3 or PCV4í¡.xlsx
