# Supplementary material for: Interaction Network of Porcine Circovirus Type 3 and 4 Capsids with Host Proteins
Source: Viruses. 2022 Apr 29;14(5):939. doi: 10.3390/v14050939 (PMC9144384; doi:10.3390/v14050939)
Supplement: Supplementary file 1 [file viruses-14-00939-s001.zip › Supplementary Table S1-The PCV3 or PCV4 Cap-interacting cellular proteins in the í¡.xlsx]

## Sheet: FLAG-PCV3 Cap transfected
Accession	Description	Coverage [%]	# Peptides	# PSMs	# Unique Peptides	# AAs	MW [kDa]	calc. pI	Abundances (Grouped): FLAG-PCV3 Cap transfected
A0A0U4BW16	Non-muscle myosin heavy chain 9 OS=Homo sapiens OX=9606 GN=MYH9 PE=2 SV=1	49	98	186	59	1963	226.4	5.52	1.04732e+10
P35580	Myosin-10 OS=Homo sapiens OX=9606 GN=MYH10 PE=1 SV=3	50	100	166	80	1976	228.9	5.54	1.22293e+10
B4E3S1	cDNA FLJ57040, highly similar to Myosin-9 OS=Homo sapiens OX=9606 PE=2 SV=1	51	44	83	11	964	110.8	8.25	1.52268e+09
H6VRF8	Cytokeratin-1 OS=Homo sapiens OX=9606 GN=KRT1 PE=3 SV=1	60	42	95	36	644	66	8.12	1.76178e+10
P63261	Actin, cytoplasmic 2 OS=Homo sapiens OX=9606 GN=ACTG1 PE=1 SV=1	65	24	86	6	375	41.8	5.48	3.68513e+10
P35527	Keratin, type I cytoskeletal 9 OS=Homo sapiens OX=9606 GN=KRT9 PE=1 SV=3	71	29	46	29	623	62	5.24	3.91898e+09
P13645	Keratin, type I cytoskeletal 10 OS=Homo sapiens OX=9606 GN=KRT10 PE=1 SV=6	52	29	56	25	584	58.8	5.21	1.11962e+10
P21333	Filamin-A OS=Homo sapiens OX=9606 GN=FLNA PE=1 SV=4	25	53	61	48	2647	280.6	6.06	8.70287e+08
P35908	Keratin, type II cytoskeletal 2 epidermal OS=Homo sapiens OX=9606 GN=KRT2 PE=1 SV=2	60	37	59	26	639	65.4	8	6.38752e+09
Q16643	Drebrin OS=Homo sapiens OX=9606 GN=DBN1 PE=1 SV=4	43	23	44	23	649	71.4	4.45	2.5572e+09
O94832	Unconventional myosin-Id OS=Homo sapiens OX=9606 GN=MYO1D PE=1 SV=2	39	38	50	38	1006	116.1	9.39	2406305036
A0A384P5S9	Epididymis secretory sperm binding protein OS=Homo sapiens OX=9606 PE=2 SV=1	21	43	48	43	2452	282.1	5.34	4.61097e+08
Q9UHB6	LIM domain and actin-binding protein 1 OS=Homo sapiens OX=9606 GN=LIMA1 PE=1 SV=1	43	28	43	28	759	85.2	6.84	1.62559e+09
Q92614	Unconventional myosin-XVIIIa OS=Homo sapiens OX=9606 GN=MYO18A PE=1 SV=3	19	30	33	12	2054	233	6.3	3.59536e+08
O00159	Unconventional myosin-Ic OS=Homo sapiens OX=9606 GN=MYO1C PE=1 SV=4	30	29	36	12	1063	121.6	9.41	8.21736e+08
O14744	Protein arginine N-methyltransferase 5 OS=Homo sapiens OX=9606 GN=PRMT5 PE=1 SV=4	52	25	36	25	637	72.6	6.29	2.42614e+09
P19338	Nucleolin OS=Homo sapiens OX=9606 GN=NCL PE=1 SV=3	33	24	33	24	710	76.6	4.7	3.5256e+09
Q4VCS5	Angiomotin OS=Homo sapiens OX=9606 GN=AMOT PE=1 SV=1	30	27	37	24	1084	118	7.64	707548374
Q9NR30	Nucleolar RNA helicase 2 OS=Homo sapiens OX=9606 GN=DDX21 PE=1 SV=5	36	25	30	25	783	87.3	9.28	1.01874e+09
A0A024R321	Filamin B, beta (Actin binding protein 278), isoform CRA_a OS=Homo sapiens OX=9606 GN=FLNB PE=3 SV=1	13	29	36	24	2622	280.3	5.94	2.45755e+08
P08779	Keratin, type I cytoskeletal 16 OS=Homo sapiens OX=9606 GN=KRT16 PE=1 SV=4	50	22	29	12	473	51.2	5.05	1.67572e+08
P02533	Keratin, type I cytoskeletal 14 OS=Homo sapiens OX=9606 GN=KRT14 PE=1 SV=4	51	23	31	9	472	51.5	5.16	7.68823e+08
O43707	Alpha-actinin-4 OS=Homo sapiens OX=9606 GN=ACTN4 PE=1 SV=2	28	21	26	15	911	104.8	5.44	2.69991e+08
B4DUQ1	Heterogeneous nuclear ribonucleoprotein K OS=Homo sapiens OX=9606 PE=2 SV=1	40	15	24	15	439	48.5	5.92	5.07638e+08
P13647	Keratin, type II cytoskeletal 5 OS=Homo sapiens OX=9606 GN=KRT5 PE=1 SV=3	41	32	40	6	590	62.3	7.74	1228505460
Q08211	ATP-dependent RNA helicase A OS=Homo sapiens OX=9606 GN=DHX9 PE=1 SV=4	20	18	22	18	1270	140.9	6.84	2.87145e+08
D6W5C0	Spectrin beta chain OS=Homo sapiens OX=9606 GN=SPTBN1 PE=3 SV=1	15	29	31	26	2278	264.3	5.58	3.31014e+08
A8K3K1	cDNA FLJ78096, highly similar to Homo sapiens actin, alpha, cardiac muscle (ACTC), mRNA OS=Homo sapiens OX=9606 PE=2 SV=1	37	13	50	2	377	42	5.39	8.6042e+08
P48668	Keratin, type II cytoskeletal 6C OS=Homo sapiens OX=9606 GN=KRT6C PE=1 SV=3	43	28	33	1	564	60	8	3.21213e+08
Q00839	Heterogeneous nuclear ribonucleoprotein U OS=Homo sapiens OX=9606 GN=HNRNPU PE=1 SV=6	25	19	25	19	825	90.5	6	2.07426e+09
P67809	Y-box-binding protein 1 OS=Homo sapiens OX=9606 GN=YBX1 PE=1 SV=3	66	12	19	3	324	35.9	9.88	8.92248e+08
P02538	Keratin, type II cytoskeletal 6A OS=Homo sapiens OX=9606 GN=KRT6A PE=1 SV=3	41	27	32	1	564	60	8	31566694
O14654	Insulin receptor substrate 4 OS=Homo sapiens OX=9606 GN=IRS4 PE=1 SV=1	23	19	22	19	1257	133.7	8.44	2.80185e+08
P04259	Keratin, type II cytoskeletal 6B OS=Homo sapiens OX=9606 GN=KRT6B PE=1 SV=5	39	26	33	1	564	60	8	9491647
O75533	Splicing factor 3B subunit 1 OS=Homo sapiens OX=9606 GN=SF3B1 PE=1 SV=3	21	19	21	19	1304	145.7	7.09	138993161
E9PDF6	Unconventional myosin-Ib OS=Homo sapiens OX=9606 GN=MYO1B PE=1 SV=1	25	24	26	24	1107	128.4	9.31	5.25036e+08
Q9C0C9	(E3-independent) E2 ubiquitin-conjugating enzyme OS=Homo sapiens OX=9606 GN=UBE2O PE=1 SV=3	21	23	27	8	1292	141.2	5.12	4.00059e+08
Q6S8J3	POTE ankyrin domain family member E OS=Homo sapiens OX=9606 GN=POTEE PE=2 SV=3	10	9	34	1	1075	121.3	6.2	37956708
Q7Z406	Myosin-14 OS=Homo sapiens OX=9606 GN=MYH14 PE=1 SV=2	13	26	32	15	1995	227.7	5.6	8.86338e+07
B4E0T8	cDNA FLJ59649, highly similar to Myosin-18A OS=Homo sapiens OX=9606 PE=2 SV=1	18	19	19	1	1181	133.5	7.09	9578275
Q9NZI8	Insulin-like growth factor 2 mRNA-binding protein 1 OS=Homo sapiens OX=9606 GN=IGF2BP1 PE=1 SV=2	35	17	23	15	577	63.4	9.2	423215888
Q86YZ3	Hornerin OS=Homo sapiens OX=9606 GN=HRNR PE=1 SV=2	14	13	17	13	2850	282.2	10.04	1.4178e+08
A0A024QZJ6	Myosin, heavy polypeptide 11, smooth muscle, isoform CRA_b OS=Homo sapiens OX=9606 GN=MYH11 PE=3 SV=1	9	18	27	0	1938	223.4	5.53
O14950	Myosin regulatory light chain 12B OS=Homo sapiens OX=9606 GN=MYL12B PE=1 SV=2	56	8	20	1	172	19.8	4.84	1394693606
B9EGI2	Myosin phosphatase Rho interacting protein OS=Homo sapiens OX=9606 GN=MPRIP PE=2 SV=1	23	17	19	17	1037	118	6.39	1.32542e+08
P39023	60S ribosomal protein L3 OS=Homo sapiens OX=9606 GN=RPL3 PE=1 SV=2	36	15	22	2	403	46.1	10.18	2194779401
P52907	F-actin-capping protein subunit alpha-1 OS=Homo sapiens OX=9606 GN=CAPZA1 PE=1 SV=3	50	10	17	8	286	32.9	5.69	3.34738e+08
Q6P3W7	SCY1-like protein 2 OS=Homo sapiens OX=9606 GN=SCYL2 PE=1 SV=1	23	18	23	18	929	103.6	8.22	3.09178e+08
P22626	Heterogeneous nuclear ribonucleoproteins A2/B1 OS=Homo sapiens OX=9606 GN=HNRNPA2B1 PE=1 SV=2	41	13	32	10	353	37.4	8.95	4.95004e+08
B3KS36	cDNA FLJ35376 fis, clone SKMUS2004044, highly similar to Homo sapiens ribosomal protein L3 (RPL3), transcript variant 2, mRNA OS=Homo sapiens OX=9606 PE=2 SV=1	38	14	20	1	354	40.1	10.3	56840956
B4E0E1	Poly [ADP-ribose] polymerase OS=Homo sapiens OX=9606 PE=2 SV=1	20	16	19	16	993	111.1	8.87	238318915
Q12906	Interleukin enhancer-binding factor 3 OS=Homo sapiens OX=9606 GN=ILF3 PE=1 SV=3	17	15	19	12	894	95.3	8.76	4.79666e+08
B7Z9C0	cDNA FLJ52405, highly similar to Myosin Ic OS=Homo sapiens OX=9606 PE=2 SV=1	23	18	22	1	805	92.3	8.87	4571614
Q14126	Desmoglein-2 OS=Homo sapiens OX=9606 GN=DSG2 PE=1 SV=2	20	18	20	18	1118	122.2	5.24	231185994
P62424	60S ribosomal protein L7a OS=Homo sapiens OX=9606 GN=RPL7A PE=1 SV=2	43	15	22	15	266	30	10.61	2.16108e+09
B3KN06	Coronin OS=Homo sapiens OX=9606 PE=2 SV=1	33	17	20	16	474	53.2	6.93	9.56283e+08
A0A087WTT1	Polyadenylate-binding protein OS=Homo sapiens OX=9606 GN=PABPC1 PE=1 SV=1	31	16	22	14	522	58.5	9.26	7.17229e+08
G5EA06	28S ribosomal protein S27, mitochondrial OS=Homo sapiens OX=9606 GN=MRPS27 PE=1 SV=1	45	16	19	16	358	41.3	5.52	356731594
Q02878	60S ribosomal protein L6 OS=Homo sapiens OX=9606 GN=RPL6 PE=1 SV=3	45	14	20	14	288	32.7	10.58	2.67878e+09
B7Z6Z4	Myosin light polypeptide 6 OS=Homo sapiens OX=9606 GN=MYL6 PE=1 SV=1	37	9	17	3	238	26.7	5.08	1.69925e+09
K7ES11	(E3-independent) E2 ubiquitin-conjugating enzyme (Fragment) OS=Homo sapiens OX=9606 GN=UBE2O PE=1 SV=1	24	16	19	1	807	88.8	5.03
P62701	40S ribosomal protein S4, X isoform OS=Homo sapiens OX=9606 GN=RPS4X PE=1 SV=2	44	15	21	15	263	29.6	10.15	1.6235e+09
O43390	Heterogeneous nuclear ribonucleoprotein R OS=Homo sapiens OX=9606 GN=HNRNPR PE=1 SV=1	28	15	18	10	633	70.9	8.13	3.77016e+08
E9PKE3	Heat shock cognate 71 kDa protein OS=Homo sapiens OX=9606 GN=HSPA8 PE=1 SV=1	26	11	13	9	627	68.8	5.52	1.15764e+08
H3BNC9	40S ribosomal protein S17 OS=Homo sapiens OX=9606 PE=3 SV=2	13	8	13	8	584	64.5	8.78	5.9209e+08
Q53HL1	Myosin regulatory light chain MRCL3 variant (Fragment) OS=Homo sapiens OX=9606 PE=2 SV=1	57	8	19	1	171	19.8	4.84	6.88972e+07
P18124	60S ribosomal protein L7 OS=Homo sapiens OX=9606 GN=RPL7 PE=1 SV=1	48	16	20	16	248	29.2	10.65	2048262582
P15880	40S ribosomal protein S2 OS=Homo sapiens OX=9606 GN=RPS2 PE=1 SV=2	44	11	19	8	293	31.3	10.24	1.69573e+09
H0YI76	Keratin, type II cytoskeletal 5 (Fragment) OS=Homo sapiens OX=9606 GN=KRT5 PE=1 SV=1	65	16	20	1	201	23.1	4.97	2.21295e+06
Q9BQA1	Methylosome protein 50 OS=Homo sapiens OX=9606 GN=WDR77 PE=1 SV=1	31	8	11	8	342	36.7	5.17	506620255
P62906	60S ribosomal protein L10a OS=Homo sapiens OX=9606 GN=RPL10A PE=1 SV=2	39	9	15	9	217	24.8	9.94	1375668465
Q15149	Plectin OS=Homo sapiens OX=9606 GN=PLEC PE=1 SV=3	5	20	20	20	4684	531.5	5.96	1.00582e+08
P61158	Actin-related protein 3 OS=Homo sapiens OX=9606 GN=ACTR3 PE=1 SV=3	31	13	15	13	418	47.3	5.88	2.93986e+08
P61247	40S ribosomal protein S3a OS=Homo sapiens OX=9606 GN=RPS3A PE=1 SV=2	46	12	17	12	264	29.9	9.73	1.66177e+09
P08754	Guanine nucleotide-binding protein G(i) subunit alpha OS=Homo sapiens OX=9606 GN=GNAI3 PE=1 SV=3	30	8	13	4	354	40.5	5.69	65743099
P46087	Probable 28S rRNA (cytosine(4447)-C(5))-methyltransferase OS=Homo sapiens OX=9606 GN=NOP2 PE=1 SV=2	20	13	14	13	812	89.2	9.23	1.69728e+08
H7BXY3	RNA helicase OS=Homo sapiens OX=9606 GN=DHX30 PE=1 SV=1	17	15	16	15	1166	130.5	8.56	1.31434e+08
B3GQS7	60 kDa chaperonin OS=Homo sapiens OX=9606 GN=HSPD1 PE=2 SV=1	18	7	8	7	569	60.6	6.04	6.49746e+07
P63096	Guanine nucleotide-binding protein G(i) subunit alpha-1 OS=Homo sapiens OX=9606 GN=GNAI1 PE=1 SV=2	32	9	13	5	354	40.3	5.97	368871125
P08238	Heat shock protein HSP 90-beta OS=Homo sapiens OX=9606 GN=HSP90AB1 PE=1 SV=4	22	13	13	5	724	83.2	5.03	2.38255e+08
J3KRX5	60S ribosomal protein L17 (Fragment) OS=Homo sapiens OX=9606 GN=RPL17 PE=1 SV=1	48	10	22	10	174	20.2	10.1	8.86938e+08
P04899	Guanine nucleotide-binding protein G(i) subunit alpha-2 OS=Homo sapiens OX=9606 GN=GNAI2 PE=1 SV=3	30	8	12	4	355	40.4	5.54	39567903
F8W6I7	Helix-destabilizing protein OS=Homo sapiens OX=9606 GN=HNRNPA1 PE=1 SV=2	32	9	27	6	307	33.1	9.13	381634829
B4E0S6	RNA helicase OS=Homo sapiens OX=9606 PE=2 SV=1	17	13	15	13	784	89.5	7.46	1.34414e+08
B2R7T8	F-actin-capping protein subunit beta OS=Homo sapiens OX=9606 PE=2 SV=1	40	13	17	13	272	30.6	6	613669359
H9KV75	Alpha-actinin cytoskeletal isoform OS=Homo sapiens OX=9606 GN=ACTN1 PE=1 SV=1	13	9	12	3	822	94.8	5.69	3.8512e+07
P23396	40S ribosomal protein S3 OS=Homo sapiens OX=9606 GN=RPS3 PE=1 SV=2	51	13	19	5	243	26.7	9.66	1.23351e+09
P25398	40S ribosomal protein S12 OS=Homo sapiens OX=9606 GN=RPS12 PE=1 SV=3	56	6	10	6	132	14.5	7.21	3.45461e+08
O00571	ATP-dependent RNA helicase DDX3X OS=Homo sapiens OX=9606 GN=DDX3X PE=1 SV=3	21	12	13	12	662	73.2	7.18	2.04977e+08
A0A024R2Z6	Guanine nucleotide-binding protein-like 3 OS=Homo sapiens OX=9606 GN=GNL3 PE=4 SV=1	24	11	15	11	537	60.5	8.79	198889600
A0A1Y0BRN0	Unconventional myosin-6 OS=Homo sapiens OX=9606 GN=Myo6-008 PE=2 SV=1	10	10	11	10	1272	146.9	8.56	47813692
Q5HYL6	Uncharacterized protein DKFZp686E1899 OS=Homo sapiens OX=9606 GN=DKFZp686E1899 PE=2 SV=1	40	11	13	10	352	39.5	5.19	3.82436e+08
P16989	Y-box-binding protein 3 OS=Homo sapiens OX=9606 GN=YBX3 PE=1 SV=4	20	6	11	1	372	40.1	9.77	29775681
P51991	Heterogeneous nuclear ribonucleoprotein A3 OS=Homo sapiens OX=9606 GN=HNRNPA3 PE=1 SV=2	23	8	13	7	378	39.6	9.01	3.8276e+08
B2RDE1	cDNA, FLJ96568, highly similar to Homo sapiens tropomyosin 3 (TPM3), mRNA OS=Homo sapiens OX=9606 PE=2 SV=1	40	12	25	3	248	29	4.75	191287206
O15144	Actin-related protein 2/3 complex subunit 2 OS=Homo sapiens OX=9606 GN=ARPC2 PE=1 SV=1	50	11	14	11	300	34.3	7.36	3.35065e+08
P62241	40S ribosomal protein S8 OS=Homo sapiens OX=9606 GN=RPS8 PE=1 SV=2	48	10	16	10	208	24.2	10.32	1.09021e+09
Q9BU08	Uncharacterized protein (Fragment) OS=Homo sapiens OX=9606 PE=2 SV=1	25	13	16	12	539	59.4	5.66	1.97179e+08
Q9NX58	Cell growth-regulating nucleolar protein OS=Homo sapiens OX=9606 GN=LYAR PE=1 SV=2	32	8	10	8	379	43.6	9.54	97061694
P14923	Junction plakoglobin OS=Homo sapiens OX=9606 GN=JUP PE=1 SV=3	23	14	14	12	745	81.7	6.14	1.10143e+08
A0A087X0X3	Heterogeneous nuclear ribonucleoprotein M OS=Homo sapiens OX=9606 GN=HNRNPM PE=1 SV=1	21	12	12	12	730	77.5	8.78	1.79004e+08
P62979	Ubiquitin-40S ribosomal protein S27a OS=Homo sapiens OX=9606 GN=RPS27A PE=1 SV=2	64	9	15	9	156	18	9.64	6.17505e+08
P31943	Heterogeneous nuclear ribonucleoprotein H OS=Homo sapiens OX=9606 GN=HNRNPH1 PE=1 SV=4	26	8	9	6	449	49.2	6.3	187039886
P05387	60S acidic ribosomal protein P2 OS=Homo sapiens OX=9606 GN=RPLP2 PE=1 SV=1	60	5	7	5	115	11.7	4.54	97135189
Q13084	39S ribosomal protein L28, mitochondrial OS=Homo sapiens OX=9606 GN=MRPL28 PE=1 SV=4	41	10	13	10	256	30.1	8.29	1.38201e+08
B2R8Z8	cDNA, FLJ94136, highly similar to Homo sapiens synaptotagmin binding, cytoplasmic RNA interacting protein (SYNCRIP), mRNA OS=Homo sapiens OX=9606 PE=2 SV=1	23	13	15	8	623	69.6	8.76	111715433
A0A384N6C7	Epididymis secretory sperm binding protein OS=Homo sapiens OX=9606 PE=2 SV=1	19	7	9	7	589	64	8.27	1.23861e+08
A0A6I8PIX7	Supervillin OS=Homo sapiens OX=9606 GN=SVIL PE=1 SV=1	8	12	12	12	1904	213.5	7.28	62987206
P82650	28S ribosomal protein S22, mitochondrial OS=Homo sapiens OX=9606 GN=MRPS22 PE=1 SV=1	38	12	14	12	360	41.3	7.9	3.08544e+08
Q9BQG0	Myb-binding protein 1A OS=Homo sapiens OX=9606 GN=MYBBP1A PE=1 SV=2	13	15	17	15	1328	148.8	9.28	117416657
Q04695	Keratin, type I cytoskeletal 17 OS=Homo sapiens OX=9606 GN=KRT17 PE=1 SV=2	25	12	18	3	432	48.1	5.02	32343334
Q96SB3	Neurabin-2 OS=Homo sapiens OX=9606 GN=PPP1R9B PE=1 SV=3	14	10	13	9	817	89.3	4.97	143645069
A0A384ME17	Elongation factor Tu OS=Homo sapiens OX=9606 GN=TUFM PE=1 SV=1	28	12	13	12	455	49.8	7.61	190416334
B3KP90	Protein-serine/threonine phosphatase OS=Homo sapiens OX=9606 PE=2 SV=1	27	9	10	9	479	52.7	5.05	174330808
P08670	Vimentin OS=Homo sapiens OX=9606 GN=VIM PE=1 SV=4	27	11	13	10	466	53.6	5.12	174160744
Q92841	Probable ATP-dependent RNA helicase DDX17 OS=Homo sapiens OX=9606 GN=DDX17 PE=1 SV=2	18	13	15	11	729	80.2	8.27	338330152
P07900	Heat shock protein HSP 90-alpha OS=Homo sapiens OX=9606 GN=HSP90AA1 PE=1 SV=5	17	11	11	4	732	84.6	5.02	3.61028e+07
A0A0G2JIW1	Heat shock 70 kDa protein 1B OS=Homo sapiens OX=9606 GN=HSPA1B PE=1 SV=1	20	12	14	11	642	70.1	5.66	284447787
Q562M3	Actin-like protein (Fragment) OS=Homo sapiens OX=9606 GN=ACT PE=4 SV=1	60	3	8	1	103	11.5	6.68	16172537
P13639	Elongation factor 2 OS=Homo sapiens OX=9606 GN=EEF2 PE=1 SV=4	16	11	12	11	858	95.3	6.83	1.08983e+08
P62750	60S ribosomal protein L23a OS=Homo sapiens OX=9606 GN=RPL23A PE=1 SV=1	49	10	14	10	156	17.7	10.45	8.8862e+08
P05388	60S acidic ribosomal protein P0 OS=Homo sapiens OX=9606 GN=RPLP0 PE=1 SV=1	39	9	11	9	317	34.3	5.97	8.24655e+08
B4DY09	Interleukin enhancer-binding factor 2 OS=Homo sapiens OX=9606 GN=ILF2 PE=1 SV=1	33	8	9	8	352	38.9	4.94	199094638
P08621	U1 small nuclear ribonucleoprotein 70 kDa OS=Homo sapiens OX=9606 GN=SNRNP70 PE=1 SV=2	25	9	11	9	437	51.5	9.94	1.92523e+08
O76021	Ribosomal L1 domain-containing protein 1 OS=Homo sapiens OX=9606 GN=RSL1D1 PE=1 SV=3	25	12	12	12	490	54.9	10.13	2.04594e+08
Q96C19	EF-hand domain-containing protein D2 OS=Homo sapiens OX=9606 GN=EFHD2 PE=1 SV=1	46	10	11	8	240	26.7	5.2	2.71001e+08
B4DY08	Heterogeneous nuclear ribonucleoproteins C1/C2 OS=Homo sapiens OX=9606 GN=HNRNPC PE=1 SV=1	27	10	30	10	288	32	8.72	5.01028e+08
P05141	ADP/ATP translocase 2 OS=Homo sapiens OX=9606 GN=SLC25A5 PE=1 SV=7	34	11	14	5	298	32.8	9.69	1.48881e+09
Q2VIK8	RcNSEP1 (Fragment) OS=Homo sapiens OX=9606 PE=4 SV=1	41	6	10	1	319	35.4	10.01
O00425	Insulin-like growth factor 2 mRNA-binding protein 3 OS=Homo sapiens OX=9606 GN=IGF2BP3 PE=1 SV=2	22	10	12	7	579	63.7	8.87	7.23551e+07
A8K651	Complement component 1 Q subcomponent-binding protein, mitochondrial OS=Homo sapiens OX=9606 PE=2 SV=1	24	4	6	4	282	31.4	4.84	440692603
Q4VB24	Histone cluster 1, H1e OS=Homo sapiens OX=9606 GN=HIST1H1E PE=2 SV=1	29	9	23	9	219	21.9	11.03	3.75228e+09
P02768	Albumin OS=Homo sapiens OX=9606 GN=ALB PE=1 SV=2	14	10	15	10	609	69.3	6.28	5.05538e+08
J3KN67	Tropomyosin alpha-3 chain OS=Homo sapiens OX=9606 GN=TPM3 PE=1 SV=1	35	12	25	2	285	33.2	4.77	9.71706e+08
Q9BZE1	39S ribosomal protein L37, mitochondrial OS=Homo sapiens OX=9606 GN=MRPL37 PE=1 SV=2	27	9	10	9	423	48.1	8.59	2.02534e+08
Q9NVP1	ATP-dependent RNA helicase DDX18 OS=Homo sapiens OX=9606 GN=DDX18 PE=1 SV=2	20	12	13	12	670	75.4	9.5	1.01499e+08
E9PK25	Cofilin, non-muscle isoform OS=Homo sapiens OX=9606 GN=CFL1 PE=1 SV=1	46	7	8	5	204	22.7	8.34	1.11513e+08
Q6IQ30	Polyadenylate-binding protein OS=Homo sapiens OX=9606 GN=PABPC4 PE=2 SV=1	17	11	12	7	660	72.3	9.35	1.36949e+08
E7EX17	Eukaryotic translation initiation factor 4B OS=Homo sapiens OX=9606 GN=EIF4B PE=1 SV=1	18	9	24	9	616	69.7	5.67	1.20595e+08
P11387	DNA topoisomerase 1 OS=Homo sapiens OX=9606 GN=TOP1 PE=1 SV=2	19	14	15	14	765	90.7	9.31	1.77258e+08
P50990	T-complex protein 1 subunit theta OS=Homo sapiens OX=9606 GN=CCT8 PE=1 SV=4	21	11	12	11	548	59.6	5.6	1.44754e+08
P61160	Actin-related protein 2 OS=Homo sapiens OX=9606 GN=ACTR2 PE=1 SV=1	21	8	11	8	394	44.7	6.74	171769054
P11021	Endoplasmic reticulum chaperone BiP OS=Homo sapiens OX=9606 GN=HSPA5 PE=1 SV=2	17	10	11	8	654	72.3	5.16	5.65043e+07
P30050	60S ribosomal protein L12 OS=Homo sapiens OX=9606 GN=RPL12 PE=1 SV=1	48	6	7	6	165	17.8	9.42	401070217
P62140	Serine/threonine-protein phosphatase PP1-beta catalytic subunit OS=Homo sapiens OX=9606 GN=PPP1CB PE=1 SV=3	30	9	10	3	327	37.2	6.19	7.27634e+07
K9J957	Proteasome activator complex subunit 3 OS=Homo sapiens OX=9606 GN=PSME3 PE=1 SV=1	31	9	10	9	231	26.9	5.94	1.29378e+08
Q9BSV4	SFPQ protein (Fragment) OS=Homo sapiens OX=9606 GN=SFPQ PE=2 SV=2	16	8	10	7	634	68.6	8.82	1.11294e+08
Q96EY7	Pentatricopeptide repeat domain-containing protein 3, mitochondrial OS=Homo sapiens OX=9606 GN=PTCD3 PE=1 SV=3	18	11	12	11	689	78.5	6.42	1.29571e+08
Q9NVI7	ATPase family AAA domain-containing protein 3A OS=Homo sapiens OX=9606 GN=ATAD3A PE=1 SV=2	17	10	12	10	634	71.3	8.98	143940694
Q562Z4	Actin-like protein (Fragment) OS=Homo sapiens OX=9606 GN=ACT PE=4 SV=1	50	3	18	1	103	11.5	7.58	621788172
A0A2R8YFE2	Actin, cytoplasmic 1 (Fragment) OS=Homo sapiens OX=9606 GN=ACTB PE=1 SV=1	63	5	11	1	79	8.8	9.2	37186732
Q92522	Histone H1.10 OS=Homo sapiens OX=9606 GN=H1-10 PE=1 SV=1	27	7	10	7	213	22.5	10.76	3.50315e+08
Q14247	Src substrate cortactin OS=Homo sapiens OX=9606 GN=CTTN PE=1 SV=2	20	11	12	11	550	61.5	5.4	1.31039e+08
Q96DV4	39S ribosomal protein L38, mitochondrial OS=Homo sapiens OX=9606 GN=MRPL38 PE=1 SV=2	33	11	14	11	380	44.6	7.53	2.98836e+08
Q13435	Splicing factor 3B subunit 2 OS=Homo sapiens OX=9606 GN=SF3B2 PE=1 SV=2	13	12	13	12	895	100.2	5.67	155289263
A0A384NYT8	Tubulin beta chain (Fragment) OS=Homo sapiens OX=9606 PE=2 SV=1	18	6	7	1	442	49.4	4.89	9721559
Q9H9J2	39S ribosomal protein L44, mitochondrial OS=Homo sapiens OX=9606 GN=MRPL44 PE=1 SV=1	27	7	9	7	332	37.5	8.4	114018659
P51398	28S ribosomal protein S29, mitochondrial OS=Homo sapiens OX=9606 GN=DAP3 PE=1 SV=1	18	6	8	6	398	45.5	8.88	4.6124e+07
A0A087WVQ6	Clathrin heavy chain OS=Homo sapiens OX=9606 GN=CLTC PE=1 SV=1	8	13	14	13	1679	191.9	5.69	7.47134e+07
P62136	Serine/threonine-protein phosphatase PP1-alpha catalytic subunit OS=Homo sapiens OX=9606 GN=PPP1CA PE=1 SV=1	26	8	9	1	330	37.5	6.33	9257421
P36873	Serine/threonine-protein phosphatase PP1-gamma catalytic subunit OS=Homo sapiens OX=9606 GN=PPP1CC PE=1 SV=1	26	8	9	1	323	37	6.54	25291312
E5RI99	60S ribosomal protein L30 (Fragment) OS=Homo sapiens OX=9606 GN=RPL30 PE=1 SV=1	52	4	7	4	114	12.6	9.55	125981213
Q8N6N5	Tubulin beta chain OS=Homo sapiens OX=9606 GN=TUBB2C PE=2 SV=1	17	6	7	1	445	49.8	4.86	8.07234e+07
Q9P0K7	Ankycorbin OS=Homo sapiens OX=9606 GN=RAI14 PE=1 SV=2	13	11	11	11	980	110	6.21	1.03754e+08
A0A0D9SEI8	Y-box-binding protein 3 (Fragment) OS=Homo sapiens OX=9606 GN=YBX3 PE=1 SV=1	57	4	7	1	92	10.5	9.8
Q15393	Splicing factor 3B subunit 3 OS=Homo sapiens OX=9606 GN=SF3B3 PE=1 SV=4	9	9	10	9	1217	135.5	5.26	117086780
O95678	Keratin, type II cytoskeletal 75 OS=Homo sapiens OX=9606 GN=KRT75 PE=1 SV=2	15	12	15	1	551	59.5	7.74	4.32625e+06
P15924	Desmoplakin OS=Homo sapiens OX=9606 GN=DSP PE=1 SV=3	5	17	17	17	2871	331.6	6.81	9.06276e+07
P67936	Tropomyosin alpha-4 chain OS=Homo sapiens OX=9606 GN=TPM4 PE=1 SV=3	33	9	19	5	248	28.5	4.69	100835116
Q9BYD6	39S ribosomal protein L1, mitochondrial OS=Homo sapiens OX=9606 GN=MRPL1 PE=1 SV=2	28	9	9	9	325	36.9	8.78	2.09589e+08
B4DIX0	cDNA FLJ50778, highly similar to Protein flightless-1 homolog OS=Homo sapiens OX=9606 PE=2 SV=1	10	10	10	10	1238	141.4	6.1	50651431
Q59E91	DNA-directed RNA polymerase (Fragment) OS=Homo sapiens OX=9606 PE=2 SV=1	11	10	11	10	1072	121.2	8.69	8.56833e+07
E9PHV5	Protein ITPRID2 OS=Homo sapiens OX=9606 GN=ITPRID2 PE=1 SV=1	8	10	10	10	1237	136.1	5.2	4.05307e+07
O15020	Spectrin beta chain, non-erythrocytic 2 OS=Homo sapiens OX=9606 GN=SPTBN2 PE=1 SV=3	5	9	9	6	2390	271.2	6.11	1.04169e+07
P36578	60S ribosomal protein L4 OS=Homo sapiens OX=9606 GN=RPL4 PE=1 SV=5	20	9	11	9	427	47.7	11.06	6.32066e+08
A0A0S2Z4X1	Epididymis secretory sperm binding protein (Fragment) OS=Homo sapiens OX=9606 GN=RBM10 PE=2 SV=1	12	8	10	8	852	94.3	6.73	5.87939e+07
Q71DI3	Histone H3.2 OS=Homo sapiens OX=9606 GN=H3C15 PE=1 SV=3	30	2	4	1	136	15.4	11.27
Q86V81	THO complex subunit 4 OS=Homo sapiens OX=9606 GN=ALYREF PE=1 SV=3	26	4	6	4	257	26.9	11.15	102758328
P08865	40S ribosomal protein SA OS=Homo sapiens OX=9606 GN=RPSA PE=1 SV=4	24	6	8	6	295	32.8	4.87	1.50621e+08
Q5JR04	RNA helicase OS=Homo sapiens OX=9606 GN=MOV10 PE=1 SV=1	12	10	10	10	947	107.1	8.79	7.10596e+07
Q8N1C8	75 kDa glucose-regulated protein (Fragment) OS=Homo sapiens OX=9606 GN=HSPA9 PE=2 SV=1	14	8	8	8	681	73.8	6.37	1.15121e+08
P62917	60S ribosomal protein L8 OS=Homo sapiens OX=9606 GN=RPL8 PE=1 SV=2	37	7	10	7	257	28	11.03	1188911472
Q96BS4	FBL protein (Fragment) OS=Homo sapiens OX=9606 GN=FBL PE=2 SV=2	37	8	9	8	260	28.4	9.42	150278517
B4E0R6	cDNA FLJ54573, highly similar to Importin beta-3 OS=Homo sapiens OX=9606 PE=2 SV=1	6	4	5	4	972	109.3	4.88	2.59431e+07
A0A5C2GKP9	IG c350_light_IGKV2D-29_IGKJ4 (Fragment) OS=Homo sapiens OX=9606 PE=2 SV=1	38	3	16	1	112	12.2	7.12	300816216
P46781	40S ribosomal protein S9 OS=Homo sapiens OX=9606 GN=RPS9 PE=1 SV=3	46	13	21	13	194	22.6	10.65	2.05034e+09
Q7Z794	Keratin, type II cytoskeletal 1b OS=Homo sapiens OX=9606 GN=KRT77 PE=1 SV=3	11	8	13	3	578	61.9	5.99	1.05399e+07
A0A024R493	EF-hand domain family, member D1, isoform CRA_a OS=Homo sapiens OX=9606 GN=EFHD1 PE=4 SV=1	35	6	6	4	239	26.9	5.39	3.16516e+07
B4DXZ6	Fragile X mental retardation syndrome-related protein 1 OS=Homo sapiens OX=9606 GN=FXR1 PE=1 SV=1	16	7	7	6	608	68.3	6.05	24170753
P12236	ADP/ATP translocase 3 OS=Homo sapiens OX=9606 GN=SLC25A6 PE=1 SV=4	25	8	9	2	298	32.8	9.74	4.02556e+07
Q14684	Ribosomal RNA processing protein 1 homolog B OS=Homo sapiens OX=9606 GN=RRP1B PE=1 SV=3	11	5	5	5	758	84.4	9.76	2.63202e+07
A0A2R8Y811	40S ribosomal protein S14 (Fragment) OS=Homo sapiens OX=9606 GN=RPS14 PE=1 SV=1	37	4	6	4	150	16.1	10.05	322319465
H0YI43	Myosin light polypeptide 6 (Fragment) OS=Homo sapiens OX=9606 GN=MYL6 PE=1 SV=1	49	5	8	1	83	9.2	4.78	4.35424e+06
Q9Y2R9	28S ribosomal protein S7, mitochondrial OS=Homo sapiens OX=9606 GN=MRPS7 PE=1 SV=2	25	5	7	5	242	28.1	9.99	108270217
H0YF32	40S ribosomal protein S3 (Fragment) OS=Homo sapiens OX=9606 GN=RPS3 PE=1 SV=1	67	9	10	1	123	13.5	8	13416326
Q9Y676	28S ribosomal protein S18b, mitochondrial OS=Homo sapiens OX=9606 GN=MRPS18B PE=1 SV=1	33	6	6	6	258	29.4	9.38	1.06584e+08
Q5D862	Filaggrin-2 OS=Homo sapiens OX=9606 GN=FLG2 PE=1 SV=1	4	3	4	3	2391	247.9	8.31	2485470
P82675	28S ribosomal protein S5, mitochondrial OS=Homo sapiens OX=9606 GN=MRPS5 PE=1 SV=2	20	9	10	9	430	48	9.92	3.93946e+08
A4ZU86	Nucleophosmin OS=Homo sapiens OX=9606 GN=NPM1 PE=2 SV=1	26	7	9	7	274	30	4.75	1107919415
A0A5C2FW56	IGL c874_light_IGKV2D-28_IGKJ4 (Fragment) OS=Homo sapiens OX=9606 PE=2 SV=1	38	3	13	1	112	12	7.12	56184812
Q6IPH7	60S ribosomal protein L14 OS=Homo sapiens OX=9606 GN=RPL14 PE=1 SV=1	24	4	6	1	220	23.8	10.93	112048108
A0A2R8Y6J3	60S ribosomal protein L5 (Fragment) OS=Homo sapiens OX=9606 GN=RPL5 PE=1 SV=1	28	7	10	7	238	27	9.13	388099148
Q53HQ7	Elongation factor 1-alpha (Fragment) OS=Homo sapiens OX=9606 PE=2 SV=1	14	6	8	6	462	50.2	8.94	390463156
R9WQY1	Synaptic functional regulator FMR1 OS=Homo sapiens OX=9606 GN=FMR1 PE=2 SV=1	12	7	8	6	566	63.9	8.4	4.70694e+07
A0A087X2D5	39S ribosomal protein L45, mitochondrial OS=Homo sapiens OX=9606 GN=MRPL45 PE=1 SV=1	31	8	10	8	306	35.3	9.03	1.57677e+08
P52597	Heterogeneous nuclear ribonucleoprotein F OS=Homo sapiens OX=9606 GN=HNRNPF PE=1 SV=3	20	6	6	4	415	45.6	5.58	4.67066e+07
Q53GB6	Actin related protein 2/3 complex subunit 1A variant (Fragment) OS=Homo sapiens OX=9606 PE=2 SV=1	21	7	8	7	365	40.9	8.03	218171506
Q96N67	Dedicator of cytokinesis protein 7 OS=Homo sapiens OX=9606 GN=DOCK7 PE=1 SV=4	6	12	12	12	2140	242.4	6.8	80914701
P62280	40S ribosomal protein S11 OS=Homo sapiens OX=9606 GN=RPS11 PE=1 SV=3	51	9	11	9	158	18.4	10.3	1630339793
A0A5C2GIG6	IG c782_light_IGKV2-28_IGKJ4 (Fragment) OS=Homo sapiens OX=9606 PE=2 SV=1	38	3	13	1	112	12.1	6.77	2.60186e+06
Q0ZGT2	Nexilin OS=Homo sapiens OX=9606 GN=NEXN PE=1 SV=1	13	9	10	9	675	80.6	5.33	1.2446e+08
Q9GZR7	ATP-dependent RNA helicase DDX24 OS=Homo sapiens OX=9606 GN=DDX24 PE=1 SV=1	12	8	9	8	859	96.3	9.06	48683597
P26373	60S ribosomal protein L13 OS=Homo sapiens OX=9606 GN=RPL13 PE=1 SV=4	38	9	16	9	211	24.2	11.65	1.04752e+09
D3DUE6	Glyoxylate reductase 1 homolog OS=Homo sapiens OX=9606 GN=N-PAC PE=3 SV=1	16	7	7	7	558	60.9	9.42	3.36638e+07
Q9NYK5	39S ribosomal protein L39, mitochondrial OS=Homo sapiens OX=9606 GN=MRPL39 PE=1 SV=3	26	10	12	10	338	38.7	7.65	1.94363e+08
Q5TCU3	Tropomyosin beta chain OS=Homo sapiens OX=9606 GN=TPM2 PE=1 SV=1	18	6	8	2	284	32.8	4.68	9.46419e+07
Q5QNW6	Histone H2B type 2-F OS=Homo sapiens OX=9606 GN=H2BC18 PE=1 SV=3	36	5	7	5	126	13.9	10.32	1071535963
Q53GN4	WD repeat domain 1, isoform CRA_a (Fragment) OS=Homo sapiens OX=9606 GN=WDR1 PE=2 SV=1	15	6	6	6	606	66.1	6.65	3.61825e+07
A0A0S2Z3S5	GNAS complex locus isoform 2 (Fragment) OS=Homo sapiens OX=9606 GN=GNAS PE=2 SV=1	28	8	8	7	380	44.2	6.29	63968086
E7ESP9	160 kDa neurofilament protein OS=Homo sapiens OX=9606 GN=NEFM PE=1 SV=1	12	11	11	10	877	98.3	4.86	9.15833e+07
E7EVX8	Pre-mRNA-processing factor 31 OS=Homo sapiens OX=9606 GN=PRPF31 PE=1 SV=1	18	7	8	7	493	54.7	5.78	5.97097e+07
O14974	Protein phosphatase 1 regulatory subunit 12A OS=Homo sapiens OX=9606 GN=PPP1R12A PE=1 SV=1	7	6	7	6	1030	115.2	5.4	4.04743e+07
A0A5C2GT79	IG c664_light_IGKV2-30_IGKJ3 (Fragment) OS=Homo sapiens OX=9606 PE=2 SV=1	35	3	14	1	114	12.4	8.5	6.9923e+09
P49327	Fatty acid synthase OS=Homo sapiens OX=9606 GN=FASN PE=1 SV=3	3	5	5	5	2511	273.3	6.44	2.19632e+06
P47755	F-actin-capping protein subunit alpha-2 OS=Homo sapiens OX=9606 GN=CAPZA2 PE=1 SV=3	23	4	5	2	286	32.9	5.85	19810017
P62753	40S ribosomal protein S6 OS=Homo sapiens OX=9606 GN=RPS6 PE=1 SV=1	31	9	9	9	249	28.7	10.84	6.68977e+08
B4DW97	RNA helicase OS=Homo sapiens OX=9606 PE=2 SV=1	15	9	9	9	711	80	8.85	1.60845e+08
Q12792	Twinfilin-1 OS=Homo sapiens OX=9606 GN=TWF1 PE=1 SV=3	19	6	7	6	350	40.3	6.96	1.50235e+08
A8MXP9	Matrin-3 OS=Homo sapiens OX=9606 GN=MATR3 PE=1 SV=1	9	6	6	6	895	99.9	6.04	2.46251e+07
M0R3D6	60S ribosomal protein L18a (Fragment) OS=Homo sapiens OX=9606 GN=RPL18A PE=1 SV=1	50	7	8	7	141	16.7	10.77	6.3405e+08
Q9BYD1	39S ribosomal protein L13, mitochondrial OS=Homo sapiens OX=9606 GN=MRPL13 PE=1 SV=1	31	5	6	5	178	20.7	9.16	1.20474e+08
Q92665	28S ribosomal protein S31, mitochondrial OS=Homo sapiens OX=9606 GN=MRPS31 PE=1 SV=3	10	2	4	2	395	45.3	9.29	9.08627e+06
P38159	RNA-binding motif protein, X chromosome OS=Homo sapiens OX=9606 GN=RBMX PE=1 SV=3	16	6	9	3	391	42.3	10.05	1.89438e+08
Q9BYD2	39S ribosomal protein L9, mitochondrial OS=Homo sapiens OX=9606 GN=MRPL9 PE=1 SV=2	30	7	7	7	267	30.2	10.08	107120750
P09012	U1 small nuclear ribonucleoprotein A OS=Homo sapiens OX=9606 GN=SNRPA PE=1 SV=3	18	5	6	3	282	31.3	9.83	135733120
A8K7N0	60S ribosomal protein L14 OS=Homo sapiens OX=9606 PE=2 SV=1	23	4	6	1	218	23.6	10.84	388748364
Q59H77	T-complex protein 1 subunit gamma (Fragment) OS=Homo sapiens OX=9606 PE=2 SV=1	19	9	9	9	577	63.5	6.43	82677924
Q1ZYL5	Tropomyosin 1 alpha variant 6 OS=Homo sapiens OX=9606 PE=2 SV=1	28	7	10	4	245	28.5	4.78	205649056
B4DN41	DEAD box protein 5 OS=Homo sapiens OX=9606 PE=2 SV=1	12	9	11	7	603	67.7	8.87	107816633
A0A2R8Y5Y7	60S ribosomal protein L9 OS=Homo sapiens OX=9606 GN=RPL9 PE=1 SV=1	16	4	5	4	220	25	9.74	64493050
Q02413	Desmoglein-1 OS=Homo sapiens OX=9606 GN=DSG1 PE=1 SV=2	8	6	6	6	1049	113.7	5.03	4.05673e+07
A0A494C108	Protein KRI1 homolog OS=Homo sapiens OX=9606 GN=KRI1 PE=1 SV=1	8	4	5	4	709	83.2	5.17	2.9575e+07
B2R9K8	cDNA, FLJ94440, highly similar to Homo sapiens chaperonin containing TCP1, subunit 6A (zeta 1)(CCT6A), mRNA OS=Homo sapiens OX=9606 PE=2 SV=1	11	5	6	5	531	57.9	6.8	1.27156e+08
Q9Y3D9	28S ribosomal protein S23, mitochondrial OS=Homo sapiens OX=9606 GN=MRPS23 PE=1 SV=2	51	8	8	8	190	21.8	8.9	90153454
P82933	28S ribosomal protein S9, mitochondrial OS=Homo sapiens OX=9606 GN=MRPS9 PE=1 SV=2	17	6	7	6	396	45.8	9.51	122439329
Q9Y281	Cofilin-2 OS=Homo sapiens OX=9606 GN=CFL2 PE=1 SV=1	30	4	5	2	166	18.7	7.88	19883332
K7ERE3	Keratin, type I cytoskeletal 13 OS=Homo sapiens OX=9606 GN=KRT13 PE=1 SV=1	13	7	10	1	415	45.2	4.81	2.11616e+06
D3YTB1	60S ribosomal protein L32 (Fragment) OS=Homo sapiens OX=9606 GN=RPL32 PE=1 SV=1	40	6	7	6	133	15.6	11.44	5.37738e+08
Q53GR7	Solute carrier family 25, member 13 (Citrin) variant (Fragment) OS=Homo sapiens OX=9606 PE=2 SV=1	12	7	7	4	675	74.1	8.38	37282136
A0A0S2Z5K8	Spermatid perinuclear RNA-binding protein (Fragment) OS=Homo sapiens OX=9606 GN=STRBP PE=1 SV=1	5	4	6	1	657	72.1	8.73	8069090
I3L3H2	RNA helicase OS=Homo sapiens OX=9606 GN=EIF4A3 PE=1 SV=2	13	4	5	3	390	44.5	6.47	2.56623e+07
A8K5D5	cDNA FLJ76832, highly similar to Homo sapiens mitochondrial ribosomal protein L19 (MRPL19), mRNA OS=Homo sapiens OX=9606 PE=2 SV=1	26	8	10	8	280	32.4	9.57	3.27903e+08
O00567	Nucleolar protein 56 OS=Homo sapiens OX=9606 GN=NOP56 PE=1 SV=4	13	7	8	7	594	66	9.19	5.25754e+07
P08579	U2 small nuclear ribonucleoprotein B'' OS=Homo sapiens OX=9606 GN=SNRPB2 PE=1 SV=1	32	6	6	4	225	25.5	9.72	1.50766e+08
B2R7B5	cDNA, FLJ93365, highly similar to Homo sapiens KH domain containing, RNA binding, signal transduction associated 1 (KHDRBS1), mRNA OS=Homo sapiens OX=9606 PE=2 SV=1	10	4	7	4	443	48.2	8.66	6.71439e+07
Q9NQ50	39S ribosomal protein L40, mitochondrial OS=Homo sapiens OX=9606 GN=MRPL40 PE=1 SV=1	36	8	8	8	206	24.5	9.63	6.87597e+07
B4DRA0	cDNA FLJ58459, highly similar to RNA-binding region-containing protein 2 OS=Homo sapiens OX=9606 PE=2 SV=1	14	6	6	6	502	56.4	10.02	4.10669e+07
A0A140VKA0	Caldesmon 1, isoform CRA_i OS=Homo sapiens OX=9606 GN=CALD1 PE=2 SV=1	22	10	10	10	538	62.6	6.37	6.22646e+07
B2R6K4	cDNA, FLJ92996, highly similar to Homo sapiens guanine nucleotide binding protein (G protein), beta polypeptide 1 (GNB1), mRNA OS=Homo sapiens OX=9606 PE=2 SV=1	18	6	7	2	340	37.3	6.18	388880652
P46778	60S ribosomal protein L21 OS=Homo sapiens OX=9606 GN=RPL21 PE=1 SV=2	28	5	6	5	160	18.6	10.49	715316849
D9HTE9	Plasma membrane citrate carrier OS=Homo sapiens OX=9606 GN=SLC25A1 PE=2 SV=1	22	4	5	4	318	35	9.99	55294720
H0YAF8	Receptor of-activated protein C kinase 1 (Fragment) OS=Homo sapiens OX=9606 GN=RACK1 PE=1 SV=1	24	5	6	5	198	22	6.33	9.92828e+07
E5RIZ4	39S ribosomal protein L15, mitochondrial (Fragment) OS=Homo sapiens OX=9606 GN=MRPL15 PE=1 SV=2	24	6	7	6	237	27.2	9.57	88934052
Q9HD33	39S ribosomal protein L47, mitochondrial OS=Homo sapiens OX=9606 GN=MRPL47 PE=1 SV=2	27	8	9	8	250	29.4	10.37	1.35646e+08
F5H5D3	Tubulin alpha chain OS=Homo sapiens OX=9606 GN=TUBA1C PE=1 SV=1	18	8	8	8	519	57.7	5.07	9.62665e+07
P83731	60S ribosomal protein L24 OS=Homo sapiens OX=9606 GN=RPL24 PE=1 SV=1	32	6	12	6	157	17.8	11.25	4.49196e+08
O15145	Actin-related protein 2/3 complex subunit 3 OS=Homo sapiens OX=9606 GN=ARPC3 PE=1 SV=3	31	5	7	5	178	20.5	8.59	1.32012e+08
Q8TDD1	ATP-dependent RNA helicase DDX54 OS=Homo sapiens OX=9606 GN=DDX54 PE=1 SV=2	10	7	7	7	881	98.5	10.02	4.32781e+07
Q14571	Inositol 1,4,5-trisphosphate receptor type 2 OS=Homo sapiens OX=9606 GN=ITPR2 PE=1 SV=2	3	7	8	4	2701	307.9	6.43	6.29034e+06
P05386	60S acidic ribosomal protein P1 OS=Homo sapiens OX=9606 GN=RPLP1 PE=1 SV=1	37	2	3	2	114	11.5	4.32	47651140
Q9Y6M1	Insulin-like growth factor 2 mRNA-binding protein 2 OS=Homo sapiens OX=9606 GN=IGF2BP2 PE=1 SV=2	11	5	6	3	599	66.1	8.46	10907559
P62913	60S ribosomal protein L11 OS=Homo sapiens OX=9606 GN=RPL11 PE=1 SV=2	32	4	6	4	178	20.2	9.6	1.60079e+08
Q8TAS0	ATP synthase subunit gamma (Fragment) OS=Homo sapiens OX=9606 PE=2 SV=1	19	5	7	5	291	32.2	9.11	81655566
Q02978	Mitochondrial 2-oxoglutarate/malate carrier protein OS=Homo sapiens OX=9606 GN=SLC25A11 PE=1 SV=3	19	5	5	5	314	34	9.91	3.24282e+07
B4DKM0	cDNA FLJ51883, highly similar to Mitochondrial 39S ribosomal protein L3 OS=Homo sapiens OX=9606 PE=2 SV=1	15	6	7	6	375	41.6	9.58	166346792
Q9BYD3	39S ribosomal protein L4, mitochondrial OS=Homo sapiens OX=9606 GN=MRPL4 PE=1 SV=1	18	4	5	4	311	34.9	9.72	5.28178e+07
D6RBZ0	Heterogeneous nuclear ribonucleoprotein A/B OS=Homo sapiens OX=9606 GN=HNRNPAB PE=1 SV=1	19	6	8	5	327	35.7	6.95	93984126
F8WE88	Unconventional myosin-Va OS=Homo sapiens OX=9606 GN=MYO5A PE=1 SV=2	3	5	5	5	1855	215.2	8.51	9.5484e+06
A0A2R8Y849	40S ribosomal protein S24 OS=Homo sapiens OX=9606 GN=RPS24 PE=1 SV=1	30	4	6	4	131	15.2	10.9	5.31761e+07
P82673	28S ribosomal protein S35, mitochondrial OS=Homo sapiens OX=9606 GN=MRPS35 PE=1 SV=1	25	7	7	7	323	36.8	8.24	67653418
A0A087X295	WD repeat-containing protein 6 OS=Homo sapiens OX=9606 GN=WDR6 PE=1 SV=1	6	5	5	5	1151	124.9	6.92	1.18858e+07
E4W6B6	60S ribosomal protein L27 (Fragment) OS=Homo sapiens OX=9606 GN=RPL27 PE=2 SV=1	41	5	8	5	126	14.2	10.46	3.36567e+08
Q9BQQ5	Ribosomal protein L27a OS=Homo sapiens OX=9606 GN=L27a PE=4 SV=1	44	5	6	5	106	12	11.46	448562213
P52815	39S ribosomal protein L12, mitochondrial OS=Homo sapiens OX=9606 GN=MRPL12 PE=1 SV=2	23	5	8	5	198	21.3	8.87	4.6826e+08
Q14573	Inositol 1,4,5-trisphosphate receptor type 3 OS=Homo sapiens OX=9606 GN=ITPR3 PE=1 SV=2	3	9	10	6	2671	303.9	6.48	9.48241e+07
P62269	40S ribosomal protein S18 OS=Homo sapiens OX=9606 GN=RPS18 PE=1 SV=3	36	6	7	6	152	17.7	10.99	370543240
A8K6U7	cDNA FLJ78252, highly similar to Homo sapiens heterogeneous nuclear ribonucleoprotein U-like 1 (HNRPUL1), transcript variant 1, mRNA OS=Homo sapiens OX=9606 PE=2 SV=1	7	5	5	5	856	95.6	6.92	47878657
E5RIT6	60S ribosomal protein L26-like 1 (Fragment) OS=Homo sapiens OX=9606 GN=RPL26L1 PE=1 SV=1	44	6	8	1	128	15.2	11.09	39278540
O15226	NF-kappa-B-repressing factor OS=Homo sapiens OX=9606 GN=NKRF PE=1 SV=2	10	6	7	6	690	77.6	8.79	4.59047e+07
P62805	Histone H4 OS=Homo sapiens OX=9606 GN=H4C1 PE=1 SV=2	43	4	7	4	103	11.4	11.36	551597087
P62879	Guanine nucleotide-binding protein G(I)/G(S)/G(T) subunit beta-2 OS=Homo sapiens OX=9606 GN=GNB2 PE=1 SV=3	20	6	6	1	340	37.3	6	31557831
B2RNR6	Zinc finger RNA binding protein OS=Homo sapiens OX=9606 GN=ZFR PE=2 SV=1	4	3	3	3	1074	116.9	9.04	1.54068e+07
Q13151	Heterogeneous nuclear ribonucleoprotein A0 OS=Homo sapiens OX=9606 GN=HNRNPA0 PE=1 SV=1	14	4	5	3	305	30.8	9.29	363348261
P46779	60S ribosomal protein L28 OS=Homo sapiens OX=9606 GN=RPL28 PE=1 SV=3	43	8	8	8	137	15.7	12.02	532982239
P61254	60S ribosomal protein L26 OS=Homo sapiens OX=9606 GN=RPL26 PE=1 SV=1	38	6	8	1	145	17.2	10.55	8.89063e+08
D3DQ69	SERPINE1 mRNA binding protein 1, isoform CRA_c OS=Homo sapiens OX=9606 GN=SERBP1 PE=4 SV=1	13	5	5	5	450	49.1	9.33	81557486
E7EUT5	Glyceraldehyde-3-phosphate dehydrogenase OS=Homo sapiens OX=9606 GN=GAPDH PE=1 SV=1	27	5	5	5	260	27.9	6.95	108723356
O60264	SWI/SNF-related matrix-associated actin-dependent regulator of chromatin subfamily A member 5 OS=Homo sapiens OX=9606 GN=SMARCA5 PE=1 SV=1	6	6	6	6	1052	121.8	8.09	2.9431e+07
I3L3P7	40S ribosomal protein S15a OS=Homo sapiens OX=9606 GN=RPS15A PE=1 SV=1	38	4	5	4	100	11.5	10.15	2.73845e+08
B8QGS9	Truncated plakophilin-2 OS=Homo sapiens OX=9606 GN=PKP2 PE=1 SV=1	7	4	4	4	824	91.2	9.16	8.5868e+06
A0A669KAX9	Ribosomal_L2_C domain-containing protein (Fragment) OS=Homo sapiens OX=9606 PE=4 SV=1	26	5	5	5	238	26	10.23	1.23525e+08
Q59F68	RNA helicase (Fragment) OS=Homo sapiens OX=9606 PE=2 SV=1	12	4	5	3	375	42.4	5.64	4.63894e+07
P27348	14-3-3 protein theta OS=Homo sapiens OX=9606 GN=YWHAQ PE=1 SV=1	22	4	4	3	245	27.7	4.78	1.27818e+07
B7Z3V1	Sodium/potassium-transporting ATPase subunit alpha (Fragment) OS=Homo sapiens OX=9606 PE=2 SV=1	6	6	6	3	1020	112.4	5.35	33608217
A0A0A0MR02	Outer mitochondrial membrane protein porin 2 (Fragment) OS=Homo sapiens OX=9606 GN=VDAC2 PE=1 SV=1	22	4	4	4	282	30.3	7.81	7.57099e+06
O15143	Actin-related protein 2/3 complex subunit 1B OS=Homo sapiens OX=9606 GN=ARPC1B PE=1 SV=3	11	4	5	4	372	40.9	8.35	85958273
Q7Z2W9	39S ribosomal protein L21, mitochondrial OS=Homo sapiens OX=9606 GN=MRPL21 PE=1 SV=2	20	3	4	3	205	22.8	9.89	2.41653e+07
Q15717	ELAV-like protein 1 OS=Homo sapiens OX=9606 GN=ELAVL1 PE=1 SV=2	13	3	4	3	326	36.1	9.17	43673524
P62277	40S ribosomal protein S13 OS=Homo sapiens OX=9606 GN=RPS13 PE=1 SV=2	29	5	7	5	151	17.2	10.54	9.41047e+08
C9JYQ9	60S ribosomal protein L22-like 1 OS=Homo sapiens OX=9606 GN=RPL22L1 PE=1 SV=1	20	2	4	2	121	14.5	9.38	5.75705e+07
P62854	40S ribosomal protein S26 OS=Homo sapiens OX=9606 GN=RPS26 PE=1 SV=3	23	2	4	2	115	13	11	3.53286e+07
Q5QPA5	39S ribosomal protein S18a, mitochondrial (Fragment) OS=Homo sapiens OX=9606 GN=MRPS18A PE=1 SV=9	25	6	6	6	263	29.6	10.7	9.48968e+07
P13010	X-ray repair cross-complementing protein 5 OS=Homo sapiens OX=9606 GN=XRCC5 PE=1 SV=3	8	4	4	4	732	82.7	5.81	7.7232e+06
P62266	40S ribosomal protein S23 OS=Homo sapiens OX=9606 GN=RPS23 PE=1 SV=3	29	5	7	5	143	15.8	10.49	366059501
Q5C9Z4	Nucleolar MIF4G domain-containing protein 1 OS=Homo sapiens OX=9606 GN=NOM1 PE=1 SV=1	7	4	4	4	860	96.2	8.1	1.2879e+07
Q96PK6	RNA-binding protein 14 OS=Homo sapiens OX=9606 GN=RBM14 PE=1 SV=2	9	4	4	4	669	69.4	9.67	17391225
Q16777	Histone H2A type 2-C OS=Homo sapiens OX=9606 GN=H2AC20 PE=1 SV=4	27	3	5	3	129	14	10.9	3.50868e+08
Q9Y3U8	60S ribosomal protein L36 OS=Homo sapiens OX=9606 GN=RPL36 PE=1 SV=3	30	4	6	4	105	12.2	11.59	1.35323e+08
Q53G61	Small nuclear ribonucleoprotein polypeptide A' variant (Fragment) OS=Homo sapiens OX=9606 PE=2 SV=1	26	6	6	6	255	28.4	8.62	1.31242e+08
P31689	DnaJ homolog subfamily A member 1 OS=Homo sapiens OX=9606 GN=DNAJA1 PE=1 SV=2	14	5	5	5	397	44.8	7.08	4.97407e+07
A0A494C1J1	Cytospin-A OS=Homo sapiens OX=9606 GN=SPECC1L PE=1 SV=1	6	6	6	6	1136	126.2	5.57	1.62612e+07
P46783	40S ribosomal protein S10 OS=Homo sapiens OX=9606 GN=RPS10 PE=1 SV=1	29	4	4	4	165	18.9	10.15	24700617
Q2VIN3	RBM1 (Fragment) OS=Homo sapiens OX=9606 PE=4 SV=1	11	4	6	1	384	41.4	9.83	2.70212e+06
A8K5C5	MAGUK p55 subfamily member 5 OS=Homo sapiens OX=9606 PE=2 SV=1	10	6	6	6	675	77.3	6.07	2.75942e+07
Q9NRX2	39S ribosomal protein L17, mitochondrial OS=Homo sapiens OX=9606 GN=MRPL17 PE=1 SV=1	34	5	6	5	175	20	10.11	5.16002e+07
A0A0A0MSA4	Band 4.1-like protein 3 OS=Homo sapiens OX=9606 GN=EPB41L3 PE=1 SV=1	5	4	4	4	1046	116.1	5.22	1.60064e+07
P07305	Histone H1.0 OS=Homo sapiens OX=9606 GN=H1-0 PE=1 SV=3	27	5	5	5	194	20.9	10.84	211310620
P26641	Elongation factor 1-gamma OS=Homo sapiens OX=9606 GN=EEF1G PE=1 SV=3	8	4	5	4	437	50.1	6.67	18642708
B5BU99	High glucose-regulated protein 8 OS=Homo sapiens OX=9606 GN=YTHDF2 PE=2 SV=1	9	5	5	5	570	61.3	9.1	33373781
P62081	40S ribosomal protein S7 OS=Homo sapiens OX=9606 GN=RPS7 PE=1 SV=1	44	7	8	7	194	22.1	10.1	5.52241e+08
Q9BYC8	39S ribosomal protein L32, mitochondrial OS=Homo sapiens OX=9606 GN=MRPL32 PE=1 SV=1	24	3	3	3	188	21.4	9.73	1.61089e+07
H0YHA7	60S ribosomal protein L18 (Fragment) OS=Homo sapiens OX=9606 GN=RPL18 PE=1 SV=1	37	5	5	5	167	19	11.78	116056338
O15042	U2 snRNP-associated SURP motif-containing protein OS=Homo sapiens OX=9606 GN=U2SURP PE=1 SV=2	5	5	5	5	1029	118.2	8.47	1.57701e+07
Q9HAV0	Guanine nucleotide-binding protein subunit beta-4 OS=Homo sapiens OX=9606 GN=GNB4 PE=1 SV=3	16	5	5	1	340	37.5	6	3.89425e+06
P14649	Myosin light chain 6B OS=Homo sapiens OX=9606 GN=MYL6B PE=1 SV=1	30	6	7	4	208	22.8	5.73	4.21363e+07
Q8WXX5	DnaJ homolog subfamily C member 9 OS=Homo sapiens OX=9606 GN=DNAJC9 PE=1 SV=1	13	3	4	3	260	29.9	5.73	24603272
Q8TDN6	Ribosome biogenesis protein BRX1 homolog OS=Homo sapiens OX=9606 GN=BRIX1 PE=1 SV=2	17	5	5	5	353	41.4	9.92	101674387
O76094	Signal recognition particle subunit SRP72 OS=Homo sapiens OX=9606 GN=SRP72 PE=1 SV=3	9	4	4	4	671	74.6	9.26	2.93979e+07
B4DKS0	Monocarboxylate transporter 1 OS=Homo sapiens OX=9606 PE=2 SV=1	7	2	3	2	480	51.8	8.5	4.26069e+07
B4DEH0	Mitochondrial ribosomal protein L10, isoform CRA_d OS=Homo sapiens OX=9606 GN=MRPL10 PE=2 SV=1	19	3	3	3	222	25.1	8.44	42728392
Q6PKG0	La-related protein 1 OS=Homo sapiens OX=9606 GN=LARP1 PE=1 SV=2	6	6	6	6	1096	123.4	8.82	107502472
A0A024R7L5	UPF1 OS=Homo sapiens OX=9606 GN=UPF1 PE=2 SV=1	6	5	5	5	1118	123	6.68	1.16012e+07
E9PBF6	Lamin-B1 OS=Homo sapiens OX=9606 GN=LMNB1 PE=1 SV=1	16	6	6	6	387	44.6	5.05	3.66261e+07
M0R0R2	40S ribosomal protein S5 OS=Homo sapiens OX=9606 GN=RPS5 PE=1 SV=1	14	4	5	4	225	25.3	9.76	7.93642e+07
A0A2R8Y7Z0	Catenin beta-1 OS=Homo sapiens OX=9606 GN=CTNNB1 PE=1 SV=1	9	5	5	3	780	85.3	5.92	14339828
A4QPB0	IQ motif containing GTPase activating protein 1 OS=Homo sapiens OX=9606 GN=IQGAP1 PE=1 SV=1	3	5	5	5	1657	189.2	6.48	7.00773e+07
Q9NZB2	Constitutive coactivator of PPAR-gamma-like protein 1 OS=Homo sapiens OX=9606 GN=FAM120A PE=1 SV=2	4	3	3	3	1118	121.8	8.88	8.15436e+06
Q7Z2W4	Zinc finger CCCH-type antiviral protein 1 OS=Homo sapiens OX=9606 GN=ZC3HAV1 PE=1 SV=3	4	3	3	3	902	101.4	8.4	1.20728e+07
Q8IWR8	60S ribosomal protein L19 (Fragment) OS=Homo sapiens OX=9606 PE=2 SV=1	23	4	8	3	173	20.8	11.44	671156364
Q96PY5	Formin-like protein 2 OS=Homo sapiens OX=9606 GN=FMNL2 PE=1 SV=3	6	6	6	6	1086	123.2	7.4	73395262
H7C2W9	60S ribosomal protein L31 (Fragment) OS=Homo sapiens OX=9606 GN=RPL31 PE=1 SV=1	34	4	6	4	108	12.8	11	399654852
Q53EP4	Dolichyl-diphosphooligosaccharide--protein glycosyltransferase subunit 1 (Fragment) OS=Homo sapiens OX=9606 PE=2 SV=1	9	5	5	5	607	68.5	6.38	31034690
J3KS15	Peptidyl-tRNA hydrolase ICT1, mitochondrial (Fragment) OS=Homo sapiens OX=9606 GN=MRPL58 PE=1 SV=1	29	5	8	5	192	21.9	9.72	9.82665e+07
H0Y6Y8	39S ribosomal protein L43, mitochondrial (Fragment) OS=Homo sapiens OX=9606 GN=MRPL43 PE=1 SV=1	24	4	5	1	169	18.8	8.51	1.25821e+08
B4E3M6	cDNA FLJ55446, highly similar to Superkiller viralicidic activity 2-like 2 OS=Homo sapiens OX=9606 PE=2 SV=1	9	7	7	7	941	106.7	7.14	1.42859e+08
Q9H2W6	39S ribosomal protein L46, mitochondrial OS=Homo sapiens OX=9606 GN=MRPL46 PE=1 SV=1	15	4	5	4	279	31.7	7.05	61615913
Q9Y3B7	39S ribosomal protein L11, mitochondrial OS=Homo sapiens OX=9606 GN=MRPL11 PE=1 SV=1	16	4	4	4	192	20.7	9.91	3.44718e+07
Q9BYN8	28S ribosomal protein S26, mitochondrial OS=Homo sapiens OX=9606 GN=MRPS26 PE=1 SV=1	19	4	4	4	205	24.2	10.39	8.16727e+07
P39019	40S ribosomal protein S19 OS=Homo sapiens OX=9606 GN=RPS19 PE=1 SV=2	36	6	6	6	145	16.1	10.32	1.80218e+08
Q6DKI1	60S ribosomal protein L7-like 1 OS=Homo sapiens OX=9606 GN=RPL7L1 PE=1 SV=2	17	3	3	3	255	29.7	10.52	9.93025e+06
F8VV59	Nucleosome assembly protein 1-like 1 OS=Homo sapiens OX=9606 GN=NAP1L1 PE=1 SV=1	10	3	4	2	327	38	4.68	2.79728e+07
Q53G33	Small nuclear ribonucleoprotein polypeptide C variant (Fragment) OS=Homo sapiens OX=9606 PE=2 SV=1	19	2	3	2	159	17.4	9.57	1.00482e+07
Q9BU76	Multiple myeloma tumor-associated protein 2 OS=Homo sapiens OX=9606 GN=MMTAG2 PE=1 SV=1	17	4	4	4	263	29.4	10.02	35670787
P42766	60S ribosomal protein L35 OS=Homo sapiens OX=9606 GN=RPL35 PE=1 SV=2	31	4	6	3	123	14.5	11.05	310508050
H7C463	MICOS complex subunit MIC60 (Fragment) OS=Homo sapiens OX=9606 GN=IMMT PE=1 SV=1	6	4	5	4	613	68.1	6.06	1.69508e+07
A4UCR9	Mitochondrial 28S ribosomal protein S34 OS=Homo sapiens OX=9606 PE=2 SV=1	17	3	5	3	176	20.8	10.93	82245582
Q8NI62	Ribosomal protein S2 OS=Homo sapiens OX=9606 GN=OK/KNS-cl.6 PE=2 SV=1	54	4	6	1	79	8.8	8	22236882
B2RDN9	ATP-dependent DNA helicase 2 subunit 1 OS=Homo sapiens OX=9606 PE=2 SV=1	8	4	4	4	609	69.7	6.7	2.85274e+07
E9PK52	Band 4.1-like protein 2 OS=Homo sapiens OX=9606 GN=EPB41L2 PE=1 SV=1	6	4	4	4	811	90.9	5.86	18043066
P35221	Catenin alpha-1 OS=Homo sapiens OX=9606 GN=CTNNA1 PE=1 SV=1	3	2	2	2	906	100	6.29
H0YEQ8	Polyadenylate-binding protein 4 (Fragment) OS=Homo sapiens OX=9606 GN=PABPC4 PE=1 SV=1	41	4	4	1	112	12.6	7.96	2.60324e+06
Q9Y2X3	Nucleolar protein 58 OS=Homo sapiens OX=9606 GN=NOP58 PE=1 SV=1	8	3	3	3	529	59.5	8.92	1.13964e+07
C9J384	Protein CMSS1 (Fragment) OS=Homo sapiens OX=9606 GN=CMSS1 PE=1 SV=1	21	4	5	4	225	26.2	9.88	78655443
Q8IWX8	Calcium homeostasis endoplasmic reticulum protein OS=Homo sapiens OX=9606 GN=CHERP PE=1 SV=3	10	6	7	6	916	103.6	9.04	35766884
X6RJ73	39S ribosomal protein L24, mitochondrial (Fragment) OS=Homo sapiens OX=9606 GN=MRPL24 PE=1 SV=1	20	3	4	3	173	19.7	9.66	6.11397e+07
P62318	Small nuclear ribonucleoprotein Sm D3 OS=Homo sapiens OX=9606 GN=SNRPD3 PE=1 SV=1	32	3	4	3	126	13.9	10.32	5.4059e+07
A0A024R326	60S ribosomal protein L29 OS=Homo sapiens OX=9606 GN=RPL29 PE=1 SV=1	15	2	4	2	157	17.5	11.66	820540583
P31040	Succinate dehydrogenase [ubiquinone] flavoprotein subunit, mitochondrial OS=Homo sapiens OX=9606 GN=SDHA PE=1 SV=2	6	3	3	3	664	72.6	7.39	1.30022e+07
B4DRH6	Enoyl-CoA hydratase OS=Homo sapiens OX=9606 PE=2 SV=1	7	5	5	5	717	78.3	8.92	3.28989e+07
K7EQJ5	40S ribosomal protein S15 OS=Homo sapiens OX=9606 GN=RPS15 PE=1 SV=2	25	3	6	3	141	16.6	10.46	1.21592e+08
Q13405	39S ribosomal protein L49, mitochondrial OS=Homo sapiens OX=9606 GN=MRPL49 PE=1 SV=1	16	2	2	2	166	19.2	9.45	13774174
D6W539	Hydroxyacyl-Coenzyme A dehydrogenase/3-ketoacyl-Coenzyme A thiolase/enoyl-Coenzyme A hydratase (Trifunctional protein), beta subunit, isoform CRA_b OS=Homo sapiens OX=9606 GN=HADHB PE=4 SV=1	13	4	4	4	372	40.4	9.79	2.50555e+07
Q53HQ0	Flotillin (Fragment) OS=Homo sapiens OX=9606 PE=2 SV=1	11	4	4	4	427	47.3	8.09	31369705
B4DDI8	cDNA FLJ53704, moderately similar to Nascent polypeptide-associated complex subunit alpha OS=Homo sapiens OX=9606 PE=2 SV=1	17	2	2	2	169	18.3	3.92	7596130
P61513	60S ribosomal protein L37a OS=Homo sapiens OX=9606 GN=RPL37A PE=1 SV=2	38	3	3	3	92	10.3	10.43	20556582
A0A024RDB2	Ras-GTPase activating protein SH3 domain-binding protein 2, isoform CRA_b OS=Homo sapiens OX=9606 GN=G3BP2 PE=4 SV=1	7	3	4	3	449	50.8	5.38	30781252
H0Y8G5	Heterogeneous nuclear ribonucleoprotein D0 (Fragment) OS=Homo sapiens OX=9606 GN=HNRNPD PE=1 SV=8	18	5	6	3	260	29.6	9.16	56882794
Q96I25	Splicing factor 45 OS=Homo sapiens OX=9606 GN=RBM17 PE=1 SV=1	5	2	3	2	401	44.9	5.97	1.64564e+07
A6NMY6	Putative annexin A2-like protein OS=Homo sapiens OX=9606 GN=ANXA2P2 PE=5 SV=2	14	4	4	4	339	38.6	6.95	2.24923e+07
A0A1W2PR17	6-phosphofructo-2-kinase OS=Homo sapiens OX=9606 GN=PFKFB3 PE=1 SV=1	8	4	4	3	568	64.3	7.74	1.07587e+07
P59998	Actin-related protein 2/3 complex subunit 4 OS=Homo sapiens OX=9606 GN=ARPC4 PE=1 SV=3	21	4	5	4	168	19.7	8.43	266666745
Q9UPQ0	LIM and calponin homology domains-containing protein 1 OS=Homo sapiens OX=9606 GN=LIMCH1 PE=1 SV=4	4	3	3	3	1083	121.8	6.47	3.26372e+06
J3QRU1	Tyrosine-protein kinase OS=Homo sapiens OX=9606 GN=YES1 PE=1 SV=1	9	5	5	4	548	61.3	6.57	3.28279e+07
A0A024R8D4	Mitochondrial ribosomal protein S2, isoform CRA_a OS=Homo sapiens OX=9606 GN=MRPS2 PE=3 SV=1	11	5	5	5	319	35.5	8.94	1.25059e+08
P63241	Eukaryotic translation initiation factor 5A-1 OS=Homo sapiens OX=9606 GN=EIF5A PE=1 SV=2	31	3	3	3	154	16.8	5.24	8796821
Q53H77	Mitochondrial ribosomal protein S30 variant (Fragment) OS=Homo sapiens OX=9606 PE=2 SV=1	6	2	3	2	439	50.3	7.97	2.55037e+07
M0R210	40S ribosomal protein S16 OS=Homo sapiens OX=9606 GN=RPS16 PE=1 SV=1	41	6	7	6	129	14.4	10.23	2.77675e+08
P82663	28S ribosomal protein S25, mitochondrial OS=Homo sapiens OX=9606 GN=MRPS25 PE=1 SV=1	20	3	3	3	173	20.1	8.82	3.61924e+07
E9PC15	Acylglycerol kinase, mitochondrial OS=Homo sapiens OX=9606 GN=AGK PE=1 SV=1	14	4	4	4	394	43.8	6.34	1.25707e+08
Q9NWU5	39S ribosomal protein L22, mitochondrial OS=Homo sapiens OX=9606 GN=MRPL22 PE=1 SV=1	16	3	4	3	206	23.6	9.94	69119703
Q53FS6	TNF receptor-associated protein 1 variant (Fragment) OS=Homo sapiens OX=9606 PE=2 SV=1	5	3	3	2	704	80	8.03
B2RDW0	Calmodulin OS=Homo sapiens OX=9606 PE=2 SV=1	19	4	4	4	149	16.8	4.22	2.89739e+07
B4DTA2	cDNA FLJ60148, highly similar to Homo sapiens heterogeneous nuclear ribonucleoprotein D-like (HNRPDL), transcript variant 2, mRNA OS=Homo sapiens OX=9606 PE=2 SV=1	13	3	4	1	271	30.2	8.72	4.75326e+06
P63104	14-3-3 protein zeta/delta OS=Homo sapiens OX=9606 GN=YWHAZ PE=1 SV=1	20	4	4	3	245	27.7	4.79	1.54837e+07
P62851	40S ribosomal protein S25 OS=Homo sapiens OX=9606 GN=RPS25 PE=1 SV=1	30	4	6	4	125	13.7	10.11	9.51924e+08
Q96GC5	39S ribosomal protein L48, mitochondrial OS=Homo sapiens OX=9606 GN=MRPL48 PE=1 SV=2	16	3	3	3	212	23.9	8.98	2.2569e+07
Q9P035	Very-long-chain (3R)-3-hydroxyacyl-CoA dehydratase 3 OS=Homo sapiens OX=9606 GN=HACD3 PE=1 SV=2	11	4	4	4	362	43.1	8.94	60755214
P84243	Histone H3.3 OS=Homo sapiens OX=9606 GN=H3-3A PE=1 SV=2	30	2	2	1	136	15.3	11.27	11381281
O75534	Cold shock domain-containing protein E1 OS=Homo sapiens OX=9606 GN=CSDE1 PE=1 SV=2	7	6	6	6	798	88.8	6.25	30406485
F8VZX2	Poly(rC)-binding protein 2 OS=Homo sapiens OX=9606 GN=PCBP2 PE=1 SV=1	13	4	4	4	321	33.8	8.24	5.16731e+07
O95831	Apoptosis-inducing factor 1, mitochondrial OS=Homo sapiens OX=9606 GN=AIFM1 PE=1 SV=1	6	3	3	3	613	66.9	8.95	3.45938e+08
B1AKY9	Sodium/potassium-transporting ATPase subunit alpha OS=Homo sapiens OX=9606 GN=ATP1A2 PE=1 SV=1	5	4	4	1	1009	110.8	5.59	4614458
B0AZV0	cDNA, FLJ79540, highly similar to Serine-threonine kinase receptor-associatedprotein OS=Homo sapiens OX=9606 PE=2 SV=1	14	3	3	3	256	28.5	4.91	4.72193e+06
Q9NZR1	Tropomodulin-2 OS=Homo sapiens OX=9606 GN=TMOD2 PE=1 SV=1	10	3	3	3	351	39.6	5.27	17053929
B3KUJ0	cDNA FLJ39996 fis, clone STOMA2002166, highly similar to Splicing factor 3B subunit 4 OS=Homo sapiens OX=9606 PE=2 SV=1	9	3	3	3	424	44.5	8.24	25584705
A0A087WYD1	AP-2 complex subunit beta (Fragment) OS=Homo sapiens OX=9606 GN=AP2B1 PE=1 SV=1	7	3	3	3	639	70.9	5.06	1.02685e+07
Q9Y4P3	Transducin beta-like protein 2 OS=Homo sapiens OX=9606 GN=TBL2 PE=1 SV=1	8	3	3	3	447	49.8	9.44	1.14418e+07
Q96HS1	Serine/threonine-protein phosphatase PGAM5, mitochondrial OS=Homo sapiens OX=9606 GN=PGAM5 PE=1 SV=2	15	4	4	4	289	32	8.68	145025156
Q8WVM0	Dimethyladenosine transferase 1, mitochondrial OS=Homo sapiens OX=9606 GN=TFB1M PE=1 SV=1	12	4	4	4	346	39.5	9.26	34057084
Q53HK8	Replication factor C 3 isoform 1 variant (Fragment) OS=Homo sapiens OX=9606 PE=2 SV=1	8	2	2	2	356	40.5	8.43	6.37871e+06
B3KMV8	cDNA FLJ12766 fis, clone NT2RP2001520, highly similar to Calcium-binding mitochondrial carrier protein Aralar1 OS=Homo sapiens OX=9606 PE=2 SV=1	6	4	4	1	678	74.7	8.38	2.98263e+06
D6RAN8	39S ribosomal protein L27, mitochondrial OS=Homo sapiens OX=9606 GN=MRPL27 PE=1 SV=1	16	1	2	1	93	10.5	9.54	29834093
Q53GY0	Plastin 3 variant (Fragment) OS=Homo sapiens OX=9606 PE=2 SV=1	6	4	4	3	630	70.7	5.68	5981612
Q99832	T-complex protein 1 subunit eta OS=Homo sapiens OX=9606 GN=CCT7 PE=1 SV=2	8	4	4	4	543	59.3	7.65	3.01752e+07
F8W1S1	Keratin, type II cytoskeletal 74 OS=Homo sapiens OX=9606 GN=KRT74 PE=1 SV=1	6	5	6	1	543	59.4	7.44	38438474
E7EQV9	Ribosomal protein L15 (Fragment) OS=Homo sapiens OX=9606 GN=RPL15 PE=1 SV=1	25	4	4	4	174	20.5	11.28	1.28497e+08
Q9H7B2	Ribosome production factor 2 homolog OS=Homo sapiens OX=9606 GN=RPF2 PE=1 SV=2	13	3	3	3	306	35.6	9.99	1.76642e+07
A8K3C5	cDNA FLJ77715, highly similar to Homo sapiens cisplatin resistance-associated overexpressed protein(LUC7A), mRNA OS=Homo sapiens OX=9606 PE=2 SV=1	6	2	2	2	432	51.4	9.79	4.44049e+06
Q13243	Serine/arginine-rich splicing factor 5 OS=Homo sapiens OX=9606 GN=SRSF5 PE=1 SV=1	11	3	4	2	272	31.2	11.59	1.02238e+08
A0A5C2FT34	IGL c88_light_IGKV2D-29_IGKJ2 (Fragment) OS=Homo sapiens OX=9606 PE=2 SV=1	21	3	5	2	112	12.3	8.5	12799528841
Q5UIP0	Telomere-associated protein RIF1 OS=Homo sapiens OX=9606 GN=RIF1 PE=1 SV=2	2	4	4	4	2472	274.3	5.52	3.57144e+06
Q5SSJ5	Heterochromatin protein 1-binding protein 3 OS=Homo sapiens OX=9606 GN=HP1BP3 PE=1 SV=1	7	4	4	4	553	61.2	9.67	41978481
Q5JXM0	Ribosomal RNA-processing protein 43 OS=Homo sapiens OX=9606 GN=DKFZp564C0482 PE=3 SV=1	11	1	1	1	248	27.1	5.53
A6NLN1	Polypyrimidine tract-binding protein 1 OS=Homo sapiens OX=9606 GN=PTBP1 PE=1 SV=4	7	3	3	3	527	56.5	9.38	21996648
Q8N1N4	Keratin, type II cytoskeletal 78 OS=Homo sapiens OX=9606 GN=KRT78 PE=1 SV=2	8	5	5	3	520	56.8	6.02	2.17482e+07
P0DN76	Splicing factor U2AF 35 kDa subunit-like protein OS=Homo sapiens OX=9606 GN=U2AF1L5 PE=1 SV=1	10	2	3	2	240	27.9	8.81	1.65637e+07
A8K4V4	cDNA FLJ76392, highly similar to Homo sapiens mitochondrial ribosomal protein L43 (MRPL43), transcript variant 1, mRNA OS=Homo sapiens OX=9606 PE=2 SV=1	26	4	4	1	159	17.7	9.88	5682284
A8K1L8	Serine/arginine-rich splicing factor 1 OS=Homo sapiens OX=9606 PE=2 SV=1	15	4	4	3	248	27.7	10.29	2.82568e+07
A0A0S2Z5H0	Mitochondrial ribosomal protein S28 isoform 2 (Fragment) OS=Homo sapiens OX=9606 GN=MRPS28 PE=2 SV=1	19	4	4	4	192	21.4	9.1	68861731
A0A3B3IRR6	UPF0488 protein C8orf33 OS=Homo sapiens OX=9606 GN=C8orf33 PE=1 SV=1	13	2	2	2	226	24.5	9.88	14475024
P37108	Signal recognition particle 14 kDa protein OS=Homo sapiens OX=9606 GN=SRP14 PE=1 SV=2	15	2	3	2	136	14.6	10.04	3.29104e+07
A0A3B3IRQ9	Double-stranded RNA-specific adenosine deaminase (Fragment) OS=Homo sapiens OX=9606 GN=ADAR PE=1 SV=1	4	4	4	4	1158	128.3	8.62	1.25917e+07
F8W7C6	60S ribosomal protein L10 OS=Homo sapiens OX=9606 GN=RPL10 PE=1 SV=2	28	5	6	5	163	18.6	9.95	1.42446e+08
Q9H4G4	Golgi-associated plant pathogenesis-related protein 1 OS=Homo sapiens OX=9606 GN=GLIPR2 PE=1 SV=3	17	2	2	2	154	17.2	9.41	6.0037e+06
Q15050	Ribosome biogenesis regulatory protein homolog OS=Homo sapiens OX=9606 GN=RRS1 PE=1 SV=2	10	4	4	4	365	41.2	10.7	44489838
B7ZAC7	cDNA, FLJ79141, highly similar to Nucleosome assembly protein 1-like 4 OS=Homo sapiens OX=9606 PE=2 SV=1	5	2	3	1	386	44.2	4.7
H3BQZ7	HCG2044799 OS=Homo sapiens OX=9606 GN=HNRNPUL2-BSCL2 PE=4 SV=1	5	2	2	2	746	84.6	4.93	4501476
Q8TCC3	39S ribosomal protein L30, mitochondrial OS=Homo sapiens OX=9606 GN=MRPL30 PE=1 SV=1	27	4	4	4	161	18.5	9.99	2.80696e+07
P19474	E3 ubiquitin-protein ligase TRIM21 OS=Homo sapiens OX=9606 GN=TRIM21 PE=1 SV=1	6	3	4	3	475	54.1	6.38	2.41359e+07
G9K389	YWHAE/FAM22B fusion protein (Fragment) OS=Homo sapiens OX=9606 GN=YWHAE/FAM22B fusion PE=2 SV=1	11	4	4	3	384	41.3	4.97	38231913
P27708	CAD protein OS=Homo sapiens OX=9606 GN=CAD PE=1 SV=3	2	3	3	3	2225	242.8	6.46	6.90492e+06
P49006	MARCKS-related protein OS=Homo sapiens OX=9606 GN=MARCKSL1 PE=1 SV=2	14	2	2	2	195	19.5	4.67	2810255
P62829	60S ribosomal protein L23 OS=Homo sapiens OX=9606 GN=RPL23 PE=1 SV=1	28	3	3	3	140	14.9	10.51	122997373
Q9NW13	RNA-binding protein 28 OS=Homo sapiens OX=9606 GN=RBM28 PE=1 SV=3	6	5	5	5	759	85.7	9.22	1.86134e+07
Q99848	Probable rRNA-processing protein EBP2 OS=Homo sapiens OX=9606 GN=EBNA1BP2 PE=1 SV=2	12	4	4	4	306	34.8	10.1	5.33315e+07
P78527	DNA-dependent protein kinase catalytic subunit OS=Homo sapiens OX=9606 GN=PRKDC PE=1 SV=3	1	3	3	3	4128	468.8	7.12	4623142
Q5H924	HECT, UBA and WWE domain containing 1 (Fragment) OS=Homo sapiens OX=9606 GN=HUWE1 PE=4 SV=1	1	3	3	3	3407	374	5.1	7.05366e+06
Q1ED39	Lysine-rich nucleolar protein 1 OS=Homo sapiens OX=9606 GN=KNOP1 PE=1 SV=1	5	2	2	2	458	51.6	9.86	2857045
A0A5C2GKS1	IG c122_heavy_IGHV1-18_IGHD1-7_IGHJ4 (Fragment) OS=Homo sapiens OX=9606 PE=2 SV=1	26	2	5	2	120	13.2	8.79	1.07473e+09
P25205	DNA replication licensing factor MCM3 OS=Homo sapiens OX=9606 GN=MCM3 PE=1 SV=3	6	5	5	5	808	90.9	5.77	17194554
X6R700	Chromatin target of PRMT1 protein OS=Homo sapiens OX=9606 GN=CHTOP PE=1 SV=1	17	3	3	3	223	23.6	12.26	1.32996e+07
O95926	Pre-mRNA-splicing factor SYF2 OS=Homo sapiens OX=9606 GN=SYF2 PE=1 SV=1	12	1	1	1	243	28.7	8.4
Q14692	Ribosome biogenesis protein BMS1 homolog OS=Homo sapiens OX=9606 GN=BMS1 PE=1 SV=1	3	4	4	4	1282	145.7	6.44	16331568
Q9BRS2	Serine/threonine-protein kinase RIO1 OS=Homo sapiens OX=9606 GN=RIOK1 PE=1 SV=2	5	3	3	3	568	65.5	6.19	25813155
B2RE88	cDNA, FLJ96465, highly similar to Homo sapiens solute carrier family 25 (mitochondrial carrier;phosphate carrier), member 3 (SLC25A3), nuclear gene encodingmitochondrial protein, transcript variant... OS=Homo sapiens OX=9606 PE=2 SV=1	12	5	5	5	361	39.9	9.36	7.94167e+07
Q92499	ATP-dependent RNA helicase DDX1 OS=Homo sapiens OX=9606 GN=DDX1 PE=1 SV=2	5	4	4	4	740	82.4	7.23	41272104
Q59G12	Lamina-associated polypeptide 2, isoforms beta/gamma variant (Fragment) OS=Homo sapiens OX=9606 PE=2 SV=1	8	2	2	2	378	41.8	9.23	4405920
Q13242	Serine/arginine-rich splicing factor 9 OS=Homo sapiens OX=9606 GN=SRSF9 PE=1 SV=1	16	4	5	3	221	25.5	8.65	4.35858e+07
Q13595	Transformer-2 protein homolog alpha OS=Homo sapiens OX=9606 GN=TRA2A PE=1 SV=1	7	2	2	2	282	32.7	11.27	1.79984e+07
P33993	DNA replication licensing factor MCM7 OS=Homo sapiens OX=9606 GN=MCM7 PE=1 SV=4	4	3	3	3	719	81.3	6.46	4.56581e+06
B2R9J4	cDNA, FLJ94423, highly similar to Homo sapiens mitochondrial ribosomal protein L23 (MRPL23), nuclear gene encoding mitochondrial protein, mRNA OS=Homo sapiens OX=9606 PE=2 SV=1	31	4	4	4	153	17.8	9.69	95678596
Q13200	26S proteasome non-ATPase regulatory subunit 2 OS=Homo sapiens OX=9606 GN=PSMD2 PE=1 SV=3	3	2	2	2	908	100.1	5.2	10606771
O95816	BAG family molecular chaperone regulator 2 OS=Homo sapiens OX=9606 GN=BAG2 PE=1 SV=1	17	4	4	4	211	23.8	6.7	1.01966e+07
P62937	Peptidyl-prolyl cis-trans isomerase A OS=Homo sapiens OX=9606 GN=PPIA PE=1 SV=2	21	3	3	3	165	18	7.81	35413970
P17987	T-complex protein 1 subunit alpha OS=Homo sapiens OX=9606 GN=TCP1 PE=1 SV=1	6	3	3	3	556	60.3	6.11	19740701
A8K3H8	cDNA FLJ77680, highly similar to Homo sapiens protein phosphatase 2 (formerly 2A), regulatory subunit A (PR 65), alpha isoform (PPP2R1A), mRNA OS=Homo sapiens OX=9606 PE=2 SV=1	5	2	2	2	589	65.3	5.11	4337261
P60866	40S ribosomal protein S20 OS=Homo sapiens OX=9606 GN=RPS20 PE=1 SV=1	19	2	3	2	119	13.4	9.94	367000774
P31946	14-3-3 protein beta/alpha OS=Homo sapiens OX=9606 GN=YWHAB PE=1 SV=3	10	2	2	1	246	28.1	4.83
Q8IY37	Probable ATP-dependent RNA helicase DHX37 OS=Homo sapiens OX=9606 GN=DHX37 PE=1 SV=1	3	3	3	3	1157	129.5	8.1	7.48436e+06
O60832	H/ACA ribonucleoprotein complex subunit DKC1 OS=Homo sapiens OX=9606 GN=DKC1 PE=1 SV=3	11	4	4	4	514	57.6	9.42	3.0515e+07
J3KT73	60S ribosomal protein L38 OS=Homo sapiens OX=9606 GN=RPL38 PE=1 SV=1	38	2	2	2	64	7.6	9.99	5.82794e+06
A0A024RCU9	SFRS protein kinase 1, isoform CRA_e OS=Homo sapiens OX=9606 GN=SRPK1 PE=4 SV=1	4	2	2	2	548	61.9	5.69	9.02794e+06
Q53FX9	Mitochondrial ribosomal protein S11 isoform a variant (Fragment) OS=Homo sapiens OX=9606 PE=2 SV=1	8	1	2	1	194	20.6	10.81	9.86829e+06
Q53FG5	DNA helicase (Fragment) OS=Homo sapiens OX=9606 PE=2 SV=1	6	3	3	3	734	82.2	8.28	19191414
Q8IY63	Angiomotin-like protein 1 OS=Homo sapiens OX=9606 GN=AMOTL1 PE=1 SV=1	4	4	4	1	956	106.5	7.11	2.60678e+06
Q15286	Ras-related protein Rab-35 OS=Homo sapiens OX=9606 GN=RAB35 PE=1 SV=1	15	3	3	3	201	23	8.29	2.2474e+07
P50402	Emerin OS=Homo sapiens OX=9606 GN=EMD PE=1 SV=1	20	4	4	4	254	29	5.5	4.10984e+07
P50991	T-complex protein 1 subunit delta OS=Homo sapiens OX=9606 GN=CCT4 PE=1 SV=4	6	3	3	2	539	57.9	7.83	13271203
A0A087X2D0	Serine/arginine-rich-splicing factor 3 OS=Homo sapiens OX=9606 GN=SRSF3 PE=1 SV=1	31	3	3	3	95	10.3	5.14	75276623
B4DZC3	5'-3' exoribonuclease OS=Homo sapiens OX=9606 PE=2 SV=1	3	2	2	2	896	102.4	7.64	12942308
P06733	Alpha-enolase OS=Homo sapiens OX=9606 GN=ENO1 PE=1 SV=2	6	2	2	2	434	47.1	7.39	5792366
A0A384N652	RNA helicase OS=Homo sapiens OX=9606 PE=2 SV=1	6	3	3	3	600	68.5	9.29	4.03928e+06
P42677	40S ribosomal protein S27 OS=Homo sapiens OX=9606 GN=RPS27 PE=1 SV=3	30	2	3	2	84	9.5	9.45	15760080
Q7Z2T5	TRMT1-like protein OS=Homo sapiens OX=9606 GN=TRMT1L PE=1 SV=2	3	2	2	2	733	81.7	7.88	1.45122e+07
P46013	Proliferation marker protein Ki-67 OS=Homo sapiens OX=9606 GN=MKI67 PE=1 SV=2	2	3	3	3	3256	358.5	9.45	13555947
Q6ZMY0	cDNA FLJ16598 fis, clone TESTI4006473, weakly similar to ATP-dependent RNA helicase A OS=Homo sapiens OX=9606 PE=2 SV=1	2	3	4	3	1340	150.9	8.22	4463361
Q6UWP8	Suprabasin OS=Homo sapiens OX=9606 GN=SBSN PE=1 SV=2	9	1	1	1	590	60.5	7.01	4120876
B5MCF9	Pescadillo homolog OS=Homo sapiens OX=9606 GN=PES1 PE=1 SV=1	6	3	3	3	571	66	7.5	1.075e+07
E9PE17	28S ribosomal protein S17, mitochondrial (Fragment) OS=Homo sapiens OX=9606 GN=MRPS17 PE=1 SV=1	14	2	3	2	129	14.4	9.85	3.58773e+07
A0A024R3R5	3-beta-hydroxysterol Delta (14)-reductase OS=Homo sapiens OX=9606 GN=LBR PE=3 SV=1	6	4	4	4	615	70.7	9.36	8.19322e+07
I3L2X1	39S ribosomal protein L20, mitochondrial (Fragment) OS=Homo sapiens OX=9606 GN=MRPL20 PE=1 SV=1	17	1	2	1	66	7.6	11.11	82420444
P05198	Eukaryotic translation initiation factor 2 subunit 1 OS=Homo sapiens OX=9606 GN=EIF2S1 PE=1 SV=3	9	3	3	3	315	36.1	5.08	1.3181e+07
Q6FG43	Flotillin OS=Homo sapiens OX=9606 GN=FLOT2 PE=2 SV=1	8	3	3	3	379	41.7	5.29	2.87104e+07
A0A087X260	TAR DNA-binding protein 43 OS=Homo sapiens OX=9606 GN=TARDBP PE=1 SV=1	7	2	2	2	301	34.2	6.44	7565028
Q8NEJ9	Neuroguidin OS=Homo sapiens OX=9606 GN=NGDN PE=1 SV=1	6	1	1	1	315	35.9	9.57
P14625	Endoplasmin OS=Homo sapiens OX=9606 GN=HSP90B1 PE=1 SV=1	4	3	3	2	803	92.4	4.84	5520368
Q9NTK5	Obg-like ATPase 1 OS=Homo sapiens OX=9606 GN=OLA1 PE=1 SV=2	4	1	1	1	396	44.7	7.81
P62314	Small nuclear ribonucleoprotein Sm D1 OS=Homo sapiens OX=9606 GN=SNRPD1 PE=1 SV=1	20	2	2	2	119	13.3	11.56	29949869
A0A087X0K9	Tight junction protein ZO-1 OS=Homo sapiens OX=9606 GN=TJP1 PE=1 SV=1	2	3	3	3	1676	187.7	6.7	8.18022e+06
Q5BKZ1	DBIRD complex subunit ZNF326 OS=Homo sapiens OX=9606 GN=ZNF326 PE=1 SV=2	4	2	2	2	582	65.6	5.15	6788922
Q9BZI7	Regulator of nonsense transcripts 3B OS=Homo sapiens OX=9606 GN=UPF3B PE=1 SV=1	5	2	2	2	483	57.7	9.48	2.66193e+06
O15371	Eukaryotic translation initiation factor 3 subunit D OS=Homo sapiens OX=9606 GN=EIF3D PE=1 SV=1	5	3	3	3	548	63.9	6.05	9.08311e+06
Q15388	Mitochondrial import receptor subunit TOM20 homolog OS=Homo sapiens OX=9606 GN=TOMM20 PE=1 SV=1	14	1	1	1	145	16.3	8.6
P50579	Methionine aminopeptidase 2 OS=Homo sapiens OX=9606 GN=METAP2 PE=1 SV=1	7	2	2	2	478	52.9	5.82	4061888
B4DF70	cDNA FLJ60461, highly similar to Peroxiredoxin-2 OS=Homo sapiens OX=9606 PE=2 SV=1	15	2	2	2	183	20.1	8.78	12971637
A0A0A0MT01	Actin-depolymerizing factor OS=Homo sapiens OX=9606 GN=GSN PE=1 SV=1	3	2	2	2	767	84.7	5.83	1.00542e+07
A0A3B3IUA2	Ribonucloprotein OS=Homo sapiens OX=9606 GN=SNU13 PE=1 SV=1	8	2	2	2	272	30.1	9.55	1.02546e+07
B4DIU0	cDNA FLJ58391, highly similar to Exosome complex exonuclease RRP42 OS=Homo sapiens OX=9606 PE=2 SV=1	14	2	2	2	164	17.9	4.83	4.38913e+06
E9PMT2	LIM domain only protein 7 OS=Homo sapiens OX=9606 GN=LMO7 PE=1 SV=1	2	3	3	3	1398	159.9	7.78	1.22185e+07
Q09161	Nuclear cap-binding protein subunit 1 OS=Homo sapiens OX=9606 GN=NCBP1 PE=1 SV=1	3	2	2	2	790	91.8	6.43	8441164
Q9Y221	60S ribosome subunit biogenesis protein NIP7 homolog OS=Homo sapiens OX=9606 GN=NIP7 PE=1 SV=1	18	2	2	2	180	20.4	8.51	20965912
A0A494C198	Protein DEK OS=Homo sapiens OX=9606 GN=DEK PE=1 SV=1	10	3	3	3	303	34.4	6.3	1.27481e+07
A0A6Q8PHK9	Ribose-phosphate pyrophosphokinase 1 OS=Homo sapiens OX=9606 GN=PRPS1 PE=4 SV=1	17	2	2	2	121	13.1	7.77	1.45606e+07
Q14974	Importin subunit beta-1 OS=Homo sapiens OX=9606 GN=KPNB1 PE=1 SV=2	3	2	2	2	876	97.1	4.78	6686441
A0A6Q8PF80	Prelamin-A/C OS=Homo sapiens OX=9606 GN=LMNA PE=4 SV=1	8	3	3	3	342	38.6	6.49	1.84632e+07
Q9NUD5	Zinc finger CCHC domain-containing protein 3 OS=Homo sapiens OX=9606 GN=ZCCHC3 PE=1 SV=2	10	4	4	4	403	43.5	8.53	8.43701e+06
A8K964	Pinin OS=Homo sapiens OX=9606 PE=2 SV=1	3	2	2	2	717	81.5	7.37	1.28767e+07
P05109	Protein S100-A8 OS=Homo sapiens OX=9606 GN=S100A8 PE=1 SV=1	12	1	2	1	93	10.8	7.03	2.46465e+07
Q15182	Small nuclear ribonucleoprotein-associated protein OS=Homo sapiens OX=9606 GN=SNRPB PE=2 SV=1	8	2	2	2	285	29.7	10.07	2.03322e+07
E9PBY7	Zinc finger CCCH domain-containing protein 11A (Fragment) OS=Homo sapiens OX=9606 GN=ZC3H11A PE=1 SV=1	4	1	1	1	515	57.4	8.63
Q9HB00	Desmocollin 1, isoform CRA_b OS=Homo sapiens OX=9606 GN=DSC1 PE=4 SV=1	4	3	3	3	840	93.8	5.53	1.76092e+07
B0QYK0	RNA-binding protein EWS OS=Homo sapiens OX=9606 GN=EWSR1 PE=1 SV=1	4	2	2	2	618	64.9	9.38	9.21813e+06
B5BU25	U2 snRNP auxiliary factor large subunit OS=Homo sapiens OX=9606 GN=U2AF2 PE=2 SV=1	6	2	2	2	471	53.1	9.09	2.9332e+06
Q9Y383	Putative RNA-binding protein Luc7-like 2 OS=Homo sapiens OX=9606 GN=LUC7L2 PE=1 SV=2	4	1	1	1	392	46.5	10.01	2.74274e+06
Q9NPD3	Exosome complex component RRP41 OS=Homo sapiens OX=9606 GN=EXOSC4 PE=1 SV=3	9	2	2	2	245	26.4	6.52	1.7341e+07
Q5U0A0	Proteasome subunit alpha type OS=Homo sapiens OX=9606 PE=2 SV=1	8	1	1	1	241	26.4	4.79	3.27569e+06
Q9BZE4	Nucleolar GTP-binding protein 1 OS=Homo sapiens OX=9606 GN=GTPBP4 PE=1 SV=3	4	3	3	3	634	73.9	9.5	1.69359e+07
A0A5C2GJ36	IG c844_light_IGKV2D-29_IGKJ4 (Fragment) OS=Homo sapiens OX=9606 PE=2 SV=1	18	2	3	1	112	12.2	7.12	6693120
Q2L6I2	ABC50 protein OS=Homo sapiens OX=9606 GN=ABCF1 PE=4 SV=1	2	1	1	1	807	91.6	7.68
Q58A51	Polo-like kinase 1 delta OS=Homo sapiens OX=9606 GN=Plk-1 delta PE=2 SV=1	11	2	2	2	247	27.3	9.67	4.83391e+06
B3KX19	116 kDa U5 small nuclear ribonucleoprotein component OS=Homo sapiens OX=9606 PE=2 SV=1	1	1	2	1	962	108.1	5	3301206
Q14444	Caprin-1 OS=Homo sapiens OX=9606 GN=CAPRIN1 PE=1 SV=2	3	2	2	2	709	78.3	5.25	6.99773e+06
A4D1I0	HCG1741805, isoform CRA_c OS=Homo sapiens OX=9606 GN=PPP1R9A PE=4 SV=1	2	2	2	1	1322	148.1	5.41	3879554
H7C5W9	Endoplasmic reticulum class 1/2 Ca(2+) ATPase (Fragment) OS=Homo sapiens OX=9606 GN=ATP2A2 PE=1 SV=1	2	2	2	2	933	102.5	5.59	2.36203e+06
P07205	Phosphoglycerate kinase 2 OS=Homo sapiens OX=9606 GN=PGK2 PE=1 SV=3	4	1	1	1	417	44.8	8.54
A0A5C2GK16	IG c1122_light_IGKV2-28_IGKJ2 (Fragment) OS=Homo sapiens OX=9606 PE=2 SV=1	34	2	10	1	111	12.1	7.12	8003564
B2RTS4	Centrosomal protein 170kDa OS=Homo sapiens OX=9606 GN=CEP170 PE=2 SV=1	1	1	1	1	1486	164.5	7.24
Q8N5N7	39S ribosomal protein L50, mitochondrial OS=Homo sapiens OX=9606 GN=MRPL50 PE=1 SV=2	22	2	2	2	158	18.3	7.88
Q6P158	Putative ATP-dependent RNA helicase DHX57 OS=Homo sapiens OX=9606 GN=DHX57 PE=1 SV=2	2	2	2	2	1386	155.5	7.71	3180200
Q15323	Keratin, type I cuticular Ha1 OS=Homo sapiens OX=9606 GN=KRT31 PE=1 SV=3	6	2	3	1	416	47.2	4.88	2.54666e+06
E9PIE4	Mitochondrial carrier homolog 2 (Fragment) OS=Homo sapiens OX=9606 GN=MTCH2 PE=1 SV=8	9	1	1	1	262	28.5	7.61
P05783	Keratin, type I cytoskeletal 18 OS=Homo sapiens OX=9606 GN=KRT18 PE=1 SV=2	6	3	4	2	430	48	5.45	10010689
Q59GP8	Serum amyloid A activating factor 2 variant (Fragment) OS=Homo sapiens OX=9606 PE=2 SV=1	9	1	1	1	179	19.1	11.03	2.21455e+06
H3BND3	Cleavage and polyadenylation specificity factor subunit 5 (Fragment) OS=Homo sapiens OX=9606 GN=NUDT21 PE=1 SV=8	17	2	2	2	149	17.1	6.38	10357321
Q5RKV6	Exosome complex component MTR3 OS=Homo sapiens OX=9606 GN=EXOSC6 PE=1 SV=1	6	1	1	1	272	28.2	6.28	8.25702e+06
Q06830	Peroxiredoxin-1 OS=Homo sapiens OX=9606 GN=PRDX1 PE=1 SV=1	14	3	3	3	199	22.1	8.13	33396311
H3BMM9	RNA-binding protein with serine-rich domain 1 (Fragment) OS=Homo sapiens OX=9606 GN=RNPS1 PE=1 SV=1	5	1	1	1	284	31.7	11.62
A0A2R8Y595	Transcriptional repressor CTCF OS=Homo sapiens OX=9606 GN=CTCF PE=1 SV=1	3	2	2	2	638	73	8.28	12971003
E7EWC2	Ras GTPase-activating-like protein IQGAP2 (Fragment) OS=Homo sapiens OX=9606 GN=IQGAP2 PE=1 SV=1	2	3	3	3	1402	160.2	5.39	7.85611e+06
B7ZBH1	Eukaryotic translation initiation factor 6 (Fragment) OS=Homo sapiens OX=9606 GN=EIF6 PE=1 SV=1	17	1	1	1	108	11.8	6.27
Q4G0J3	La-related protein 7 OS=Homo sapiens OX=9606 GN=LARP7 PE=1 SV=1	2	1	1	1	582	66.9	9.55	2.94527e+06
Q5VUJ6	Leucine-rich repeat and calponin homology domain-containing protein 2 OS=Homo sapiens OX=9606 GN=LRCH2 PE=1 SV=2	3	2	2	2	765	84.5	6.55	16514764
B4DDH9	cDNA FLJ53820, highly similar to U4/U6.U5 tri-snRNP-associated protein 1 OS=Homo sapiens OX=9606 PE=2 SV=1	4	2	2	2	642	73.4	5.21	3.5855e+06
P62316	Small nuclear ribonucleoprotein Sm D2 OS=Homo sapiens OX=9606 GN=SNRPD2 PE=1 SV=1	22	3	3	3	118	13.5	9.91	87199098
Q03252	Lamin-B2 OS=Homo sapiens OX=9606 GN=LMNB2 PE=1 SV=4	4	2	2	2	620	69.9	5.59	6.93198e+06
M0R303	Mitochondrial import inner membrane translocase subunit TIM50 (Fragment) OS=Homo sapiens OX=9606 GN=TIMM50 PE=1 SV=1	15	1	1	1	117	12.2	9.32	1.60885e+06
H3BS42	Zinc finger protein 768 OS=Homo sapiens OX=9606 GN=ZNF768 PE=1 SV=2	4	2	2	2	509	56.6	8.27	16176419
Q96EL3	39S ribosomal protein L53, mitochondrial OS=Homo sapiens OX=9606 GN=MRPL53 PE=1 SV=1	12	1	1	1	112	12.1	8.76	4040950
A0A0A0MRM9	Nucleolar and coiled-body phosphoprotein 1 (Fragment) OS=Homo sapiens OX=9606 GN=NOLC1 PE=1 SV=1	4	2	2	2	708	74.6	9.47
F5H793	L-lactate dehydrogenase B chain (Fragment) OS=Homo sapiens OX=9606 GN=LDHB PE=1 SV=1	16	1	1	1	102	10.8	5.14	1.89534e+06
Q9UMH5	XRRM domain-containing protein (Fragment) OS=Homo sapiens OX=9606 PE=2 SV=1	33	2	2	2	64	7.2	9.64	4.50229e+06
Q59FM5	Guanine nucleotide-binding protein G, alpha subunit variant (Fragment) OS=Homo sapiens OX=9606 PE=2 SV=1	7	3	3	3	357	41.9	5.69	26978761
H0Y858	Toll-like receptor 9 (Fragment) OS=Homo sapiens OX=9606 PE=3 SV=1	2	1	1	1	1186	133.5	8.09	4.69289e+06
H3BQ34	Pyruvate kinase OS=Homo sapiens OX=9606 GN=PKM PE=1 SV=1	10	2	2	2	281	30.7	6.95	7.20182e+06
E7EX73	Eukaryotic translation initiation factor 4 gamma 1 OS=Homo sapiens OX=9606 GN=EIF4G1 PE=1 SV=1	1	2	3	2	1436	158.5	5.21
Q8IXM3	39S ribosomal protein L41, mitochondrial OS=Homo sapiens OX=9606 GN=MRPL41 PE=1 SV=1	15	2	2	2	137	15.4	9.57	2.53274e+07
O75694	Nuclear pore complex protein Nup155 OS=Homo sapiens OX=9606 GN=NUP155 PE=1 SV=1	2	2	2	2	1391	155.1	6.16	52235820
A0A140VKH3	Testis tissue sperm-binding protein Li 90mP OS=Homo sapiens OX=9606 PE=2 SV=1	3	2	2	2	646	71.6	5.07	6347402
Q14244	Ensconsin OS=Homo sapiens OX=9606 GN=MAP7 PE=1 SV=1	2	1	1	1	749	84	9.61
P12273	Prolactin-inducible protein OS=Homo sapiens OX=9606 GN=PIP PE=1 SV=1	14	2	2	2	146	16.6	8.05	2.09917e+06
A0A5F9ZH07	Tyrosine-protein kinase (Fragment) OS=Homo sapiens OX=9606 GN=JAK1 PE=1 SV=1	1	1	2	1	993	114.1	7.12	8.093e+06
P18077	60S ribosomal protein L35a OS=Homo sapiens OX=9606 GN=RPL35A PE=1 SV=2	24	3	3	3	110	12.5	11.06	269777048
Q9UHB9	Signal recognition particle subunit SRP68 OS=Homo sapiens OX=9606 GN=SRP68 PE=1 SV=2	5	2	2	2	627	70.7	8.56	5.97288e+06
F8VW96	Cysteine and glycine-rich protein 2 OS=Homo sapiens OX=9606 GN=CSRP2 PE=1 SV=1	6	1	1	1	243	26.7	8.48
J3KQN4	60S ribosomal protein L36a OS=Homo sapiens OX=9606 GN=RPL36A PE=1 SV=1	19	3	3	3	142	16.4	10.43	65901739
B4DWV9	cDNA FLJ53108, highly similar to Guanine nucleotide-binding protein alpha-13 subunit OS=Homo sapiens OX=9606 PE=2 SV=1	6	2	2	1	352	40.9	7.99
Q9Y3C1	Nucleolar protein 16 OS=Homo sapiens OX=9606 GN=NOP16 PE=1 SV=2	19	3	3	3	178	21.2	9.94	2.14186e+07
A0A0S2Z3G3	Solute carrier family 25 (Mitochondrial carrier dicarboxylate transporter), member 10, isoform CRA_a (Fragment) OS=Homo sapiens OX=9606 GN=SLC25A10 PE=2 SV=1	6	2	2	2	296	32.1	9.35	7380214
H7BZL0	MKI67 FHA domain-interacting nucleolar phosphoprotein (Fragment) OS=Homo sapiens OX=9606 GN=NIFK PE=1 SV=1	13	1	1	1	102	11.7	9.64
A0A3G2LMK2	MAC-inhibitory protein (Fragment) OS=Homo sapiens OX=9606 PE=4 SV=1	17	1	1	1	71	8.2	5.77	3.66491e+06
C9JZR2	Catenin delta-1 OS=Homo sapiens OX=9606 GN=CTNND1 PE=1 SV=2	2	2	2	2	938	104.8	6.87	7800601
Q13601	KRR1 small subunit processome component homolog OS=Homo sapiens OX=9606 GN=KRR1 PE=1 SV=4	9	2	2	2	381	43.6	9.77	12614469
Q8WTT2	Nucleolar complex protein 3 homolog OS=Homo sapiens OX=9606 GN=NOC3L PE=1 SV=1	4	3	3	3	800	92.5	9.17	2.39964e+07
Q9Y277	Voltage-dependent anion-selective channel protein 3 OS=Homo sapiens OX=9606 GN=VDAC3 PE=1 SV=1	7	2	2	2	283	30.6	8.66	11755039
Q08J23	RNA cytosine C(5)-methyltransferase NSUN2 OS=Homo sapiens OX=9606 GN=NSUN2 PE=1 SV=2	3	2	2	2	767	86.4	6.77	5781930
P10599	Thioredoxin OS=Homo sapiens OX=9606 GN=TXN PE=1 SV=3	12	1	1	1	105	11.7	4.92	24148018
B3KY60	cDNA FLJ16777 fis, clone BRHIP2029567, highly similar to Cell division cycle 5-like protein OS=Homo sapiens OX=9606 PE=2 SV=1	3	3	3	3	802	92.2	8.18	2.84694e+07
P60953	Cell division control protein 42 homolog OS=Homo sapiens OX=9606 GN=CDC42 PE=1 SV=2	9	1	1	1	191	21.2	6.55
B3KY97	cDNA FLJ16235 fis, clone FEBRA2028516 OS=Homo sapiens OX=9606 PE=2 SV=1	3	3	3	3	1015	113	8.59	15681698
A8K9D2	Mitochondrial ribosomal protein L18, isoform CRA_b OS=Homo sapiens OX=9606 GN=MRPL18 PE=1 SV=1	13	2	2	2	179	20.4	9.32	56266317
Q96QR8	Transcriptional activator protein Pur-beta OS=Homo sapiens OX=9606 GN=PURB PE=1 SV=3	7	2	2	2	312	33.2	5.43	1.34381e+07
A0A0G2JS82	AP-2 complex subunit alpha-2 (Fragment) OS=Homo sapiens OX=9606 GN=AP2A2 PE=1 SV=1	3	3	3	3	917	101.6	6.86	11057146
B4DE78	cDNA FLJ52141, highly similar to 14-3-3 protein gamma OS=Homo sapiens OX=9606 PE=2 SV=1	10	2	2	1	207	23.5	4.82	2.14892e+06
Q12797	Aspartyl/asparaginyl beta-hydroxylase OS=Homo sapiens OX=9606 GN=ASPH PE=1 SV=3	2	1	1	1	758	85.8	5.01	2.09324e+06
P30041	Peroxiredoxin-6 OS=Homo sapiens OX=9606 GN=PRDX6 PE=1 SV=3	11	3	3	3	224	25	6.38	17300896
B4DMA8	Kinesin-like protein OS=Homo sapiens OX=9606 PE=2 SV=1	2	1	1	1	549	60.5	6.7	2.00766e+06
Q8TBR3	Fusion (Involved in t(1216) in malignant liposarcoma) OS=Homo sapiens OX=9606 GN=FUS PE=2 SV=1	3	1	1	1	526	53.4	9.38
Q16629	Serine/arginine-rich splicing factor 7 OS=Homo sapiens OX=9606 GN=SRSF7 PE=1 SV=1	8	2	2	2	238	27.4	11.82	29520889
P42356	Phosphatidylinositol 4-kinase alpha OS=Homo sapiens OX=9606 GN=PI4KA PE=1 SV=4	1	2	2	2	2102	236.7	7.06
Q5TCT4	RNA-binding protein 34 (Fragment) OS=Homo sapiens OX=9606 GN=RBM34 PE=1 SV=1	6	1	1	1	211	24.1	9.54
A0A024R1T5	2',3'-cyclic-nucleotide 3'-phosphodiesterase OS=Homo sapiens OX=9606 GN=CNP PE=3 SV=1	8	3	3	3	401	45.1	8.53	1.9001e+07
Q15084	Protein disulfide-isomerase A6 OS=Homo sapiens OX=9606 GN=PDIA6 PE=1 SV=1	5	1	1	1	440	48.1	5.08
Q14156	Protein EFR3 homolog A OS=Homo sapiens OX=9606 GN=EFR3A PE=1 SV=2	2	2	2	2	821	92.9	6.7	2.8324e+06
Q96IZ0	PRKC apoptosis WT1 regulator protein OS=Homo sapiens OX=9606 GN=PAWR PE=1 SV=1	4	1	1	1	340	36.5	5.41	4882488
H3BTP8	PSME3-interacting protein (Fragment) OS=Homo sapiens OX=9606 GN=PSME3IP1 PE=1 SV=1	15	2	2	2	130	16	5.03	5224291
A0A0S2Z5V5	Methyltransferase like 17 isoform 1 (Fragment) OS=Homo sapiens OX=9606 GN=METTL17 PE=2 SV=1	5	2	2	2	447	49.6	9.25	24780652
A0JLS5	TBL3 protein (Fragment) OS=Homo sapiens OX=9606 GN=TBL3 PE=2 SV=1	2	1	1	1	570	63.1	7.05	4.54644e+06
Q13162	Peroxiredoxin-4 OS=Homo sapiens OX=9606 GN=PRDX4 PE=1 SV=1	10	2	2	2	271	30.5	6.29	2.996e+06
P18583	Protein SON OS=Homo sapiens OX=9606 GN=SON PE=1 SV=4	1	2	2	2	2426	263.7	5.64	3.25753e+06
A0A5C2G6S6	IGL c2133_light_IGKV2-30_IGKJ3 (Fragment) OS=Homo sapiens OX=9606 PE=2 SV=1	12	1	2	1	112	12.2	8.51	10537117
P49207	60S ribosomal protein L34 OS=Homo sapiens OX=9606 GN=RPL34 PE=1 SV=3	21	3	3	3	117	13.3	11.47	2.53884e+08
B7Z6B6	Zinc finger protein 346 OS=Homo sapiens OX=9606 GN=ZNF346 PE=1 SV=1	10	1	1	1	131	14.6	7.77	3.37281e+06
P13796	Plastin-2 OS=Homo sapiens OX=9606 GN=LCP1 PE=1 SV=6	4	2	2	1	627	70.2	5.43	1.74058e+06
Q9BW92	Threonine--tRNA ligase, mitochondrial OS=Homo sapiens OX=9606 GN=TARS2 PE=1 SV=1	3	2	2	2	718	81	7.3	9.65746e+06
B4E2N5	cDNA FLJ56645, highly similar to InaD-like protein OS=Homo sapiens OX=9606 PE=2 SV=1	2	2	2	2	1249	137.2	4.79	5544344
Q9HCM4	Band 4.1-like protein 5 OS=Homo sapiens OX=9606 GN=EPB41L5 PE=1 SV=3	2	1	1	1	733	81.8	6.58	4.44414e+06
E9PFG7	2-oxoglutarate dehydrogenase, mitochondrial OS=Homo sapiens OX=9606 GN=OGDH PE=1 SV=1	3	2	2	2	873	99	7.46	2.91822e+06
H0YL69	Proteasome subunit alpha type (Fragment) OS=Homo sapiens OX=9606 GN=PSMA4 PE=1 SV=1	11	3	3	3	236	26.4	7.71	38601009
Q6UN15	Pre-mRNA 3'-end-processing factor FIP1 OS=Homo sapiens OX=9606 GN=FIP1L1 PE=1 SV=1	2	1	1	1	594	66.5	5.59	1.24316e+06
P07948	Tyrosine-protein kinase Lyn OS=Homo sapiens OX=9606 GN=LYN PE=1 SV=3	6	3	3	2	512	58.5	7.11	5535167
M0R2N5	Very-long-chain enoyl-CoA reductase OS=Homo sapiens OX=9606 GN=TECR PE=1 SV=1	5	2	2	2	346	39.9	9.61	1.17207e+07
Q9BQC6	Ribosomal protein 63, mitochondrial OS=Homo sapiens OX=9606 GN=MRPL57 PE=1 SV=1	13	1	1	1	102	12.3	11.44	12678137
E5KSX8	Mitochondrial transcription factor A OS=Homo sapiens OX=9606 PE=4 SV=1	10	2	2	2	246	29.1	9.72	10490338
Q9UJZ1	Stomatin-like protein 2, mitochondrial OS=Homo sapiens OX=9606 GN=STOML2 PE=1 SV=1	4	1	2	1	356	38.5	7.39
Q86UM1	Uncharacterized protein EIF3S9 (Fragment) OS=Homo sapiens OX=9606 GN=EIF3S9 PE=4 SV=1	4	1	1	1	385	42.2	4.45
Q8ND56	Protein LSM14 homolog A OS=Homo sapiens OX=9606 GN=LSM14A PE=1 SV=3	4	2	2	2	463	50.5	9.52	25229687
Q8IV48	3'-5' exoribonuclease 1 OS=Homo sapiens OX=9606 GN=ERI1 PE=1 SV=3	4	1	1	1	349	40	6.7
Q6AHZ7	Uncharacterized protein DKFZp686A111 OS=Homo sapiens OX=9606 GN=DKFZp686A111 PE=2 SV=1	1	1	1	1	2109	238.7	7.36	2876022
A0A087WYT3	Prostaglandin E synthase 3 OS=Homo sapiens OX=9606 GN=PTGES3 PE=1 SV=1	11	2	2	2	164	19.1	4.55	3.73246e+06
Q15750	TGF-beta-activated kinase 1 and MAP3K7-binding protein 1 OS=Homo sapiens OX=9606 GN=TAB1 PE=1 SV=1	4	2	2	2	504	54.6	5.52	6555019
P28074	Proteasome subunit beta type-5 OS=Homo sapiens OX=9606 GN=PSMB5 PE=1 SV=3	5	1	1	1	263	28.5	6.92	3.09027e+06
O95793	Double-stranded RNA-binding protein Staufen homolog 1 OS=Homo sapiens OX=9606 GN=STAU1 PE=1 SV=2	3	2	2	2	577	63.1	9.44	8.94118e+06
B4DKJ9	cDNA FLJ60639, highly similar to Mps one binder kinase activator-like 2 OS=Homo sapiens OX=9606 PE=2 SV=1	11	2	2	2	166	19.5	7.78	12058596
Q59EF5	Splicing factor, arginine/serine-rich 4 variant (Fragment) OS=Homo sapiens OX=9606 PE=2 SV=1	4	2	2	1	419	48.1	11.8	13724825
A0A024QZR3	Protein pelota homolog OS=Homo sapiens OX=9606 GN=hCG_2002731 PE=3 SV=1	4	1	1	1	385	43.4	6.34
P29508	Serpin B3 OS=Homo sapiens OX=9606 GN=SERPINB3 PE=1 SV=2	6	3	3	3	390	44.5	6.81	1.90905e+07
A0A075B6R9	Probable non-functional immunoglobulin kappa variable 2D-24 OS=Homo sapiens OX=9606 GN=IGKV2D-24 PE=1 SV=1	13	2	4	1	120	13.1	8.87	31048018
A0A3B3ITQ1	Inositol 1,4,5-trisphosphate receptor type 1 (Fragment) OS=Homo sapiens OX=9606 GN=ITPR1 PE=1 SV=1	1	3	4	1	2012	229.2	5.77
Q53H37	Calmodulin-like skin protein variant (Fragment) OS=Homo sapiens OX=9606 PE=2 SV=1	10	1	1	1	146	15.9	4.44
P07196	Neurofilament light polypeptide OS=Homo sapiens OX=9606 GN=NEFL PE=1 SV=3	4	3	3	2	543	61.5	4.65	2.17697e+07
P82932	28S ribosomal protein S6, mitochondrial OS=Homo sapiens OX=9606 GN=MRPS6 PE=1 SV=3	19	3	3	3	125	14.2	9.26	2.61509e+07
B3KSC7	cDNA FLJ36001 fis, clone TESTI2015213, highly similar to Homo sapiens target of EGR1, member 1 (nuclear) (TOE1), mRNA OS=Homo sapiens OX=9606 PE=2 SV=1	13	2	2	2	234	25.8	8.29	6686009
A8K525	cDNA FLJ76817, highly similar to Homo sapiens non-POU domain containing, octamer-binding (NONO), mRNA OS=Homo sapiens OX=9606 PE=2 SV=1	7	3	3	2	471	54.3	9.2
Q4W4Y1	Dopamine receptor interacting protein 4 OS=Homo sapiens OX=9606 GN=DRIP4 PE=2 SV=1	2	2	2	2	868	96	6.52	9793423
E9PQU5	RNA-binding protein 25 (Fragment) OS=Homo sapiens OX=9606 GN=RBM25 PE=1 SV=1	7	1	1	1	243	26.7	9.04
Q96F88	Processing of 1, ribonuclease P/MRP subunit (S. cerevisiae) OS=Homo sapiens OX=9606 GN=POP1 PE=2 SV=1	2	1	1	1	1024	114.6	9.2	2572825
D6RIY6	Exosome complex component RRP45 OS=Homo sapiens OX=9606 GN=EXOSC9 PE=1 SV=1	3	1	1	1	423	46.9	5.16	5.39104e+06
P82914	28S ribosomal protein S15, mitochondrial OS=Homo sapiens OX=9606 GN=MRPS15 PE=1 SV=1	7	2	2	2	257	29.8	10.48	8.30228e+06
P24539	ATP synthase F(0) complex subunit B1, mitochondrial OS=Homo sapiens OX=9606 GN=ATP5PB PE=1 SV=2	5	1	1	1	256	28.9	9.36	1.12604e+06
P62070	Ras-related protein R-Ras2 OS=Homo sapiens OX=9606 GN=RRAS2 PE=1 SV=1	6	1	1	1	204	23.4	6.01	8.32478e+06
Q7Z7F7	39S ribosomal protein L55, mitochondrial OS=Homo sapiens OX=9606 GN=MRPL55 PE=1 SV=1	18	2	2	2	128	15.1	11.15	12991286
E9PMI6	Chloride channel, nucleotide sensitive 1A OS=Homo sapiens OX=9606 GN=CLNS1A PE=1 SV=1	8	1	1	1	167	18.2	4.41	14825364
A0A0B4J1V8	HCG2039996 OS=Homo sapiens OX=9606 GN=PPAN-P2RY11 PE=3 SV=1	2	2	2	2	794	87.9	9.51	17970237
F8WBJ6	RNA-binding protein PNO1 OS=Homo sapiens OX=9606 GN=PNO1 PE=1 SV=1	12	1	1	1	136	15.2	9.82
B4DNH5	cDNA FLJ59039, highly similar to Homo sapiens zinc finger protein 121 (ZNF121), mRNA OS=Homo sapiens OX=9606 PE=2 SV=1	4	1	1	1	343	39.1	7.59	1.5231e+06
A0A0D9SGE8	PHD finger protein 6 OS=Homo sapiens OX=9606 GN=PHF6 PE=1 SV=1	10	3	3	3	366	41.3	8.68	40392351
Q58EY4	SWI/SNF related, matrix associated, actin dependent regulator of chromatin, subfamily c, member 1 OS=Homo sapiens OX=9606 GN=SMARCC1 PE=2 SV=1	2	2	2	2	1105	122.8	5.72	3.24405e+06
A8K4T9	cDNA FLJ77421, highly similar to Homo sapiens autoantigen p542 mRNA OS=Homo sapiens OX=9606 PE=2 SV=1	6	2	2	2	291	30.4	9.47	1.67935e+07
O15511	Actin-related protein 2/3 complex subunit 5 OS=Homo sapiens OX=9606 GN=ARPC5 PE=1 SV=3	18	3	3	3	151	16.3	5.67	84667807
Q9GZS1	DNA-directed RNA polymerase I subunit RPA49 OS=Homo sapiens OX=9606 GN=POLR1E PE=1 SV=3	5	2	2	2	419	47.2	8.94	8.9277e+06
F2Z3K5	Dolichyl-diphosphooligosaccharide--protein glycosyltransferase subunit 2 (Fragment) OS=Homo sapiens OX=9606 GN=RPN2 PE=1 SV=1	7	1	1	1	162	17.8	5.15	1.44732e+06
A0A0C4DGT8	Lysine-specific demethylase 9 OS=Homo sapiens OX=9606 GN=RSBN1 PE=1 SV=1	2	1	1	1	685	77.3	7.36	2087364
P29692	Elongation factor 1-delta OS=Homo sapiens OX=9606 GN=EEF1D PE=1 SV=5	4	1	1	1	281	31.1	5.01
B4DWS6	cDNA FLJ61181, highly similar to Homo sapiens hydroxysteroid (17-beta) dehydrogenase 12 (HSD17B12), mRNA OS=Homo sapiens OX=9606 PE=2 SV=1	8	2	2	2	304	33.5	9.39	5423288
A6ND22	28S ribosomal protein S16, mitochondrial OS=Homo sapiens OX=9606 GN=MRPS16 PE=1 SV=1	18	1	1	1	99	11.1	9.69	8412497
Q5JTZ9	Alanine--tRNA ligase, mitochondrial OS=Homo sapiens OX=9606 GN=AARS2 PE=1 SV=1	3	1	1	1	985	107.3	6.27
A8K9K8	rRNA adenine N(6)-methyltransferase OS=Homo sapiens OX=9606 PE=2 SV=1	7	2	2	2	313	35.2	9.91	19270573
A0A5C2G657	IGH c456_heavy__IGHV1-69_IGHD3-10_IGHJ2 (Fragment) OS=Homo sapiens OX=9606 PE=2 SV=1	19	1	6	1	125	13.5	9.1
A0A5C2GCT5	IG c203_heavy_IGHV1-18_IGHD2-15_IGHJ6 (Fragment) OS=Homo sapiens OX=9606 PE=2 SV=1	20	1	12	1	123	13.6	7.94	1.26166e+08
O75695	Protein XRP2 OS=Homo sapiens OX=9606 GN=RP2 PE=1 SV=4	3	1	1	1	350	39.6	5.12	4.61153e+06
P07814	Bifunctional glutamate/proline--tRNA ligase OS=Homo sapiens OX=9606 GN=EPRS1 PE=1 SV=5	1	1	1	1	1512	170.5	7.33	1.7771e+06
Q9H6F5	Coiled-coil domain-containing protein 86 OS=Homo sapiens OX=9606 GN=CCDC86 PE=1 SV=1	5	2	2	2	360	40.2	10.33	1.33994e+07
Q9BWJ5	Splicing factor 3B subunit 5 OS=Homo sapiens OX=9606 GN=SF3B5 PE=1 SV=1	13	1	1	1	86	10.1	6.35	2.4129e+06
Q5JRF7	Phenylalanine--tRNA ligase (Fragment) OS=Homo sapiens OX=9606 GN=FARS2 PE=1 SV=1	13	1	1	1	101	11.6	4.87
F5GY37	Prohibitin OS=Homo sapiens OX=9606 GN=PHB2 PE=1 SV=1	4	1	1	1	267	29.7	9.88	5.59814e+06
G3V279	Enhancer of rudimentary homolog OS=Homo sapiens OX=9606 GN=ERH PE=1 SV=1	15	1	1	1	71	8.2	4.7	14453877
Q96GD4	Aurora kinase B OS=Homo sapiens OX=9606 GN=AURKB PE=1 SV=3	4	1	1	1	344	39.3	9.29
Q9P2E7	Protocadherin-10 OS=Homo sapiens OX=9606 GN=PCDH10 PE=1 SV=2	1	1	1	1	1040	112.9	4.87	1.94557e+06
P28289	Tropomodulin-1 OS=Homo sapiens OX=9606 GN=TMOD1 PE=1 SV=1	7	3	3	2	359	40.5	5.1	6.23028e+06
A0A0U1RR71	Pleckstrin homology domain-containing family G member 3 (Fragment) OS=Homo sapiens OX=9606 GN=PLEKHG3 PE=1 SV=1	2	1	1	1	603	67.7	6.47	3.18219e+06
A0A024RC67	Protein regulator of cytokinesis 1, isoform CRA_e OS=Homo sapiens OX=9606 GN=PRC1 PE=4 SV=1	3	2	2	2	620	71.6	6.57	372053583
B4DZ29	cDNA FLJ59271, highly similar to Component of gems 4 OS=Homo sapiens OX=9606 PE=2 SV=1	8	1	1	1	184	21.1	5.73	3.12638e+06
B4E0X7	cDNA FLJ51176, highly similar to Zinc finger protein 512 OS=Homo sapiens OX=9606 PE=2 SV=1	3	1	1	1	385	44.1	9.82	4.33519e+06
Q6FI03	G3BP protein OS=Homo sapiens OX=9606 GN=G3BP PE=2 SV=1	2	1	1	1	466	52.1	5.59	5181257
Q8WVV9	Heterogeneous nuclear ribonucleoprotein L-like OS=Homo sapiens OX=9606 GN=HNRNPLL PE=1 SV=1	3	1	1	1	542	60	7.72	2.42984e+06
A0A1U9X8Y4	Chloride intracellular channel protein OS=Homo sapiens OX=9606 PE=3 SV=1	5	1	1	1	240	26.8	5.26
Q16531	DNA damage-binding protein 1 OS=Homo sapiens OX=9606 GN=DDB1 PE=1 SV=1	1	2	2	2	1140	126.9	5.26
B4DP77	28S ribosomal protein S10, mitochondrial OS=Homo sapiens OX=9606 PE=2 SV=1	11	2	2	2	160	18.7	6.43	22381186
K7ER08	RNA-binding protein 42 OS=Homo sapiens OX=9606 GN=RBM42 PE=1 SV=1	3	1	1	1	386	39.9	9.48
P35520	Cystathionine beta-synthase OS=Homo sapiens OX=9606 GN=CBS PE=1 SV=2	3	2	2	2	551	60.5	6.65	1.6737e+07
Q9H0S4	Probable ATP-dependent RNA helicase DDX47 OS=Homo sapiens OX=9606 GN=DDX47 PE=1 SV=1	4	1	1	1	455	50.6	9.1
I0B0K8	Truncated profilaggrin OS=Homo sapiens OX=9606 GN=FLG PE=4 SV=1	1	1	1	1	4021	430.2	9.29	3.19469e+06
A8K6Y1	cDNA FLJ75526, highly similar to Homo sapiens proliferation-associated 2G4, 38kDa (PA2G4), mRNA (Fragment) OS=Homo sapiens OX=9606 PE=2 SV=1	5	1	1	1	367	40.9	6.4
Q9Y2A7	Nck-associated protein 1 OS=Homo sapiens OX=9606 GN=NCKAP1 PE=1 SV=1	2	2	2	2	1128	128.7	6.62	10696445
A0A494C1S7	General transcription factor 3C polypeptide 3 OS=Homo sapiens OX=9606 GN=GTF3C3 PE=1 SV=1	3	1	1	1	631	71.4	4.73	2.77859e+06
H7C2L4	Transformer-2 protein homolog beta (Fragment) OS=Homo sapiens OX=9606 GN=TRA2B PE=1 SV=1	19	2	3	2	107	12.7	10.51	2.85316e+07
Q9BV37	PWP1 homolog (S. cerevisiae) OS=Homo sapiens OX=9606 GN=PWP1 PE=2 SV=1	4	2	2	2	501	55.8	4.79	17308954
P22061	Protein-L-isoaspartate(D-aspartate) O-methyltransferase OS=Homo sapiens OX=9606 GN=PCMT1 PE=1 SV=4	5	1	1	1	227	24.6	7.21	4993946
B4E324	cDNA FLJ60397, highly similar to Lysosomal protective protein OS=Homo sapiens OX=9606 PE=2 SV=1	3	1	1	1	480	54.2	6.98
Q9BZ93	Prosomal P27K protein (Fragment) OS=Homo sapiens OX=9606 GN=PSMA6 PE=4 SV=1	21	1	1	1	58	6.2	8.97	2702809
P62861	40S ribosomal protein S30 OS=Homo sapiens OX=9606 GN=FAU PE=1 SV=1	17	1	1	1	59	6.6	12.15	27327744
Q5JQ44	Ras-related protein Rap-2 (Fragment) OS=Homo sapiens OX=9606 GN=DKFZp547A0616 PE=2 SV=1	7	1	1	1	181	20.3	4.81
Q9Y2L1	Exosome complex exonuclease RRP44 OS=Homo sapiens OX=9606 GN=DIS3 PE=1 SV=2	1	1	1	1	958	108.9	7.14
B4DMM7	cDNA FLJ59722, highly similar to Retinoblastoma-binding protein 5 OS=Homo sapiens OX=9606 PE=2 SV=1	2	1	1	1	573	63.3	5.2
Q96FJ2	Dynein light chain 2, cytoplasmic OS=Homo sapiens OX=9606 GN=DYNLL2 PE=1 SV=1	12	1	1	1	89	10.3	7.37	3.19414e+06
B3KNC3	Nucleolar complex protein 2 homolog OS=Homo sapiens OX=9606 PE=2 SV=1	1	1	1	1	749	84.9	5.62
Q96AG4	Leucine-rich repeat-containing protein 59 OS=Homo sapiens OX=9606 GN=LRRC59 PE=1 SV=1	4	1	1	1	307	34.9	9.57
Q16352	Alpha-internexin OS=Homo sapiens OX=9606 GN=INA PE=1 SV=2	4	2	2	1	499	55.4	5.4
Q8TB01	Similar to cytoskeleton-associated protein 4 (Fragment) OS=Homo sapiens OX=9606 PE=2 SV=1	2	1	1	1	560	62	5.68	2.7682e+06
Q96EP5	DAZ-associated protein 1 OS=Homo sapiens OX=9606 GN=DAZAP1 PE=1 SV=1	4	1	1	1	407	43.4	8.56	1.95256e+06
Q9UKV8	Protein argonaute-2 OS=Homo sapiens OX=9606 GN=AGO2 PE=1 SV=3	2	1	1	1	859	97.1	9.19	2.2049e+06
B3KMB1	Structural maintenance of chromosomes protein OS=Homo sapiens OX=9606 PE=2 SV=1	2	2	2	2	1197	135.5	8.43
A0A5C2GTV5	IG c931_heavy_IGHV1-69_IGHD3-3_IGHJ5 (Fragment) OS=Homo sapiens OX=9606 PE=2 SV=1	9	1	1	1	124	13.6	6.04	7433700
Q92621	Nuclear pore complex protein Nup205 OS=Homo sapiens OX=9606 GN=NUP205 PE=1 SV=3	1	1	1	1	2012	227.8	6.19
B4DM97	cDNA FLJ55002, highly similar to Alpha-centractin OS=Homo sapiens OX=9606 PE=2 SV=1	5	1	1	1	334	38.3	6.96
P42704	Leucine-rich PPR motif-containing protein, mitochondrial OS=Homo sapiens OX=9606 GN=LRPPRC PE=1 SV=3	1	2	2	2	1394	157.8	6.13	6.13124e+06
E7ENY0	Alpha-adducin OS=Homo sapiens OX=9606 GN=ADD1 PE=1 SV=1	4	2	2	2	663	73.4	6.55
P81605	Dermcidin OS=Homo sapiens OX=9606 GN=DCD PE=1 SV=2	10	1	1	1	110	11.3	6.54	64586912
P19086	Guanine nucleotide-binding protein G(z) subunit alpha OS=Homo sapiens OX=9606 GN=GNAZ PE=1 SV=3	6	2	2	2	355	40.9	7.61	7.46521e+06
O43684	Mitotic checkpoint protein BUB3 OS=Homo sapiens OX=9606 GN=BUB3 PE=1 SV=1	5	2	2	2	328	37.1	6.84	1807459
Q8TAE8	Growth arrest and DNA damage-inducible proteins-interacting protein 1 OS=Homo sapiens OX=9606 GN=GADD45GIP1 PE=1 SV=1	5	1	1	1	222	25.4	10.02	12322550
Q8TBT6	Uncharacterized protein (Fragment) OS=Homo sapiens OX=9606 PE=2 SV=1	4	1	1	1	315	34.5	8.87	2.63567e+06
Q53GD7	FUS interacting protein (Serine-arginine rich) 1 isoform 2 variant (Fragment) OS=Homo sapiens OX=9606 PE=2 SV=1	4	1	1	1	262	31.3	11.27
Q14690	Protein RRP5 homolog OS=Homo sapiens OX=9606 GN=PDCD11 PE=1 SV=3	1	1	1	1	1871	208.6	8.87
A0A0A0MQZ6	Ribosome biogenesis protein NSA2 homolog OS=Homo sapiens OX=9606 GN=NSA2 PE=1 SV=1	7	1	1	1	189	22.6	10.45	5.83349e+06
Q08945	FACT complex subunit SSRP1 OS=Homo sapiens OX=9606 GN=SSRP1 PE=1 SV=1	2	1	1	1	709	81	6.87
A0A6Q8PG37	Kinesin-like protein KIF2A OS=Homo sapiens OX=9606 GN=KIF2A PE=4 SV=1	3	2	2	2	717	81	6.1	8.20822e+06
Q6FI97	BAF53A protein OS=Homo sapiens OX=9606 GN=BAF53A PE=2 SV=1	2	1	1	1	429	47.4	5.72	4236440
A0A499FJY3	RNA-binding protein 15 OS=Homo sapiens OX=9606 GN=RBM15 PE=1 SV=1	2	1	1	1	925	101.3	9.96
K7EMH1	60S ribosomal protein L22 (Fragment) OS=Homo sapiens OX=9606 GN=RPL22 PE=1 SV=1	12	1	1	1	89	10.4	9.66	37819924
Q9NWT1	p21-activated protein kinase-interacting protein 1 OS=Homo sapiens OX=9606 GN=PAK1IP1 PE=1 SV=2	3	1	1	1	392	43.9	8.91	4.28507e+06
C9JBY7	28S ribosomal protein S33, mitochondrial OS=Homo sapiens OX=9606 GN=MRPS33 PE=1 SV=1	19	2	2	2	96	11.4	10.17	1.77425e+07
H7C2B1	Nucleolar protein 7 (Fragment) OS=Homo sapiens OX=9606 GN=NOL7 PE=1 SV=1	23	2	2	2	83	9.8	9.99	4.19024e+06
Q9H9B4	Sideroflexin-1 OS=Homo sapiens OX=9606 GN=SFXN1 PE=1 SV=4	7	2	2	2	322	35.6	9.07	15134207
H7C3A1	Arsenite-resistance protein 2 (Fragment) OS=Homo sapiens OX=9606 GN=SRRT PE=1 SV=1	3	2	2	2	499	56.7	6.3	1.08874e+07
O95707	Ribonuclease P protein subunit p29 OS=Homo sapiens OX=9606 GN=POP4 PE=1 SV=2	6	1	1	1	220	25.4	10.07	2.18337e+06
J3QLV6	Coronin OS=Homo sapiens OX=9606 GN=CORO6 PE=1 SV=1	6	2	2	1	432	48.3	5.73	7661941
J3KSW6	Probable ATP-dependent RNA helicase DHX40 (Fragment) OS=Homo sapiens OX=9606 GN=DHX40 PE=1 SV=1	4	1	1	1	268	29.9	8.87
J3QS85	COP9 signalosome complex subunit 3 OS=Homo sapiens OX=9606 GN=COPS3 PE=1 SV=1	39	1	1	1	31	3.4	6.37
Q5VU11	Ribonuclease P protein subunit p30 (Fragment) OS=Homo sapiens OX=9606 GN=RPP30 PE=1 SV=1	4	1	1	1	254	28.1	9.22
A8K3R2	Ribosome biogenesis protein BOP1 OS=Homo sapiens OX=9606 GN=BOP1 PE=2 SV=1	1	1	1	1	746	83.5	6.13
O60783	28S ribosomal protein S14, mitochondrial OS=Homo sapiens OX=9606 GN=MRPS14 PE=1 SV=1	10	1	1	1	128	15.1	11.41	10350725
P41091	Eukaryotic translation initiation factor 2 subunit 3 OS=Homo sapiens OX=9606 GN=EIF2S3 PE=1 SV=3	3	1	1	1	472	51.1	8.4	2.46558e+06
H0YBE0	Protein LYRIC (Fragment) OS=Homo sapiens OX=9606 GN=MTDH PE=1 SV=1	18	1	1	1	60	6.4	8.66	2.80597e+06
A3KFL1	Ribosomal RNA-processing protein 4 (Fragment) OS=Homo sapiens OX=9606 GN=EXOSC2 PE=1 SV=1	6	1	1	1	200	22.1	8.02	6.49928e+06
Q03701	CCAAT/enhancer-binding protein zeta OS=Homo sapiens OX=9606 GN=CEBPZ PE=1 SV=3	2	2	2	2	1054	120.9	5.94	7.3761e+06
C9JLU1	DNA-directed RNA polymerases I, II, and III subunit RPABC3 (Fragment) OS=Homo sapiens OX=9606 GN=POLR2H PE=1 SV=8	8	1	1	1	148	16.9	4.68
A0A024QZ91	Ataxin 2-like, isoform CRA_a OS=Homo sapiens OX=9606 GN=ATXN2L PE=3 SV=1	2	1	1	1	975	103.5	8.12	2.43627e+06
Q9NTJ3	Structural maintenance of chromosomes protein 4 OS=Homo sapiens OX=9606 GN=SMC4 PE=1 SV=2	1	1	1	1	1288	147.1	6.79
B4DY72	cDNA FLJ52360, highly similar to Heat-shock protein 105 kDa OS=Homo sapiens OX=9606 PE=2 SV=1	1	1	1	1	677	77.1	5.1	4.85109e+06
J3KTL8	Structural maintenance of chromosomes flexible hinge domain-containing protein 1 (Fragment) OS=Homo sapiens OX=9606 GN=SMCHD1 PE=1 SV=1	1	1	1	1	1388	155.5	8.02
A0A0A0MTB8	WD repeat-containing protein 36 OS=Homo sapiens OX=9606 GN=WDR36 PE=1 SV=1	1	1	1	1	895	99.3	7.36	3.50682e+06
Q9NZ23	Drug-sensitive protein 1 OS=Homo sapiens OX=9606 GN=YA61 PE=2 SV=1	11	1	1	1	136	14.9	7.5	3.53835e+06
A0A024R1I0	Neurofibromin 2 (Bilateral acoustic neuroma), isoform CRA_g OS=Homo sapiens OX=9606 GN=NF2 PE=4 SV=1	2	1	1	1	548	64	6.21	3.73739e+06
B7Z6K5	cDNA FLJ54805, highly similar to Ionized calcium-binding adapter molecule 2 OS=Homo sapiens OX=9606 PE=2 SV=1	6	1	1	1	155	17.5	6.58
A0JLT1	CD3EAP protein (Fragment) OS=Homo sapiens OX=9606 GN=CD3EAP PE=2 SV=1	3	1	1	1	429	46	8.78	3958356
Q13823	Nucleolar GTP-binding protein 2 OS=Homo sapiens OX=9606 GN=GNL2 PE=1 SV=1	2	2	2	2	731	83.6	9.25	16027183
A8K201	RRP15-like protein OS=Homo sapiens OX=9606 PE=2 SV=1	4	1	1	1	259	28.9	5.38	5118392
P06702	Protein S100-A9 OS=Homo sapiens OX=9606 GN=S100A9 PE=1 SV=1	18	2	2	2	114	13.2	6.13	21952258
Q92878	DNA repair protein RAD50 OS=Homo sapiens OX=9606 GN=RAD50 PE=1 SV=1	1	1	1	1	1312	153.8	6.89	1.82144e+06
P51532	Transcription activator BRG1 OS=Homo sapiens OX=9606 GN=SMARCA4 PE=1 SV=2	1	1	1	1	1647	184.5	7.88	3.65274e+06
C9J3L8	Signal sequence receptor subunit alpha OS=Homo sapiens OX=9606 GN=SSR1 PE=1 SV=1	7	2	2	2	265	29.6	4.3	1.61416e+07
Q53GL5	IDP (Fragment) OS=Homo sapiens OX=9606 PE=2 SV=1	3	1	1	1	452	50.9	8.48
A0A5C2GEZ9	IGH + IGL c587_heavy_IGHV1-69_IGHD3-9_IGHJ3 (Fragment) OS=Homo sapiens OX=9606 PE=2 SV=1	11	1	3	1	122	13	9.1	2.82883e+08
Q53H34	60S ribosomal protein L13a (Fragment) OS=Homo sapiens OX=9606 PE=2 SV=1	7	2	2	2	203	23.5	10.86	2.23056e+07
Q6P1L8	39S ribosomal protein L14, mitochondrial OS=Homo sapiens OX=9606 GN=MRPL14 PE=1 SV=1	7	1	1	1	145	15.9	10.24
H3BND8	Ubiquitin carboxyl-terminal hydrolase (Fragment) OS=Homo sapiens OX=9606 GN=USP7 PE=1 SV=1	1	1	1	1	909	105.5	5.58	2.73217e+06
Q9UJC5	SH3 domain-binding glutamic acid-rich-like protein 2 OS=Homo sapiens OX=9606 GN=SH3BGRL2 PE=1 SV=2	13	1	1	1	107	12.3	6.71	3.59918e+06
P29966	Myristoylated alanine-rich C-kinase substrate OS=Homo sapiens OX=9606 GN=MARCKS PE=1 SV=4	3	1	1	1	332	31.5	4.45
B7Z9T7	Creatine kinase OS=Homo sapiens OX=9606 PE=2 SV=1	7	1	1	1	146	16.7	7.9	2.21438e+06
A0A669KB89	Protein scribble homolog OS=Homo sapiens OX=9606 GN=SCRIB PE=1 SV=1	1	1	1	1	1658	177.7	5.14	5.40961e+06
A0A5C2FWT5	IGL c138_light_IGKV2-30_IGKJ2 (Fragment) OS=Homo sapiens OX=9606 PE=2 SV=1	12	1	1	1	112	12.3	7.28	49510528
C9JPM4	ADP-ribosylation factor 4 (Fragment) OS=Homo sapiens OX=9606 GN=ARF4 PE=1 SV=1	8	1	1	1	127	14.5	8.12
A0A087WT48	DnaJ homolog subfamily A member 2 (Fragment) OS=Homo sapiens OX=9606 GN=DNAJA2 PE=1 SV=1	7	1	1	1	134	14.7	9.28	6858261
Q9UL73	Myosin-reactive immunoglobulin heavy chain variable region (Fragment) OS=Homo sapiens OX=9606 PE=2 SV=1	22	1	7	1	119	13.2	8.59	103478872
Q86X29	Lipolysis-stimulated lipoprotein receptor OS=Homo sapiens OX=9606 GN=LSR PE=1 SV=4	2	1	1	1	649	71.4	7.97
Q96EY1	DnaJ homolog subfamily A member 3, mitochondrial OS=Homo sapiens OX=9606 GN=DNAJA3 PE=1 SV=2	3	1	1	1	480	52.5	9.26	3832649
B7Z592	Zinc finger CCCH domain-containing protein 15 OS=Homo sapiens OX=9606 PE=2 SV=1	3	1	1	1	392	44.9	7.87	1.99055e+06
B4DKG8	cDNA FLJ60634, highly similar to Exosome component 10 OS=Homo sapiens OX=9606 PE=2 SV=1	2	1	1	1	679	77.7	6.65	12972583
I3QJX8	Survival motor neuron 1 protein isoform f (Fragment) OS=Homo sapiens OX=9606 GN=SMN1 PE=2 SV=1	8	1	1	1	130	14.2	4.6
Q9BRU9	rRNA-processing protein UTP23 homolog OS=Homo sapiens OX=9606 GN=UTP23 PE=1 SV=2	5	1	1	1	249	28.4	10.07
Q6IRX1	Bromo domain-containing protein (Fragment) OS=Homo sapiens OX=9606 PE=2 SV=1	4	1	1	1	245	28.8	7.49	3.99681e+06
Q00577	Transcriptional activator protein Pur-alpha OS=Homo sapiens OX=9606 GN=PURA PE=1 SV=2	3	1	1	1	322	34.9	6.44	8774028
P55072	Transitional endoplasmic reticulum ATPase OS=Homo sapiens OX=9606 GN=VCP PE=1 SV=4	1	1	1	1	806	89.3	5.26	6389699
Q9Y657	Spindlin-1 OS=Homo sapiens OX=9606 GN=SPIN1 PE=1 SV=3	4	1	1	1	262	29.6	6.96	14961086
Q9NSD9	Phenylalanine--tRNA ligase beta subunit OS=Homo sapiens OX=9606 GN=FARSB PE=1 SV=3	2	1	1	1	589	66.1	6.84	1.81718e+06
Q05DL8	CPNE3 protein (Fragment) OS=Homo sapiens OX=9606 GN=CPNE3 PE=2 SV=1	3	1	1	1	262	30	8.18	2.28928e+06
Q9HA11	Histone H2A OS=Homo sapiens OX=9606 PE=2 SV=1	3	1	1	1	280	29.9	10.07	5719113
B4DK16	cDNA FLJ57882, highly similar to Pre-mRNA-processing-splicing factor 8 OS=Homo sapiens OX=9606 PE=2 SV=1	1	1	1	1	1065	123.4	8.16	3.49979e+06
A1A5C5	RRBP1 protein OS=Homo sapiens OX=9606 GN=RRBP1 PE=2 SV=1	1	1	1	1	751	84.3	5.01
Q5T7U4	General transcription factor 3C polypeptide 5 (Fragment) OS=Homo sapiens OX=9606 GN=GTF3C5 PE=1 SV=1	4	1	1	1	244	28.5	9.2	2.07123e+06
Q00341	Vigilin OS=Homo sapiens OX=9606 GN=HDLBP PE=1 SV=2	1	1	1	1	1268	141.4	6.87	2949255
Q9H0A0	RNA cytidine acetyltransferase OS=Homo sapiens OX=9606 GN=NAT10 PE=1 SV=2	2	2	2	2	1025	115.7	8.27	1.0387e+07
Q5T440	Putative transferase CAF17, mitochondrial OS=Homo sapiens OX=9606 GN=IBA57 PE=1 SV=1	3	1	1	1	356	38.1	9.83	3.18726e+06
P62304	Small nuclear ribonucleoprotein E OS=Homo sapiens OX=9606 GN=SNRPE PE=1 SV=1	12	1	1	1	92	10.8	9.44
X6RDA4	Paraspeckle component 1 (Fragment) OS=Homo sapiens OX=9606 GN=PSPC1 PE=1 SV=1	5	1	1	1	248	27.3	5.45	6338583
A0A5C2GK80	IG c678_heavy_IGHV4-34_IGHD3-10_IGHJ4 (Fragment) OS=Homo sapiens OX=9606 PE=2 SV=1	24	1	1	1	128	13.6	6.48
Q9H223	EH domain-containing protein 4 OS=Homo sapiens OX=9606 GN=EHD4 PE=1 SV=1	2	1	1	1	541	61.1	6.76	5141078
A8K6K2	cDNA FLJ75877, highly similar to Homo sapiens 5'-nucleotidase, cytosolic II (NT5C2), mRNA OS=Homo sapiens OX=9606 PE=2 SV=1	2	1	1	1	561	64.9	6.14
A6NLM8	Signal sequence receptor subunit delta OS=Homo sapiens OX=9606 GN=SSR4 PE=1 SV=1	7	1	1	1	148	16.2	5.74	2.49097e+06
Q9BY89	Uncharacterized protein KIAA1671 OS=Homo sapiens OX=9606 GN=KIAA1671 PE=1 SV=2	1	1	1	1	1806	196.6	8.47	3.15681e+06
O75319	RNA/RNP complex-1-interacting phosphatase OS=Homo sapiens OX=9606 GN=DUSP11 PE=1 SV=2	4	1	1	1	377	43.7	9.29
H0Y483	6-phosphofructo-2-kinase (Fragment) OS=Homo sapiens OX=9606 GN=PFKFB3 PE=1 SV=1	10	2	2	1	143	16.6	6.52	3.95261e+06
Q9BV38	WD repeat-containing protein 18 OS=Homo sapiens OX=9606 GN=WDR18 PE=1 SV=2	2	1	1	1	432	47.4	6.7
Q9H444	Charged multivesicular body protein 4b OS=Homo sapiens OX=9606 GN=CHMP4B PE=1 SV=1	4	1	1	1	224	24.9	4.82
Q9UKV3	Apoptotic chromatin condensation inducer in the nucleus OS=Homo sapiens OX=9606 GN=ACIN1 PE=1 SV=2	1	1	1	1	1341	151.8	6.43	2324532
E5FF39	KRAS protein (Fragment) OS=Homo sapiens OX=9606 GN=KRAS PE=4 SV=1	33	1	1	1	33	3.6	4.89	4.28164e+06
E5RFK8	Leucine zipper protein 1 (Fragment) OS=Homo sapiens OX=9606 GN=LUZP1 PE=1 SV=1	4	1	1	1	273	32.1	5.44
B0QY90	Eukaryotic translation initiation factor 3 subunit L OS=Homo sapiens OX=9606 GN=EIF3L PE=1 SV=1	2	1	1	1	466	55.1	8.95	2388238
D3YTC1	39S ribosomal protein L35, mitochondrial OS=Homo sapiens OX=9606 GN=MRPL35 PE=1 SV=1	5	1	1	1	177	20.1	11.77
P25786	Proteasome subunit alpha type-1 OS=Homo sapiens OX=9606 GN=PSMA1 PE=1 SV=1	5	1	1	1	263	29.5	6.61
Q9Y4W6	AFG3-like protein 2 OS=Homo sapiens OX=9606 GN=AFG3L2 PE=1 SV=2	1	1	1	1	797	88.5	8.66	2.72511e+06
H0YDT6	Eukaryotic translation initiation factor 3 subunit F (Fragment) OS=Homo sapiens OX=9606 GN=EIF3F PE=1 SV=1	9	1	1	1	100	10.8	5.81	3.45831e+06
P49755	Transmembrane emp24 domain-containing protein 10 OS=Homo sapiens OX=9606 GN=TMED10 PE=1 SV=2	4	1	1	1	219	25	7.44	4928445
Q96GA3	Protein LTV1 homolog OS=Homo sapiens OX=9606 GN=LTV1 PE=1 SV=1	2	1	1	1	475	54.8	4.91	3.25409e+06
A0A590UJS9	Disks large homolog 1 OS=Homo sapiens OX=9606 GN=DLG1 PE=1 SV=1	1	1	1	1	839	93.5	5.92
Q9BVI4	Nucleolar complex protein 4 homolog OS=Homo sapiens OX=9606 GN=NOC4L PE=1 SV=1	2	1	1	1	516	58.4	7.49
Q3B7A7	Trifunctional purine biosynthetic protein adenosine-3 OS=Homo sapiens OX=9606 GN=GART PE=2 SV=1	1	1	1	1	1010	107.7	6.77
K7EL20	Eukaryotic translation initiation factor 3 subunit G (Fragment) OS=Homo sapiens OX=9606 GN=EIF3G PE=1 SV=8	3	1	1	1	262	29.3	5.41	4.28623e+06
G3V3W9	Activator of 90 kDa heat shock protein ATPase homolog 1 OS=Homo sapiens OX=9606 GN=AHSA1 PE=1 SV=1	14	1	1	1	100	11.6	6.11
P25788	Proteasome subunit alpha type-3 OS=Homo sapiens OX=9606 GN=PSMA3 PE=1 SV=2	4	1	1	1	255	28.4	5.33
P78345	Ribonuclease P protein subunit p38 OS=Homo sapiens OX=9606 GN=RPP38 PE=1 SV=2	4	1	1	1	283	31.8	9.92
H3BSE1	TBC1 domain family member 10B (Fragment) OS=Homo sapiens OX=9606 GN=TBC1D10B PE=1 SV=1	5	1	1	1	184	21.1	8.81	3.84134e+06
B4DEB0	cDNA FLJ56054, highly similar to 26S proteasome non-ATPase regulatory subunit 3 OS=Homo sapiens OX=9606 PE=2 SV=1	2	1	1	1	509	58.5	7.68	3.75048e+06
A0A5C2GEC2	IGH + IGL c397_heavy_IGHV4-34_IGHD3-10_IGHJ6 (Fragment) OS=Homo sapiens OX=9606 PE=2 SV=1	11	1	1	1	131	14.4	9.33	15765781
P31944	Caspase-14 OS=Homo sapiens OX=9606 GN=CASP14 PE=1 SV=2	3	1	1	1	242	27.7	5.58	11718472
Q59G24	Activated RNA polymerase II transcriptional coactivator p15 (Fragment) OS=Homo sapiens OX=9606 PE=2 SV=1	8	1	1	1	134	15.1	9.38	3780211
A0A161I202	Lactotransferrin OS=Homo sapiens OX=9606 GN=LTF PE=2 SV=1	1	1	1	1	711	78.3	8.18	3.76083e+06
Q9BQ04	RNA-binding protein 4B OS=Homo sapiens OX=9606 GN=RBM4B PE=1 SV=1	2	1	1	1	359	40.1	6.74	9876690
J3KR24	Isoleucyl-tRNA synthetase OS=Homo sapiens OX=9606 GN=IARS1 PE=1 SV=2	1	1	1	1	1121	129.5	6.4
Q9UPD4	Ndr Ser/Thr kinase-like protein (Fragment) OS=Homo sapiens OX=9606 PE=2 SV=1	10	1	1	1	122	13.9	4.56
C9JJV6	Myeloid-associated differentiation marker (Fragment) OS=Homo sapiens OX=9606 GN=MYADM PE=1 SV=8	7	1	1	1	146	15.9	8.65
P27824	Calnexin OS=Homo sapiens OX=9606 GN=CANX PE=1 SV=2	2	1	1	1	592	67.5	4.6	3400258
A0A087WUL9	26S proteasome non-ATPase regulatory subunit 13 OS=Homo sapiens OX=9606 GN=PSMD13 PE=1 SV=1	3	1	1	1	377	42.7	5.91	4.47922e+06
H0Y5S9	Casein kinase I isoform epsilon (Fragment) OS=Homo sapiens OX=9606 GN=CSNK1E PE=1 SV=1	11	1	1	1	119	13	11.43	1.26353e+06
Q9UDQ3	Calcium channel; match to P54289 (PID:g1705852) (Fragment) OS=Homo sapiens OX=9606 GN=WUGSC:H_DJ0560O14.1 PE=4 SV=1	1	1	1	1	745	84.3	5.31	3.0295e+06
A5PHJ9	PDHA1/LOC79064 protein (Fragment) OS=Homo sapiens OX=9606 GN=PDHA1/LOC79064 PE=2 SV=1	3	1	1	1	302	33.7	6.55	2.37112e+06
B4DFQ8	cDNA FLJ52225, moderately similar to S-adenosylmethionine synthetase isoform type-2 OS=Homo sapiens OX=9606 PE=2 SV=1	13	1	1	1	82	9.2	9.31	1967951
A0A5C2GUH7	IG c1175_light_IGKV3-11_IGKJ1 (Fragment) OS=Homo sapiens OX=9606 PE=2 SV=1	15	1	1	1	107	11.8	8.5
A0A5C2GE26	IG c1327_heavy_IGHV3-21_IGHD3-3_IGHJ6 (Fragment) OS=Homo sapiens OX=9606 PE=2 SV=1	18	1	1	1	123	13.6	8.81	18315126
B4DKU3	cDNA FLJ53449, highly similar to rRNA methyltransferase 3 OS=Homo sapiens OX=9606 PE=2 SV=1	1	1	1	1	726	82.5	6.38	8590096
A0A5C2GTZ2	IG c1163_light_IGKV2D-28_IGKJ3 (Fragment) OS=Homo sapiens OX=9606 PE=2 SV=1	23	1	1	1	112	12.1	7.12	16506919
Q8NFW8	N-acylneuraminate cytidylyltransferase OS=Homo sapiens OX=9606 GN=CMAS PE=1 SV=2	2	1	1	1	434	48.3	7.93	6.85857e+06
B7Z792	Complex I-49kD OS=Homo sapiens OX=9606 PE=2 SV=1	2	1	1	1	406	46.4	7.34	2.50079e+06
P61964	WD repeat-containing protein 5 OS=Homo sapiens OX=9606 GN=WDR5 PE=1 SV=1	5	1	1	1	334	36.6	8.27	3.7407e+06
Q9H0U3	Magnesium transporter protein 1 OS=Homo sapiens OX=9606 GN=MAGT1 PE=1 SV=1	3	1	1	1	335	38	9.63	9536573
Q5T750	Skin-specific protein 32 OS=Homo sapiens OX=9606 GN=XP32 PE=1 SV=1	3	1	1	1	250	26.2	7.97	8974963
A0A5C2G6V5	IGH c162_heavy__IGHV1-8_IGHD3-10_IGHJ5 (Fragment) OS=Homo sapiens OX=9606 PE=2 SV=1	24	1	1	1	129	14.1	8.46
A0A024RA87	Septin-7 OS=Homo sapiens OX=9606 GN=SEPT7 PE=3 SV=1	2	1	1	1	384	44.8	8.22
A0A5F9ZHJ0	Acetyl-CoA acetyltransferase, mitochondrial OS=Homo sapiens OX=9606 GN=ACAT1 PE=1 SV=1	2	1	1	1	337	35.5	7.37	4.36464e+06
Q5M9Q1	NKAP-like protein OS=Homo sapiens OX=9606 GN=NKAPL PE=1 SV=3	2	1	1	1	402	46.3	9.72	3.40636e+06
Q01804	OTU domain-containing protein 4 OS=Homo sapiens OX=9606 GN=OTUD4 PE=1 SV=4	1	1	1	1	1114	124	6.71	5991948
Q96QK1	Vacuolar protein sorting-associated protein 35 OS=Homo sapiens OX=9606 GN=VPS35 PE=1 SV=2	1	1	1	1	796	91.6	5.49	2.35741e+06
Q9UEG4	Zinc finger protein 629 OS=Homo sapiens OX=9606 GN=ZNF629 PE=1 SV=2	1	1	1	1	869	96.6	7.93	2.8757e+06
A0A5F9ZI63	Polycomb protein EED OS=Homo sapiens OX=9606 GN=EED PE=1 SV=1	2	1	1	1	501	56.2	8.29	2.03975e+06
A0A1B0GVD3	Protein lin-28 homolog B OS=Homo sapiens OX=9606 GN=LIN28B PE=1 SV=1	4	1	1	1	258	27.9	9.13	4943072
A0A024R2K4	Leucine rich repeat (In FLII) interacting protein 2, isoform CRA_b OS=Homo sapiens OX=9606 GN=LRRFIP2 PE=3 SV=1	1	1	1	1	742	84.1	6.98
B4DJI1	L-lactate dehydrogenase OS=Homo sapiens OX=9606 PE=2 SV=1	3	1	1	1	305	33.6	8.46
E9PK91	Bcl-2-associated transcription factor 1 OS=Homo sapiens OX=9606 GN=BCLAF1 PE=1 SV=1	1	1	1	1	871	100.3	9.95
Q562T9	Actin-like protein (Fragment) OS=Homo sapiens OX=9606 GN=ACT PE=4 SV=1	12	1	2	1	103	11.6	5.03	18854883
C9JRZ6	MICOS complex subunit MIC19 OS=Homo sapiens OX=9606 GN=CHCHD3 PE=1 SV=2	3	1	1	1	232	26.7	7.75	4.08301e+06
A0A2U8J944	Ig heavy chain variable region (Fragment) OS=Homo sapiens OX=9606 GN=IgH PE=2 SV=1	22	1	1	1	100	11.2	9.13	3.36826e+06
A0A5C2FU65	IGL c528_light_IGKV2D-28_IGKJ2 (Fragment) OS=Homo sapiens OX=9606 PE=2 SV=1	12	1	1	1	112	12.2	5.31	33204966
A0A0U1RQY7	Non-specific serine/threonine protein kinase OS=Homo sapiens OX=9606 GN=CSNK1G1 PE=1 SV=1	2	1	1	1	459	52.6	9.01	6256428
Q9ULC4	Malignant T-cell-amplified sequence 1 OS=Homo sapiens OX=9606 GN=MCTS1 PE=1 SV=1	5	1	1	1	181	20.5	8.82
A0A5C2G7M2	IGL c458_light_IGKV2D-28_IGKJ3 (Fragment) OS=Homo sapiens OX=9606 PE=2 SV=1	8	1	1	1	112	12.2	7.99	6.83086e+06
A0A087X0L7	Mitochondrial inner membrane protein OXA1L OS=Homo sapiens OX=9606 GN=OXA1L PE=1 SV=1	2	1	1	1	435	48.5	9.45	4.33306e+06
Q5H909	Melanoma-associated antigen D2 OS=Homo sapiens OX=9606 GN=MAGED2 PE=1 SV=2	2	1	1	1	588	63.1	9.35
Q8TEP9	FLJ00144 protein (Fragment) OS=Homo sapiens OX=9606 GN=FLJ00144 PE=2 SV=1	3	1	1	1	255	28.4	6.18
F8W6C2	SPATS2-like protein (Fragment) OS=Homo sapiens OX=9606 GN=SPATS2L PE=1 SV=8	3	1	1	1	265	29.9	9.04
O15451	Modulator of non-genomic activity of estrogen receptor (Fragment) OS=Homo sapiens OX=9606 PE=2 SV=2	1	1	1	1	1021	109.1	4.26	24155100
Q7RTV0	PHD finger-like domain-containing protein 5A OS=Homo sapiens OX=9606 GN=PHF5A PE=1 SV=1	7	1	1	1	110	12.4	8.41	6.86621e+06
Q96QE5	Transcription elongation factor, mitochondrial OS=Homo sapiens OX=9606 GN=TEFM PE=1 SV=1	2	1	1	1	360	41.7	9.32	4.03879e+06
P31151	Protein S100-A7 OS=Homo sapiens OX=9606 GN=S100A7 PE=1 SV=4	11	1	1	1	101	11.5	6.77	4.10784e+06
Q9UP60	SNC73 protein OS=Homo sapiens OX=9606 GN=SNC73 PE=2 SV=1	2	1	1	1	384	40.9	6.15	4480091
Q5JYA8	Monofunctional C1-tetrahydrofolate synthase, mitochondrial OS=Homo sapiens OX=9606 GN=MTHFD1L PE=1 SV=2	7	1	1	1	108	11.8	4.74	4.22561e+06
B8ZZK2	Gamma-glutamylcyclotransferase OS=Homo sapiens OX=9606 GN=GGCT PE=1 SV=1	7	1	1	1	166	18.4	5.9	2.71579e+06
Q92991	Calcium/calmodulin-dependent protein kinase II delta E (Fragment) OS=Homo sapiens OX=9606 PE=2 SV=1	7	1	1	1	130	14.4	5.14	2167787
Q5JRR9	Ubiquitin-like modifier-activating enzyme 1 (Fragment) OS=Homo sapiens OX=9606 GN=UBA1 PE=1 SV=8	3	1	1	1	270	29.2	4.98	11636647
X6RAJ1	A-kinase anchor protein 17A OS=Homo sapiens OX=9606 GN=AKAP17A PE=1 SV=1	2	1	1	1	446	51.5	9.39	3.74128e+06
B3KNB9	HBS1-like protein OS=Homo sapiens OX=9606 PE=2 SV=1	2	1	1	1	684	75.4	6.61	69496184
A4D1M6	Elongation factor 1-beta OS=Homo sapiens OX=9606 GN=LOC392793 PE=3 SV=1	4	1	1	1	225	24.9	4.82	5.67309e+06
Q96EL2	28S ribosomal protein S24, mitochondrial OS=Homo sapiens OX=9606 GN=MRPS24 PE=1 SV=1	5	1	1	1	167	19	9.38
Q15397	Pumilio homolog 3 OS=Homo sapiens OX=9606 GN=PUM3 PE=1 SV=3	1	1	1	1	648	73.5	9.64
P52756	RNA-binding protein 5 OS=Homo sapiens OX=9606 GN=RBM5 PE=1 SV=2	1	1	1	1	815	92.1	6.28	17009214
F8VUA2	Charged multivesicular body protein 1a OS=Homo sapiens OX=9606 GN=CHMP1A PE=1 SV=1	4	1	1	1	181	19.5	9.25
A0A0X9V9B3	MS-F1 light chain variable region (Fragment) OS=Homo sapiens OX=9606 PE=2 SV=1	23	1	1	1	112	12.1	5.96	21551080
G3XAJ6	Raft-linking protein, isoform CRA_c OS=Homo sapiens OX=9606 GN=RFTN1 PE=1 SV=1	2	1	1	1	542	58.7	5.34	1.87912e+06
A0A024RCA6	Solute carrier family 25 (Mitochondrial carrier: glutamate), member 22, isoform CRA_a OS=Homo sapiens OX=9606 GN=SLC25A22 PE=3 SV=1	3	1	1	1	249	26.6	9.44
B4E3T8	cDNA FLJ51774, highly similar to Serine/threonine-protein kinase 38-like OS=Homo sapiens OX=9606 PE=2 SV=1	5	1	1	1	202	23.5	5.5	1.88228e+06
J3QRW1	26S proteasome regulatory subunit 8 (Fragment) OS=Homo sapiens OX=9606 GN=PSMC5 PE=1 SV=1	6	1	1	1	143	15.8	6.09	2.102e+06
O75683	Surfeit locus protein 6 OS=Homo sapiens OX=9606 GN=SURF6 PE=1 SV=3	2	1	1	1	361	41.4	10.64	13844004
B4DJC7	cDNA FLJ60590, highly similar to Interferon-inducible double strandedRNA-dependent protein kinase activator A OS=Homo sapiens OX=9606 PE=2 SV=1	8	1	1	1	200	22.1	8.09
A0A024R9T5	HCG20693, isoform CRA_a OS=Homo sapiens OX=9606 GN=hCG_20693 PE=4 SV=1	5	1	1	1	148	16.8	9.2	9323437
A0A087WUV8	Basigin OS=Homo sapiens OX=9606 GN=BSG PE=1 SV=1	5	1	1	1	189	20.5	6.68	4.51941e+06
Q9UNX4	WD repeat-containing protein 3 OS=Homo sapiens OX=9606 GN=WDR3 PE=1 SV=1	1	1	1	1	943	106	6.64	6067904
Q12872	Splicing factor, suppressor of white-apricot homolog OS=Homo sapiens OX=9606 GN=SFSWAP PE=1 SV=3	1	1	1	1	951	104.8	8.05	4587658
Q15645	Pachytene checkpoint protein 2 homolog OS=Homo sapiens OX=9606 GN=TRIP13 PE=1 SV=2	2	1	1	1	432	48.5	6.09	1616090
A0A494C1K6	Far upstream element-binding protein 3 OS=Homo sapiens OX=9606 GN=FUBP3 PE=1 SV=1	23	1	1	1	44	4.6	6.51	2.62238e+06
P21912	Succinate dehydrogenase [ubiquinone] iron-sulfur subunit, mitochondrial OS=Homo sapiens OX=9606 GN=SDHB PE=1 SV=3	3	1	1	1	280	31.6	8.76	5.94313e+06
Q5VVY2	cDNA FLJ40605 fis, clone THYMU2011852, highly similar to Homo sapiens AN1, ubiquitin-like, homolog (Xenopus laevis) (ANUBL1), mRNA OS=Homo sapiens OX=9606 PE=2 SV=1	6	1	1	1	115	13.6	5.94	4472875
H0YJB9	RNA transcription, translation and transport factor protein (Fragment) OS=Homo sapiens OX=9606 GN=RTRAF PE=1 SV=1	10	1	1	1	129	14.7	5.6
A0A5C2G767	IGH c442_heavy__IGHV3-23_IGHD4-17_IGHJ4 (Fragment) OS=Homo sapiens OX=9606 PE=2 SV=1	18	1	1	1	120	12.9	8.48
F8WB66	Splicing factor 3A subunit 1 OS=Homo sapiens OX=9606 GN=SF3A1 PE=1 SV=1	11	1	1	1	63	6.6	4.89	4.82282e+06
Q8N1L4	Putative inactive cytochrome P450 family member 4Z2 OS=Homo sapiens OX=9606 GN=CYP4Z2P PE=5 SV=2	2	1	1	1	340	40.1	9.17	35908612
A0A5C2GD37	IGH + IGL c608_light_IGKV3-15_IGKJ4 (Fragment) OS=Homo sapiens OX=9606 PE=2 SV=1	24	1	1	1	109	11.8	8.97
H0Y5F2	Uncharacterized protein C1orf167 (Fragment) OS=Homo sapiens OX=9606 GN=C1orf167 PE=1 SV=1	1	1	1	1	616	68.4	11.33	26623342
B2RB90	Glutamine--fructose-6-phosphate transaminase (isomerizing) OS=Homo sapiens OX=9606 PE=2 SV=1	1	1	1	1	682	76.9	7.25	9263477
A0A5C2GPA3	IG c650_heavy_IGHV4-34_IGHD6-13_IGHJ4 (Fragment) OS=Homo sapiens OX=9606 PE=2 SV=1	18	1	4	1	121	13.3	7.96	3.63487e+06
Q8N5C6	S1 RNA-binding domain-containing protein 1 OS=Homo sapiens OX=9606 GN=SRBD1 PE=1 SV=2	1	1	1	1	995	111.7	8.72	3.718e+06
E9PPY3	Ribosomal RNA-processing protein 8 OS=Homo sapiens OX=9606 GN=RRP8 PE=1 SV=1	3	1	1	1	306	34.2	9.76
B2RBH6	cDNA, FLJ95513, highly similar to Homo sapiens cyclin fold protein 1 (CFP1), mRNA OS=Homo sapiens OX=9606 PE=2 SV=1	2	1	1	1	341	39.2	7.18	4.24468e+06
F5GZS6	4F2 cell-surface antigen heavy chain OS=Homo sapiens OX=9606 GN=SLC3A2 PE=1 SV=1	2	1	1	1	599	64.8	5.1
F8VNX0	Histidine ammonia-lyase (Fragment) OS=Homo sapiens OX=9606 GN=HAL PE=1 SV=1	3	1	1	1	336	37.1	7.97	14753848
H0YGQ3	Multiple PDZ domain protein (Fragment) OS=Homo sapiens OX=9606 GN=MPDZ PE=1 SV=1	1	1	1	1	1006	106.7	5.62	3.14673e+06
H7C5L6	SRSF protein kinase 2 (Fragment) OS=Homo sapiens OX=9606 GN=SRPK2 PE=1 SV=1	4	1	1	1	295	33.3	4.77
A0A024R6F2	Zinc finger CCCH domain-containing protein 14 OS=Homo sapiens OX=9606 GN=FLJ11806 PE=3 SV=1	3	1	1	1	424	48.1	7.94	1.9736e+06
Q9NWQ8	Phosphoprotein associated with glycosphingolipid-enriched microdomains 1 OS=Homo sapiens OX=9606 GN=PAG1 PE=1 SV=2	2	1	1	1	432	47	4.65	5823880
B3KU03	cDNA FLJ39022 fis, clone NT2RP7003724, weakly similar to Serine/arginine repetitive matrix protein 1 OS=Homo sapiens OX=9606 PE=2 SV=1	1	1	1	1	593	64.6	10.61	7073323
Q6UXN9	WD repeat-containing protein 82 OS=Homo sapiens OX=9606 GN=WDR82 PE=1 SV=1	2	1	1	1	313	35.1	7.69	78226624
Q5T749	Keratinocyte proline-rich protein OS=Homo sapiens OX=9606 GN=KPRP PE=1 SV=1	2	1	1	1	579	64.1	8.27	4435302
A0A494C0T4	Signal transducer and activator of transcription OS=Homo sapiens OX=9606 GN=STAT6 PE=1 SV=1	6	1	10	1	720	80.3	7.33	5.65993e+06
Q5U0C9	Mitogen-activated protein kinase kinase kinase 7 OS=Homo sapiens OX=9606 PE=2 SV=1	1	1	1	1	606	67.2	7.11	2.03222e+06
Q4U2R6	39S ribosomal protein L51, mitochondrial OS=Homo sapiens OX=9606 GN=MRPL51 PE=1 SV=1	5	1	1	1	128	15.1	11.27	5.87774e+06
H9KV45	Ubiquitin-conjugating enzyme E2 D3 OS=Homo sapiens OX=9606 GN=UBE2D3 PE=1 SV=1	8	1	1	1	141	15.9	6.29	3.80978e+06
Q86VX4	Structural maintenance of chromosomes protein OS=Homo sapiens OX=9606 GN=SMC3 PE=2 SV=1	1	1	1	1	1217	141.4	7.18
Q5VV50	Zinc finger protein 691 OS=Homo sapiens OX=9606 GN=ZNF691 PE=1 SV=1	5	1	1	1	306	34.6	8.29	2.0998e+06
F5GXP1	Alpha-2-macroglobulin-like protein 1 (Fragment) OS=Homo sapiens OX=9606 GN=A2ML1 PE=1 SV=1	4	1	1	1	183	20.2	5.52	3.01593e+06
B5MCB5	Cellular retinoic acid-binding protein 1 (Fragment) OS=Homo sapiens OX=9606 GN=CRABP1 PE=1 SV=2	5	1	1	1	113	12.3	6.15	153802880
A0A5C2G822	IGH c567_heavy__IGHV4-39_IGHD6-19_IGHJ4 (Fragment) OS=Homo sapiens OX=9606 PE=2 SV=1	13	1	1	1	120	13.2	7.28	19960322
A0A286YFA2	D-3-phosphoglycerate dehydrogenase OS=Homo sapiens OX=9606 GN=PHGDH PE=1 SV=1	2	1	1	1	445	47.6	5.9	2928995
U3KQ12	Histone deacetylase complex subunit SAP18 (Fragment) OS=Homo sapiens OX=9606 GN=SAP18 PE=1 SV=1	12	1	1	1	59	6.9	7.34	11610144
Q5W0B1	ORC ubiquitin ligase 1 OS=Homo sapiens OX=9606 GN=OBI1 PE=1 SV=1	1	1	1	1	726	81.1	5.72
Q5TB80	Centrosomal protein of 162 kDa OS=Homo sapiens OX=9606 GN=CEP162 PE=1 SV=2	0	1	1	1	1403	161.8	5.47	16307593
A0A5C2GBX8	IGH + IGL c572_heavy_IGHV1-69_IGHD6-13_IGHJ6 (Fragment) OS=Homo sapiens OX=9606 PE=2 SV=1	19	1	1	1	127	14	9.63
M0QZ34	Ribosome biogenesis protein NOP53 (Fragment) OS=Homo sapiens OX=9606 GN=NOP53 PE=1 SV=1	4	1	1	1	200	23.5	10.54	3549793
Q6UVY6	DBH-like monooxygenase protein 1 OS=Homo sapiens OX=9606 GN=MOXD1 PE=1 SV=1	1	1	1	1	613	69.6	6.43	9696314
C9J0E4	Cystatin-A OS=Homo sapiens OX=9606 GN=CSTA PE=1 SV=1	33	1	1	1	63	7.1	7.24	3.88818e+06
H0YBM7	La-related protein 1 (Fragment) OS=Homo sapiens OX=9606 GN=LARP1 PE=1 SV=1	8	1	1	1	167	17.6	9.36	2898507
Q9NY12	H/ACA ribonucleoprotein complex subunit 1 OS=Homo sapiens OX=9606 GN=GAR1 PE=1 SV=1	3	1	1	1	217	22.3	10.92	12164425
P25391	Laminin subunit alpha-1 OS=Homo sapiens OX=9606 GN=LAMA1 PE=1 SV=2	0	1	1	1	3075	336.9	6.35	6553412
Q9H000	Probable E3 ubiquitin-protein ligase makorin-2 OS=Homo sapiens OX=9606 GN=MKRN2 PE=1 SV=2	3	1	1	1	416	46.9	7.61	1603141
B7Z977	cDNA FLJ55568, highly similar to Rho/Rac guanine nucleotide exchange factor 2 OS=Homo sapiens OX=9606 PE=2 SV=1	1	1	1	1	515	58.1	9.01	2.23251e+06
A4FU77	SNRNP200 protein (Fragment) OS=Homo sapiens OX=9606 GN=SNRNP200 PE=2 SV=1	1	1	1	1	1887	216	6.48	3.47428e+06
A0A5C2GP17	IG c300_heavy_IGHV3-48_IGHD2-8_IGHJ6 (Fragment) OS=Homo sapiens OX=9606 PE=2 SV=1	16	1	2	1	132	14.4	7.03	2.23457e+06
Q1RMZ3	NCOA6 protein (Fragment) OS=Homo sapiens OX=9606 GN=NCOA6 PE=2 SV=1	2	1	1	1	357	39.5	5.77	3.6434e+06

## Sheet: FLAG-PCV4 Cap transfected
Accession	Description	Coverage [%]	# Peptides	# PSMs	# Unique Peptides	# AAs	MW [kDa]	calc. pI	Abundances (Grouped): FLAG-PCV4 Cap transfected
P35579	Myosin-9 OS=Homo sapiens OX=9606 GN=MYH9 PE=1 SV=4	40	73	99	60	1960	226.4	5.6	3.34155e+09
P35580	Myosin-10 OS=Homo sapiens OX=9606 GN=MYH10 PE=1 SV=3	30	54	67	43	1976	228.9	5.54	766861218
Q9NR30	Nucleolar RNA helicase 2 OS=Homo sapiens OX=9606 GN=DDX21 PE=1 SV=5	51	38	59	36	783	87.3	9.28	5.70042e+09
H6VRF8	Cytokeratin-1 OS=Homo sapiens OX=9606 GN=KRT1 PE=3 SV=1	53	32	67	27	644	66	8.12	1.11525e+10
P13645	Keratin, type I cytoskeletal 10 OS=Homo sapiens OX=9606 GN=KRT10 PE=1 SV=6	50	28	42	26	584	58.8	5.21	7278659898
P35908	Keratin, type II cytoskeletal 2 epidermal OS=Homo sapiens OX=9606 GN=KRT2 PE=1 SV=2	60	29	39	20	639	65.4	8	3.52153e+09
Q08211	ATP-dependent RNA helicase A OS=Homo sapiens OX=9606 GN=DHX9 PE=1 SV=4	30	32	46	32	1270	140.9	6.84	1.6211e+09
Q00839	Heterogeneous nuclear ribonucleoprotein U OS=Homo sapiens OX=9606 GN=HNRNPU PE=1 SV=6	35	26	44	26	825	90.5	6	8.8236e+09
P35527	Keratin, type I cytoskeletal 9 OS=Homo sapiens OX=9606 GN=KRT9 PE=1 SV=3	59	25	35	25	623	62	5.24	2.99322e+09
Q53G99	Beta actin variant (Fragment) OS=Homo sapiens OX=9606 PE=2 SV=1	55	16	35	4	375	41.7	5.59	7.34055e+09
P39023	60S ribosomal protein L3 OS=Homo sapiens OX=9606 GN=RPL3 PE=1 SV=2	58	24	37	4	403	46.1	10.18	6234001888
P19338	Nucleolin OS=Homo sapiens OX=9606 GN=NCL PE=1 SV=3	35	29	42	29	710	76.6	4.7	8330279106
P67809	Y-box-binding protein 1 OS=Homo sapiens OX=9606 GN=YBX1 PE=1 SV=3	69	14	28	4	324	35.9	9.88	3.34301e+09
B3KS36	cDNA FLJ35376 fis, clone SKMUS2004044, highly similar to Homo sapiens ribosomal protein L3 (RPL3), transcript variant 2, mRNA OS=Homo sapiens OX=9606 PE=2 SV=1	58	21	34	1	354	40.1	10.3	169061414
Q9BQG0	Myb-binding protein 1A OS=Homo sapiens OX=9606 GN=MYBBP1A PE=1 SV=2	28	30	34	30	1328	148.8	9.28	7.05228e+08
A0A024R2Z6	Guanine nucleotide-binding protein-like 3 OS=Homo sapiens OX=9606 GN=GNL3 PE=4 SV=1	41	19	26	19	537	60.5	8.79	7.07179e+08
Q9NZI8	Insulin-like growth factor 2 mRNA-binding protein 1 OS=Homo sapiens OX=9606 GN=IGF2BP1 PE=1 SV=2	46	22	40	20	577	63.4	9.2	1.58945e+09
F8W6I7	Helix-destabilizing protein OS=Homo sapiens OX=9606 GN=HNRNPA1 PE=1 SV=2	56	16	45	13	307	33.1	9.13	3156181242
B4DUQ1	Heterogeneous nuclear ribonucleoprotein K OS=Homo sapiens OX=9606 PE=2 SV=1	49	19	30	19	439	48.5	5.92	1.42776e+09
A0A087WTT1	Polyadenylate-binding protein OS=Homo sapiens OX=9606 GN=PABPC1 PE=1 SV=1	35	18	28	15	522	58.5	9.26	1003455577
P22626	Heterogeneous nuclear ribonucleoproteins A2/B1 OS=Homo sapiens OX=9606 GN=HNRNPA2B1 PE=1 SV=2	48	17	46	14	353	37.4	8.95	2.92543e+09
O75533	Splicing factor 3B subunit 1 OS=Homo sapiens OX=9606 GN=SF3B1 PE=1 SV=3	23	23	27	23	1304	145.7	7.09	2.50898e+08
Q12906	Interleukin enhancer-binding factor 3 OS=Homo sapiens OX=9606 GN=ILF3 PE=1 SV=3	27	23	33	18	894	95.3	8.76	1991288182
B2RDD7	Protein arginine N-methyltransferase 5 OS=Homo sapiens OX=9606 PE=2 SV=1	46	20	25	20	637	72.7	6.29	2126295630
O43390	Heterogeneous nuclear ribonucleoprotein R OS=Homo sapiens OX=9606 GN=HNRNPR PE=1 SV=1	46	27	35	16	633	70.9	8.13	1.66915e+09
A0A024R9Y3	HECT-type E3 ubiquitin transferase OS=Homo sapiens OX=9606 GN=HUWE1 PE=4 SV=1	7	23	24	23	4359	479.9	5.21	1.56764e+08
O76021	Ribosomal L1 domain-containing protein 1 OS=Homo sapiens OX=9606 GN=RSL1D1 PE=1 SV=3	47	22	27	22	490	54.9	10.13	1.35578e+09
Q9GZR7	ATP-dependent RNA helicase DDX24 OS=Homo sapiens OX=9606 GN=DDX24 PE=1 SV=1	27	18	25	18	859	96.3	9.06	271748781
P21333	Filamin-A OS=Homo sapiens OX=9606 GN=FLNA PE=1 SV=4	11	22	24	22	2647	280.6	6.06	193277641
H7BXY3	RNA helicase OS=Homo sapiens OX=9606 GN=DHX30 PE=1 SV=1	25	23	28	23	1166	130.5	8.56	3.64365e+08
Q9C0C9	(E3-independent) E2 ubiquitin-conjugating enzyme OS=Homo sapiens OX=9606 GN=UBE2O PE=1 SV=3	24	22	26	22	1292	141.2	5.12	6.11533e+08
A8K4W0	40S ribosomal protein S3a OS=Homo sapiens OX=9606 GN=RPS3A PE=2 SV=1	58	19	29	19	264	29.9	9.73	8.85679e+09
O60506	Heterogeneous nuclear ribonucleoprotein Q OS=Homo sapiens OX=9606 GN=SYNCRIP PE=1 SV=2	36	22	32	15	623	69.6	8.59	6.99198e+08
P82650	28S ribosomal protein S22, mitochondrial OS=Homo sapiens OX=9606 GN=MRPS22 PE=1 SV=1	49	16	22	16	360	41.3	7.9	1008154126
P02533	Keratin, type I cytoskeletal 14 OS=Homo sapiens OX=9606 GN=KRT14 PE=1 SV=4	41	18	23	7	472	51.5	5.16	677935439
P48668	Keratin, type II cytoskeletal 6C OS=Homo sapiens OX=9606 GN=KRT6C PE=1 SV=3	37	23	27	2	564	60	8	1.51966e+08
O00410	Importin-5 OS=Homo sapiens OX=9606 GN=IPO5 PE=1 SV=4	19	14	17	14	1097	123.6	4.94	155920485
J3KPE3	Receptor of-activated protein C kinase 1 OS=Homo sapiens OX=9606 GN=RACK1 PE=1 SV=1	64	15	18	15	273	30.1	7.65	6.04755e+08
J3KRX5	60S ribosomal protein L17 (Fragment) OS=Homo sapiens OX=9606 GN=RPL17 PE=1 SV=1	63	12	31	12	174	20.2	10.1	2.95012e+09
P04259	Keratin, type II cytoskeletal 6B OS=Homo sapiens OX=9606 GN=KRT6B PE=1 SV=5	36	22	26	1	564	60	8	5045121
O00411	DNA-directed RNA polymerase, mitochondrial OS=Homo sapiens OX=9606 GN=POLRMT PE=1 SV=2	21	20	23	20	1230	138.5	8.98	347716265
P51991	Heterogeneous nuclear ribonucleoprotein A3 OS=Homo sapiens OX=9606 GN=HNRNPA3 PE=1 SV=2	37	12	21	2	378	39.6	9.01	1.75587e+09
P62424	60S ribosomal protein L7a OS=Homo sapiens OX=9606 GN=RPL7A PE=1 SV=2	45	16	21	16	266	30	10.61	3480022965
P15880	40S ribosomal protein S2 OS=Homo sapiens OX=9606 GN=RPS2 PE=1 SV=2	41	11	19	8	293	31.3	10.24	4.63122e+09
O00571	ATP-dependent RNA helicase DDX3X OS=Homo sapiens OX=9606 GN=DDX3X PE=1 SV=3	31	18	22	17	662	73.2	7.18	4.77425e+08
B4DDB6	Heterogeneous nuclear ribonucleoprotein A3, isoform CRA_a OS=Homo sapiens OX=9606 GN=HNRPA3 PE=2 SV=1	35	11	19	1	356	37	8.31	25405010
A0A087X0X3	Heterogeneous nuclear ribonucleoprotein M OS=Homo sapiens OX=9606 GN=HNRNPM PE=1 SV=1	27	17	21	10	730	77.5	8.78	3.7327e+08
Q9NVP1	ATP-dependent RNA helicase DDX18 OS=Homo sapiens OX=9606 GN=DDX18 PE=1 SV=2	31	16	19	16	670	75.4	9.5	298870373
P31943	Heterogeneous nuclear ribonucleoprotein H OS=Homo sapiens OX=9606 GN=HNRNPH1 PE=1 SV=4	35	12	17	5	449	49.2	6.3	939981796
H3BNC9	40S ribosomal protein S17 OS=Homo sapiens OX=9606 PE=3 SV=2	14	8	18	8	584	64.5	8.78	2.59483e+09
P62701	40S ribosomal protein S4, X isoform OS=Homo sapiens OX=9606 GN=RPS4X PE=1 SV=2	49	15	25	15	263	29.6	10.15	5.01918e+09
Q14684	Ribosomal RNA processing protein 1 homolog B OS=Homo sapiens OX=9606 GN=RRP1B PE=1 SV=3	31	18	18	18	758	84.4	9.76	232184882
P62906	60S ribosomal protein L10a OS=Homo sapiens OX=9606 GN=RPL10A PE=1 SV=2	40	10	19	10	217	24.8	9.94	2235490458
P36578	60S ribosomal protein L4 OS=Homo sapiens OX=9606 GN=RPL4 PE=1 SV=5	41	15	18	15	427	47.7	11.06	1466318326
P05388	60S acidic ribosomal protein P0 OS=Homo sapiens OX=9606 GN=RPLP0 PE=1 SV=1	46	11	16	11	317	34.3	5.97	2066553352
Q6IQ30	Polyadenylate-binding protein OS=Homo sapiens OX=9606 GN=PABPC4 PE=2 SV=1	20	11	17	8	660	72.3	9.35	2.19546e+08
P16989	Y-box-binding protein 3 OS=Homo sapiens OX=9606 GN=YBX3 PE=1 SV=4	44	12	18	6	372	40.1	9.77	8.0038e+07
P08779	Keratin, type I cytoskeletal 16 OS=Homo sapiens OX=9606 GN=KRT16 PE=1 SV=4	36	16	20	7	473	51.2	5.05	5.48235e+07
Q02878	60S ribosomal protein L6 OS=Homo sapiens OX=9606 GN=RPL6 PE=1 SV=3	45	15	23	15	288	32.7	10.58	5.69668e+09
Q2VIK8	RcNSEP1 (Fragment) OS=Homo sapiens OX=9606 PE=4 SV=1	44	6	13	1	319	35.4	10.01
Q92841	Probable ATP-dependent RNA helicase DDX17 OS=Homo sapiens OX=9606 GN=DDX17 PE=1 SV=2	27	16	18	12	729	80.2	8.27	538184126
P82933	28S ribosomal protein S9, mitochondrial OS=Homo sapiens OX=9606 GN=MRPS9 PE=1 SV=2	45	15	25	15	396	45.8	9.51	4.42917e+08
P08621	U1 small nuclear ribonucleoprotein 70 kDa OS=Homo sapiens OX=9606 GN=SNRNP70 PE=1 SV=2	30	14	19	14	437	51.5	9.94	7.89391e+08
A0A2R8Y5Y7	60S ribosomal protein L9 OS=Homo sapiens OX=9606 GN=RPL9 PE=1 SV=1	35	7	13	7	220	25	9.74	3.7213e+08
Q96EY7	Pentatricopeptide repeat domain-containing protein 3, mitochondrial OS=Homo sapiens OX=9606 GN=PTCD3 PE=1 SV=3	27	16	19	16	689	78.5	6.42	6.0697e+08
P46087	Probable 28S rRNA (cytosine(4447)-C(5))-methyltransferase OS=Homo sapiens OX=9606 GN=NOP2 PE=1 SV=2	22	15	17	15	812	89.2	9.23	4.12185e+08
Q9BQ39	ATP-dependent RNA helicase DDX50 OS=Homo sapiens OX=9606 GN=DDX50 PE=1 SV=1	25	16	18	14	737	82.5	9.17	3.40467e+08
P11387	DNA topoisomerase 1 OS=Homo sapiens OX=9606 GN=TOP1 PE=1 SV=2	25	17	20	17	765	90.7	9.31	4.66507e+08
Q9BZE1	39S ribosomal protein L37, mitochondrial OS=Homo sapiens OX=9606 GN=MRPL37 PE=1 SV=2	37	15	19	15	423	48.1	8.59	476818687
Q15393	Splicing factor 3B subunit 3 OS=Homo sapiens OX=9606 GN=SF3B3 PE=1 SV=4	16	16	17	16	1217	135.5	5.26	260413667
P13647	Keratin, type II cytoskeletal 5 OS=Homo sapiens OX=9606 GN=KRT5 PE=1 SV=3	33	24	27	5	590	62.3	7.74	6.46038e+08
O00425	Insulin-like growth factor 2 mRNA-binding protein 3 OS=Homo sapiens OX=9606 GN=IGF2BP3 PE=1 SV=2	27	14	17	11	579	63.7	8.87	284210385
A0A384N6C7	Epididymis secretory sperm binding protein OS=Homo sapiens OX=9606 PE=2 SV=1	25	9	11	9	589	64	8.27	113216130
E9PKE3	Heat shock cognate 71 kDa protein OS=Homo sapiens OX=9606 GN=HSPA8 PE=1 SV=1	25	12	14	8	627	68.8	5.52	1.35457e+08
A8K3K1	cDNA FLJ78096, highly similar to Homo sapiens actin, alpha, cardiac muscle (ACTC), mRNA OS=Homo sapiens OX=9606 PE=2 SV=1	28	10	22	1	377	42	5.39	1.53786e+08
Q07021	Complement component 1 Q subcomponent-binding protein, mitochondrial OS=Homo sapiens OX=9606 GN=C1QBP PE=1 SV=1	41	7	12	7	282	31.3	4.84	1.96229e+09
Q86YZ3	Hornerin OS=Homo sapiens OX=9606 GN=HRNR PE=1 SV=2	13	9	10	9	2850	282.2	10.04	9.46891e+07
Q9Y2X3	Nucleolar protein 58 OS=Homo sapiens OX=9606 GN=NOP58 PE=1 SV=1	31	12	13	12	529	59.5	8.92	1.5013e+08
B4E0S6	RNA helicase OS=Homo sapiens OX=9606 PE=2 SV=1	23	15	18	15	784	89.5	7.46	256835348
Q9Y3D9	28S ribosomal protein S23, mitochondrial OS=Homo sapiens OX=9606 GN=MRPS23 PE=1 SV=2	67	12	16	12	190	21.8	8.9	529791753
P62917	60S ribosomal protein L8 OS=Homo sapiens OX=9606 GN=RPL8 PE=1 SV=2	55	11	17	11	257	28	11.03	2835300613
B4DY08	Heterogeneous nuclear ribonucleoproteins C1/C2 OS=Homo sapiens OX=9606 GN=HNRNPC PE=1 SV=1	44	15	44	15	288	32	8.72	9.15869e+08
P25398	40S ribosomal protein S12 OS=Homo sapiens OX=9606 GN=RPS12 PE=1 SV=3	64	7	12	7	132	14.5	7.21	1.42949e+09
Q96BS4	FBL protein (Fragment) OS=Homo sapiens OX=9606 GN=FBL PE=2 SV=2	71	15	17	15	260	28.4	9.42	5.32675e+08
B4DY09	Interleukin enhancer-binding factor 2 OS=Homo sapiens OX=9606 GN=ILF2 PE=1 SV=1	47	11	14	11	352	38.9	4.94	820279230
P55795	Heterogeneous nuclear ribonucleoprotein H2 OS=Homo sapiens OX=9606 GN=HNRNPH2 PE=1 SV=1	24	8	13	2	449	49.2	6.3	8.9773e+06
P18124	60S ribosomal protein L7 OS=Homo sapiens OX=9606 GN=RPL7 PE=1 SV=1	41	13	20	13	248	29.2	10.65	2788551558
B5BUE6	DEAD box protein 5 (Fragment) OS=Homo sapiens OX=9606 GN=DDX5 PE=2 SV=1	30	16	19	12	614	69.1	8.92	2.69843e+08
A0A0G2JIW1	Heat shock 70 kDa protein 1B OS=Homo sapiens OX=9606 GN=HSPA1B PE=1 SV=1	20	12	16	9	642	70.1	5.66	529215403
Q9NX58	Cell growth-regulating nucleolar protein OS=Homo sapiens OX=9606 GN=LYAR PE=1 SV=2	37	10	12	10	379	43.6	9.54	2.80932e+08
H0YEU2	40S ribosomal protein S3 (Fragment) OS=Homo sapiens OX=9606 GN=RPS3 PE=1 SV=1	75	12	24	9	171	18.7	8.41	3.55976e+09
Q6P3W7	SCY1-like protein 2 OS=Homo sapiens OX=9606 GN=SCYL2 PE=1 SV=1	21	15	16	15	929	103.6	8.22	2.40099e+08
A0A2R8Y6J3	60S ribosomal protein L5 (Fragment) OS=Homo sapiens OX=9606 GN=RPL5 PE=1 SV=1	48	11	15	11	238	27	9.13	1037910320
Q9NVI7	ATPase family AAA domain-containing protein 3A OS=Homo sapiens OX=9606 GN=ATAD3A PE=1 SV=2	26	15	18	6	634	71.3	8.98	319245336
Q4VB24	Histone cluster 1, H1e OS=Homo sapiens OX=9606 GN=HIST1H1E PE=2 SV=1	34	11	24	2	219	21.9	11.03	8.30245e+09
A0A2Z6ATB6	Drebrin A OS=Homo sapiens OX=9606 GN=DBN1 PE=2 SV=1	20	10	13	10	695	76.3	4.51	356808874
D6RH20	28S ribosomal protein S27, mitochondrial (Fragment) OS=Homo sapiens OX=9606 GN=MRPS27 PE=1 SV=1	52	16	18	16	299	34.4	5.58	7.86819e+08
Q9H9J2	39S ribosomal protein L44, mitochondrial OS=Homo sapiens OX=9606 GN=MRPL44 PE=1 SV=1	40	11	13	11	332	37.5	8.4	2.51335e+08
P05141	ADP/ATP translocase 2 OS=Homo sapiens OX=9606 GN=SLC25A5 PE=1 SV=7	32	10	16	5	298	32.8	9.69	1822014878
P62241	40S ribosomal protein S8 OS=Homo sapiens OX=9606 GN=RPS8 PE=1 SV=2	45	10	17	10	208	24.2	10.32	3514494849
A8MXP9	Matrin-3 OS=Homo sapiens OX=9606 GN=MATR3 PE=1 SV=1	22	13	14	13	895	99.9	6.04	108658074
Q8IWS0	PHD finger protein 6 OS=Homo sapiens OX=9606 GN=PHF6 PE=1 SV=1	35	10	14	10	365	41.3	8.68	2.54431e+08
Q92522	Histone H1.10 OS=Homo sapiens OX=9606 GN=H1-10 PE=1 SV=1	33	9	18	9	213	22.5	10.76	1.389e+09
O14950	Myosin regulatory light chain 12B OS=Homo sapiens OX=9606 GN=MYL12B PE=1 SV=2	46	7	12	1	172	19.8	4.84	3.73935e+08
B4E0E1	Poly [ADP-ribose] polymerase OS=Homo sapiens OX=9606 PE=2 SV=1	16	11	12	11	993	111.1	8.87	1.02573e+08
B2RNR6	Zinc finger RNA binding protein OS=Homo sapiens OX=9606 GN=ZFR PE=2 SV=1	12	10	13	10	1074	116.9	9.04	1.56591e+08
P62979	Ubiquitin-40S ribosomal protein S27a OS=Homo sapiens OX=9606 GN=RPS27A PE=1 SV=2	65	9	18	9	156	18	9.64	1031540562
Q562L9	Actin-like protein (Fragment) OS=Homo sapiens OX=9606 GN=ACT PE=4 SV=1	53	3	9	1	103	11.5	6.52	16428424
Q6PKG0	La-related protein 1 OS=Homo sapiens OX=9606 GN=LARP1 PE=1 SV=2	16	14	17	12	1096	123.4	8.82	3.76448e+08
P16403	Histone H1.2 OS=Homo sapiens OX=9606 GN=H1-2 PE=1 SV=2	33	10	23	1	213	21.4	10.93	113535760
P16402	Histone H1.3 OS=Homo sapiens OX=9606 GN=H1-3 PE=1 SV=2	32	10	23	1	221	22.3	11.02	1.891e+06
P62750	60S ribosomal protein L23a OS=Homo sapiens OX=9606 GN=RPL23A PE=1 SV=1	49	10	22	10	156	17.7	10.45	2.20133e+09
O94832	Unconventional myosin-Id OS=Homo sapiens OX=9606 GN=MYO1D PE=1 SV=2	17	16	16	16	1006	116.1	9.39	136256642
Q9BQA1	Methylosome protein 50 OS=Homo sapiens OX=9606 GN=WDR77 PE=1 SV=1	21	6	10	6	342	36.7	5.17	697138858
P62841	40S ribosomal protein S15 OS=Homo sapiens OX=9606 GN=RPS15 PE=1 SV=2	56	5	10	5	145	17	10.39	4.61677e+08
A0A384ME17	Elongation factor Tu OS=Homo sapiens OX=9606 GN=TUFM PE=1 SV=1	26	11	13	11	455	49.8	7.61	2.6358e+08
Q53HQ7	Elongation factor 1-alpha (Fragment) OS=Homo sapiens OX=9606 PE=2 SV=1	31	11	13	11	462	50.2	8.94	819212133
Q5JR04	RNA helicase OS=Homo sapiens OX=9606 GN=MOV10 PE=1 SV=1	18	14	15	14	947	107.1	8.79	154643315
A0A2R8Y849	40S ribosomal protein S24 OS=Homo sapiens OX=9606 GN=RPS24 PE=1 SV=1	36	5	14	5	131	15.2	10.9	478782675
A0A2R8Y595	Transcriptional repressor CTCF OS=Homo sapiens OX=9606 GN=CTCF PE=1 SV=1	18	10	11	10	638	73	8.28	9.46122e+07
B4DXZ6	Fragile X mental retardation syndrome-related protein 1 OS=Homo sapiens OX=9606 GN=FXR1 PE=1 SV=1	23	9	9	8	608	68.3	6.05	7.48742e+07
Q9UHB6	LIM domain and actin-binding protein 1 OS=Homo sapiens OX=9606 GN=LIMA1 PE=1 SV=1	20	11	12	11	759	85.2	6.84	1.16424e+08
Q13084	39S ribosomal protein L28, mitochondrial OS=Homo sapiens OX=9606 GN=MRPL28 PE=1 SV=4	41	9	11	9	256	30.1	8.29	207537101
O00567	Nucleolar protein 56 OS=Homo sapiens OX=9606 GN=NOP56 PE=1 SV=4	22	13	14	13	594	66	9.19	213215154
Q8TDD1	ATP-dependent RNA helicase DDX54 OS=Homo sapiens OX=9606 GN=DDX54 PE=1 SV=2	15	11	14	11	881	98.5	10.02	200841889
P05387	60S acidic ribosomal protein P2 OS=Homo sapiens OX=9606 GN=RPLP2 PE=1 SV=1	53	4	6	4	115	11.7	4.54	1.5346e+08
P08865	40S ribosomal protein SA OS=Homo sapiens OX=9606 GN=RPSA PE=1 SV=4	32	8	10	8	295	32.8	4.87	354071711
E9PB61	THO complex subunit 4 OS=Homo sapiens OX=9606 GN=ALYREF PE=1 SV=1	23	5	11	5	264	27.5	11.05	1.72349e+08
A0A0S2Z4X1	Epididymis secretory sperm binding protein (Fragment) OS=Homo sapiens OX=9606 GN=RBM10 PE=2 SV=1	13	9	11	9	852	94.3	6.73	7.90339e+08
O14654	Insulin receptor substrate 4 OS=Homo sapiens OX=9606 GN=IRS4 PE=1 SV=1	12	10	12	10	1257	133.7	8.44	110339013
Q5T9A4	ATPase family AAA domain-containing protein 3B OS=Homo sapiens OX=9606 GN=ATAD3B PE=1 SV=1	19	11	13	1	648	72.5	9.2	3.09707e+07
B3GQS7	60 kDa chaperonin OS=Homo sapiens OX=9606 GN=HSPD1 PE=2 SV=1	26	10	10	10	569	60.6	6.04	1.15671e+08
A4ZU86	Nucleophosmin OS=Homo sapiens OX=9606 GN=NPM1 PE=2 SV=1	28	6	9	6	274	30	4.75	1.10816e+09
Q9Y676	28S ribosomal protein S18b, mitochondrial OS=Homo sapiens OX=9606 GN=MRPS18B PE=1 SV=1	50	8	10	8	258	29.4	9.38	3.91008e+08
B5BUB5	Autoantigen La (Fragment) OS=Homo sapiens OX=9606 GN=SSB PE=2 SV=1	34	11	11	11	408	46.8	7.12	7.22942e+07
P62753	40S ribosomal protein S6 OS=Homo sapiens OX=9606 GN=RPS6 PE=1 SV=1	31	9	12	9	249	28.7	10.84	2.51836e+09
Q96T67	TOB3 OS=Homo sapiens OX=9606 PE=2 SV=1	21	11	13	0	578	65.1	9.33
P82673	28S ribosomal protein S35, mitochondrial OS=Homo sapiens OX=9606 GN=MRPS35 PE=1 SV=1	36	10	14	10	323	36.8	8.24	4.07074e+08
B3KY60	cDNA FLJ16777 fis, clone BRHIP2029567, highly similar to Cell division cycle 5-like protein OS=Homo sapiens OX=9606 PE=2 SV=1	15	13	13	13	802	92.2	8.18	225399729
Q92665	28S ribosomal protein S31, mitochondrial OS=Homo sapiens OX=9606 GN=MRPS31 PE=1 SV=3	29	10	11	10	395	45.3	9.29	2.38589e+08
O15226	NF-kappa-B-repressing factor OS=Homo sapiens OX=9606 GN=NKRF PE=1 SV=2	16	10	12	10	690	77.6	8.79	1.53143e+08
A8K6U7	cDNA FLJ78252, highly similar to Homo sapiens heterogeneous nuclear ribonucleoprotein U-like 1 (HNRPUL1), transcript variant 1, mRNA OS=Homo sapiens OX=9606 PE=2 SV=1	16	10	10	10	856	95.6	6.92	116060042
P36873	Serine/threonine-protein phosphatase PP1-gamma catalytic subunit OS=Homo sapiens OX=9606 GN=PPP1CC PE=1 SV=1	38	9	9	2	323	37	6.54	26235992
Q6P158	Putative ATP-dependent RNA helicase DHX57 OS=Homo sapiens OX=9606 GN=DHX57 PE=1 SV=2	9	10	11	10	1386	155.5	7.71	3.41455e+07
E7EX17	Eukaryotic translation initiation factor 4B OS=Homo sapiens OX=9606 GN=EIF4B PE=1 SV=1	19	9	18	9	616	69.7	5.67	1.18307e+08
Q8IY37	Probable ATP-dependent RNA helicase DHX37 OS=Homo sapiens OX=9606 GN=DHX37 PE=1 SV=1	11	12	12	12	1157	129.5	8.1	9.24863e+07
P62280	40S ribosomal protein S11 OS=Homo sapiens OX=9606 GN=RPS11 PE=1 SV=3	53	9	16	9	158	18.4	10.3	2818426853
P51398	28S ribosomal protein S29, mitochondrial OS=Homo sapiens OX=9606 GN=DAP3 PE=1 SV=1	25	9	10	9	398	45.5	8.88	319639711
Q9UHB9	Signal recognition particle subunit SRP68 OS=Homo sapiens OX=9606 GN=SRP68 PE=1 SV=2	17	7	7	7	627	70.7	8.56	3.45986e+07
Q9Y6M1	Insulin-like growth factor 2 mRNA-binding protein 2 OS=Homo sapiens OX=9606 GN=IGF2BP2 PE=1 SV=2	21	9	10	7	599	66.1	8.46	1.09055e+08
Q07666	KH domain-containing, RNA-binding, signal transduction-associated protein 1 OS=Homo sapiens OX=9606 GN=KHDRBS1 PE=1 SV=1	17	6	16	6	443	48.2	8.66	1.42728e+08
P62913	60S ribosomal protein L11 OS=Homo sapiens OX=9606 GN=RPL11 PE=1 SV=2	37	6	8	6	178	20.2	9.6	863620893
P62140	Serine/threonine-protein phosphatase PP1-beta catalytic subunit OS=Homo sapiens OX=9606 GN=PPP1CB PE=1 SV=3	37	9	9	2	327	37.2	6.19	55734889
A0A2R8Y811	40S ribosomal protein S14 (Fragment) OS=Homo sapiens OX=9606 GN=RPS14 PE=1 SV=1	38	5	8	5	150	16.1	10.05	1068157715
Q4G0J3	La-related protein 7 OS=Homo sapiens OX=9606 GN=LARP7 PE=1 SV=1	20	10	12	10	582	66.9	9.55	1.31422e+08
B4DEH0	Mitochondrial ribosomal protein L10, isoform CRA_d OS=Homo sapiens OX=9606 GN=MRPL10 PE=2 SV=1	40	6	7	6	222	25.1	8.44	127531104
Q7Z3K9	Uncharacterized protein DKFZp781L0540 (Fragment) OS=Homo sapiens OX=9606 GN=DKFZp781L0540 PE=2 SV=1	16	12	12	12	799	90	5.64	266078434
P38159	RNA-binding motif protein, X chromosome OS=Homo sapiens OX=9606 GN=RBMX PE=1 SV=3	24	10	14	1	391	42.3	10.05	1.12573e+09
A0A0S2Z5K8	Spermatid perinuclear RNA-binding protein (Fragment) OS=Homo sapiens OX=9606 GN=STRBP PE=1 SV=1	11	8	11	3	657	72.1	8.73	43634168
Q9BYD6	39S ribosomal protein L1, mitochondrial OS=Homo sapiens OX=9606 GN=MRPL1 PE=1 SV=2	34	8	9	8	325	36.9	8.78	3.1032e+08
Q9NW13	RNA-binding protein 28 OS=Homo sapiens OX=9606 GN=RBM28 PE=1 SV=3	17	12	13	12	759	85.7	9.22	1.49922e+08
Q9Y2R9	28S ribosomal protein S7, mitochondrial OS=Homo sapiens OX=9606 GN=MRPS7 PE=1 SV=2	30	6	10	6	242	28.1	9.99	308819097
Q9BYN8	28S ribosomal protein S26, mitochondrial OS=Homo sapiens OX=9606 GN=MRPS26 PE=1 SV=1	41	9	11	9	205	24.2	10.39	4.05364e+08
Q13151	Heterogeneous nuclear ribonucleoprotein A0 OS=Homo sapiens OX=9606 GN=HNRNPA0 PE=1 SV=1	29	7	10	6	305	30.8	9.29	1823476952
D3DN44	HCG2023567, isoform CRA_a OS=Homo sapiens OX=9606 GN=hCG_2023567 PE=4 SV=1	35	9	12	9	245	28.3	9.83	522066815
P82675	28S ribosomal protein S5, mitochondrial OS=Homo sapiens OX=9606 GN=MRPS5 PE=1 SV=2	27	11	13	11	430	48	9.92	4.49285e+08
P11021	Endoplasmic reticulum chaperone BiP OS=Homo sapiens OX=9606 GN=HSPA5 PE=1 SV=2	18	10	10	7	654	72.3	5.16	6.33601e+07
Q9BYD1	39S ribosomal protein L13, mitochondrial OS=Homo sapiens OX=9606 GN=MRPL13 PE=1 SV=1	64	11	14	11	178	20.7	9.16	481256115
B4DKM0	cDNA FLJ51883, highly similar to Mitochondrial 39S ribosomal protein L3 OS=Homo sapiens OX=9606 PE=2 SV=1	25	8	10	8	375	41.6	9.58	3.29472e+08
C9JJ19	28S ribosomal protein S34, mitochondrial OS=Homo sapiens OX=9606 GN=MRPS34 PE=1 SV=2	35	8	12	8	225	26.3	9.89	519198144
B4DZC3	5'-3' exoribonuclease OS=Homo sapiens OX=9606 PE=2 SV=1	12	8	9	8	896	102.4	7.64	8.13488e+07
A8K7H3	40S ribosomal protein S15a OS=Homo sapiens OX=9606 PE=2 SV=1	58	7	12	7	130	14.8	10.13	939477589
B4DRA0	cDNA FLJ58459, highly similar to RNA-binding region-containing protein 2 OS=Homo sapiens OX=9606 PE=2 SV=1	21	8	9	8	502	56.4	10.02	1.40042e+08
Q96F88	Processing of 1, ribonuclease P/MRP subunit (S. cerevisiae) OS=Homo sapiens OX=9606 GN=POP1 PE=2 SV=1	11	8	9	8	1024	114.6	9.2	71078055
Q14690	Protein RRP5 homolog OS=Homo sapiens OX=9606 GN=PDCD11 PE=1 SV=3	7	12	12	12	1871	208.6	8.87	87217939
Q71DI3	Histone H3.2 OS=Homo sapiens OX=9606 GN=H3C15 PE=1 SV=3	30	2	5	1	136	15.4	11.27
Q9H6S0	3'-5' RNA helicase YTHDC2 OS=Homo sapiens OX=9606 GN=YTHDC2 PE=1 SV=2	7	9	10	9	1430	160.1	8.4	1.00055e+08
H0Y6E7	RNA-binding motif protein, X chromosome (Fragment) OS=Homo sapiens OX=9606 GN=RBMX PE=1 SV=2	28	8	12	1	292	31.8	9.85
Q9H0A0	RNA cytidine acetyltransferase OS=Homo sapiens OX=9606 GN=NAT10 PE=1 SV=2	12	9	9	9	1025	115.7	8.27	53344767
P30050	60S ribosomal protein L12 OS=Homo sapiens OX=9606 GN=RPL12 PE=1 SV=1	55	6	8	6	165	17.8	9.42	5.54597e+08
H0YF32	40S ribosomal protein S3 (Fragment) OS=Homo sapiens OX=9606 GN=RPS3 PE=1 SV=1	67	9	12	6	123	13.5	8	2059650243
P26373	60S ribosomal protein L13 OS=Homo sapiens OX=9606 GN=RPL13 PE=1 SV=4	43	11	16	11	211	24.2	11.65	1783655500
Q8N1C8	75 kDa glucose-regulated protein (Fragment) OS=Homo sapiens OX=9606 GN=HSPA9 PE=2 SV=1	17	9	9	9	681	73.8	6.37	1.41697e+08
Q5SSJ5	Heterochromatin protein 1-binding protein 3 OS=Homo sapiens OX=9606 GN=HP1BP3 PE=1 SV=1	20	10	10	10	553	61.2	9.67	220706942
Q13243	Serine/arginine-rich splicing factor 5 OS=Homo sapiens OX=9606 GN=SRSF5 PE=1 SV=1	25	7	10	6	272	31.2	11.59	3.55975e+08
A0A0D9SEI8	Y-box-binding protein 3 (Fragment) OS=Homo sapiens OX=9606 GN=YBX3 PE=1 SV=1	37	4	10	1	92	10.5	9.8	67270612
P46781	40S ribosomal protein S9 OS=Homo sapiens OX=9606 GN=RPS9 PE=1 SV=3	37	10	26	10	194	22.6	10.65	5.19967e+09
O60832	H/ACA ribonucleoprotein complex subunit DKC1 OS=Homo sapiens OX=9606 GN=DKC1 PE=1 SV=3	22	10	11	10	514	57.6	9.42	2.29089e+08
P09012	U1 small nuclear ribonucleoprotein A OS=Homo sapiens OX=9606 GN=SNRPA PE=1 SV=3	35	7	8	5	282	31.3	9.83	649378040
B2RDE1	cDNA, FLJ96568, highly similar to Homo sapiens tropomyosin 3 (TPM3), mRNA OS=Homo sapiens OX=9606 PE=2 SV=1	29	9	10	7	248	29	4.75	1.32225e+08
C9JG87	39S ribosomal protein L39, mitochondrial (Fragment) OS=Homo sapiens OX=9606 GN=MRPL39 PE=1 SV=1	27	8	12	8	297	34	8.15	280895930
P52597	Heterogeneous nuclear ribonucleoprotein F OS=Homo sapiens OX=9606 GN=HNRNPF PE=1 SV=3	24	7	9	5	415	45.6	5.58	1.49457e+08
K9J957	Proteasome activator complex subunit 3 OS=Homo sapiens OX=9606 GN=PSME3 PE=1 SV=1	31	7	8	7	231	26.9	5.94	57708049
Q5JTH9	RRP12-like protein OS=Homo sapiens OX=9606 GN=RRP12 PE=1 SV=2	11	13	13	13	1297	143.6	8.75	3.65422e+08
Q02978	Mitochondrial 2-oxoglutarate/malate carrier protein OS=Homo sapiens OX=9606 GN=SLC25A11 PE=1 SV=3	32	9	10	9	314	34	9.91	160313695
H3BS42	Zinc finger protein 768 OS=Homo sapiens OX=9606 GN=ZNF768 PE=1 SV=2	22	10	10	9	509	56.6	8.27	1.26672e+08
Q96DV4	39S ribosomal protein L38, mitochondrial OS=Homo sapiens OX=9606 GN=MRPL38 PE=1 SV=2	22	7	11	7	380	44.6	7.53	279807349
Q6IPH7	60S ribosomal protein L14 OS=Homo sapiens OX=9606 GN=RPL14 PE=1 SV=1	27	5	7	1	220	23.8	10.93	157651832
Q04695	Keratin, type I cytoskeletal 17 OS=Homo sapiens OX=9606 GN=KRT17 PE=1 SV=2	20	10	14	2	432	48.1	5.02	14182667
P62314	Small nuclear ribonucleoprotein Sm D1 OS=Homo sapiens OX=9606 GN=SNRPD1 PE=1 SV=1	55	4	6	4	119	13.3	11.56	9.14839e+07
Q9BZE4	Nucleolar GTP-binding protein 1 OS=Homo sapiens OX=9606 GN=GTPBP4 PE=1 SV=3	19	11	13	11	634	73.9	9.5	171419746
Q53GR7	Solute carrier family 25, member 13 (Citrin) variant (Fragment) OS=Homo sapiens OX=9606 PE=2 SV=1	15	9	9	9	675	74.1	8.38	6.18752e+07
Q96A35	39S ribosomal protein L24, mitochondrial OS=Homo sapiens OX=9606 GN=MRPL24 PE=1 SV=1	32	6	11	6	216	24.9	9.29	248016382
A0A5C2GKP9	IG c350_light_IGKV2D-29_IGKJ4 (Fragment) OS=Homo sapiens OX=9606 PE=2 SV=1	38	3	18	1	112	12.2	7.12	407314464
Q15717	ELAV-like protein 1 OS=Homo sapiens OX=9606 GN=ELAVL1 PE=1 SV=2	28	6	7	6	326	36.1	9.17	1.01223e+08
Q9P015	39S ribosomal protein L15, mitochondrial OS=Homo sapiens OX=9606 GN=MRPL15 PE=1 SV=1	31	8	10	8	296	33.4	10.01	245397769
Q03701	CCAAT/enhancer-binding protein zeta OS=Homo sapiens OX=9606 GN=CEBPZ PE=1 SV=3	9	7	7	7	1054	120.9	5.94	4.7684e+07
P62081	40S ribosomal protein S7 OS=Homo sapiens OX=9606 GN=RPS7 PE=1 SV=1	60	11	12	11	194	22.1	10.1	2.07464e+09
P12236	ADP/ATP translocase 3 OS=Homo sapiens OX=9606 GN=SLC25A6 PE=1 SV=4	27	8	11	2	298	32.8	9.74	119906583
Q15050	Ribosome biogenesis regulatory protein homolog OS=Homo sapiens OX=9606 GN=RRS1 PE=1 SV=2	24	7	10	7	365	41.2	10.7	9.52417e+07
Q8N5C6	S1 RNA-binding domain-containing protein 1 OS=Homo sapiens OX=9606 GN=SRBD1 PE=1 SV=2	11	10	11	10	995	111.7	8.72	5.27237e+07
O75534	Cold shock domain-containing protein E1 OS=Homo sapiens OX=9606 GN=CSDE1 PE=1 SV=2	17	13	14	13	798	88.8	6.25	170104226
Q13601	KRR1 small subunit processome component homolog OS=Homo sapiens OX=9606 GN=KRR1 PE=1 SV=4	28	9	10	5	381	43.6	9.77	284566721
P05386	60S acidic ribosomal protein P1 OS=Homo sapiens OX=9606 GN=RPLP1 PE=1 SV=1	75	3	4	3	114	11.5	4.32	7.86269e+06
Q4J6C0	Protein-serine/threonine phosphatase (Fragment) OS=Homo sapiens OX=9606 GN=PPM1B PE=2 SV=1	23	7	8	7	431	47.8	6.15	158136697
Q8IWR8	60S ribosomal protein L19 (Fragment) OS=Homo sapiens OX=9606 PE=2 SV=1	34	7	13	6	173	20.8	11.44	2546104067
Q9BYJ9	YTH domain-containing family protein 1 OS=Homo sapiens OX=9606 GN=YTHDF1 PE=1 SV=1	13	6	8	3	559	60.8	8.79	2.30255e+07
Q7Z2W9	39S ribosomal protein L21, mitochondrial OS=Homo sapiens OX=9606 GN=MRPL21 PE=1 SV=2	40	7	9	7	205	22.8	9.89	2.0122e+08
P62829	60S ribosomal protein L23 OS=Homo sapiens OX=9606 GN=RPL23 PE=1 SV=1	51	5	7	5	140	14.9	10.51	519546810
E5RI99	60S ribosomal protein L30 (Fragment) OS=Homo sapiens OX=9606 GN=RPL30 PE=1 SV=1	46	5	8	5	114	12.6	9.55	440985658
A8K7N0	60S ribosomal protein L14 OS=Homo sapiens OX=9606 PE=2 SV=1	26	5	7	1	218	23.6	10.84	928895754
A0A0B4J1V8	HCG2039996 OS=Homo sapiens OX=9606 GN=PPAN-P2RY11 PE=3 SV=1	9	6	7	6	794	87.9	9.51	7.32912e+07
Q8WXX5	DnaJ homolog subfamily C member 9 OS=Homo sapiens OX=9606 GN=DNAJC9 PE=1 SV=1	28	6	8	6	260	29.9	5.73	7.92475e+07
A0A286YEZ8	Heterogeneous nuclear ribonucleoprotein R (Fragment) OS=Homo sapiens OX=9606 GN=HNRNPR PE=1 SV=1	31	5	7	1	141	16.2	6.81	54920742
D3YTB1	60S ribosomal protein L32 (Fragment) OS=Homo sapiens OX=9606 GN=RPL32 PE=1 SV=1	39	6	9	6	133	15.6	11.44	1138618269
A0A494C108	Protein KRI1 homolog OS=Homo sapiens OX=9606 GN=KRI1 PE=1 SV=1	13	8	11	8	709	83.2	5.17	2.07512e+08
B5BU99	High glucose-regulated protein 8 OS=Homo sapiens OX=9606 GN=YTHDF2 PE=2 SV=1	11	6	8	3	570	61.3	9.1	133368263
P62266	40S ribosomal protein S23 OS=Homo sapiens OX=9606 GN=RPS23 PE=1 SV=3	49	7	9	7	143	15.8	10.49	1343942606
Q7Z2T5	TRMT1-like protein OS=Homo sapiens OX=9606 GN=TRMT1L PE=1 SV=2	13	6	6	6	733	81.7	7.88	6.18783e+07
Q9BYC9	39S ribosomal protein L20, mitochondrial OS=Homo sapiens OX=9606 GN=MRPL20 PE=1 SV=1	29	5	7	5	149	17.4	10.86	2.11299e+08
E4W6B6	60S ribosomal protein L27 (Fragment) OS=Homo sapiens OX=9606 GN=RPL27 PE=2 SV=1	48	6	9	6	126	14.2	10.46	1216206909
P46779	60S ribosomal protein L28 OS=Homo sapiens OX=9606 GN=RPL28 PE=1 SV=3	43	8	9	8	137	15.7	12.02	1264943521
P62269	40S ribosomal protein S18 OS=Homo sapiens OX=9606 GN=RPS18 PE=1 SV=3	36	9	11	9	152	17.7	10.99	1828416087
P61254	60S ribosomal protein L26 OS=Homo sapiens OX=9606 GN=RPL26 PE=1 SV=1	46	10	12	2	145	17.2	10.55	2.6264e+09
A8K9K8	rRNA adenine N(6)-methyltransferase OS=Homo sapiens OX=9606 PE=2 SV=1	34	10	10	10	313	35.2	9.91	122705185
Q2VIN3	RBM1 (Fragment) OS=Homo sapiens OX=9606 PE=4 SV=1	18	7	9	1	384	41.4	9.83	1.67051e+06
Q53HL1	Myosin regulatory light chain MRCL3 variant (Fragment) OS=Homo sapiens OX=9606 PE=2 SV=1	46	7	9	1	171	19.8	4.84	5.39305e+06
Q2L6I2	ABC50 protein OS=Homo sapiens OX=9606 GN=ABCF1 PE=4 SV=1	12	8	8	8	807	91.6	7.68	5.02711e+07
P12235	ADP/ATP translocase 1 OS=Homo sapiens OX=9606 GN=SLC25A4 PE=1 SV=4	23	7	10	1	298	33	9.76	6.52305e+06
A0A0S2Z5V5	Methyltransferase like 17 isoform 1 (Fragment) OS=Homo sapiens OX=9606 GN=METTL17 PE=2 SV=1	15	7	10	7	447	49.6	9.25	3.53649e+08
P61313	60S ribosomal protein L15 OS=Homo sapiens OX=9606 GN=RPL15 PE=1 SV=2	32	6	8	6	204	24.1	11.62	3.02394e+08
A0A024RDF4	Heterogeneous nuclear ribonucleoprotein D (AU-rich element RNA binding protein 1, 37kDa), isoform CRA_e OS=Homo sapiens OX=9606 GN=HNRPD PE=4 SV=1	28	9	10	1	306	32.8	8.16	7582451
Q9BYD2	39S ribosomal protein L9, mitochondrial OS=Homo sapiens OX=9606 GN=MRPL9 PE=1 SV=2	31	7	8	7	267	30.2	10.08	312728860
D3DUE6	Glyoxylate reductase 1 homolog OS=Homo sapiens OX=9606 GN=N-PAC PE=3 SV=1	11	5	6	5	558	60.9	9.42	35008325
P08579	U2 small nuclear ribonucleoprotein B'' OS=Homo sapiens OX=9606 GN=SNRPB2 PE=1 SV=1	36	7	7	5	225	25.5	9.72	1.98763e+08
Q53H77	Mitochondrial ribosomal protein S30 variant (Fragment) OS=Homo sapiens OX=9606 PE=2 SV=1	15	5	6	5	439	50.3	7.97	1.44345e+08
M0QZM1	Heterogeneous nuclear ribonucleoprotein M (Fragment) OS=Homo sapiens OX=9606 GN=HNRNPM PE=1 SV=1	22	8	10	1	383	40	6.73	3.33774e+06
A0A5C2FUP9	IGL c599_light_IGKV2D-28_IGKJ4 (Fragment) OS=Homo sapiens OX=9606 PE=2 SV=1	38	3	17	1	112	12.1	7.12
Q9H0S4	Probable ATP-dependent RNA helicase DDX47 OS=Homo sapiens OX=9606 GN=DDX47 PE=1 SV=1	16	5	6	5	455	50.6	9.1	2.78424e+07
A0A5C2GFF8	IGH + IGL c99_light_IGKV2D-28_IGKJ1 (Fragment) OS=Homo sapiens OX=9606 PE=2 SV=1	38	3	18	1	112	12.4	6.57
A0A5C2G1G8	IGL c2999_light_IGKV2-30_IGKJ2 (Fragment) OS=Homo sapiens OX=9606 PE=2 SV=1	36	3	17	1	111	12.2	8	1.37923e+10
P78362	SRSF protein kinase 2 OS=Homo sapiens OX=9606 GN=SRPK2 PE=1 SV=3	13	7	9	4	688	77.5	4.97	9.14725e+07
Q9UNX3	60S ribosomal protein L26-like 1 OS=Homo sapiens OX=9606 GN=RPL26L1 PE=1 SV=1	46	10	11	2	145	17.2	10.55	243436016
E9PFP8	Poly(rC)-binding protein 3 OS=Homo sapiens OX=9606 GN=PCBP3 PE=1 SV=1	12	3	4	1	361	38.2	8.06	15234502
Q09161	Nuclear cap-binding protein subunit 1 OS=Homo sapiens OX=9606 GN=NCBP1 PE=1 SV=1	11	8	9	8	790	91.8	6.43	41453212
D6RIC3	Nucleolar protein 16 OS=Homo sapiens OX=9606 GN=NOP16 PE=1 SV=1	26	4	6	4	150	17.2	10.33	53273204
F8W7C6	60S ribosomal protein L10 OS=Homo sapiens OX=9606 GN=RPL10 PE=1 SV=2	44	8	9	8	163	18.6	9.95	4.92587e+08
Q562Z4	Actin-like protein (Fragment) OS=Homo sapiens OX=9606 GN=ACT PE=4 SV=1	47	2	7	1	103	11.5	7.58	40022600
A0A0S2Z5H0	Mitochondrial ribosomal protein S28 isoform 2 (Fragment) OS=Homo sapiens OX=9606 GN=MRPS28 PE=2 SV=1	29	4	5	4	192	21.4	9.1	184400946
A0A024RCU9	SFRS protein kinase 1, isoform CRA_e OS=Homo sapiens OX=9606 GN=SRPK1 PE=4 SV=1	12	6	7	3	548	61.9	5.69	4.87904e+07
B7Z6Z4	Myosin light polypeptide 6 OS=Homo sapiens OX=9606 GN=MYL6 PE=1 SV=1	27	6	7	6	238	26.7	5.08	2.31687e+08
P07305	Histone H1.0 OS=Homo sapiens OX=9606 GN=H1-0 PE=1 SV=3	27	5	7	5	194	20.9	10.84	572699064
P55265	Double-stranded RNA-specific adenosine deaminase OS=Homo sapiens OX=9606 GN=ADAR PE=1 SV=4	7	8	8	8	1226	136	8.65	5.72088e+07
P62277	40S ribosomal protein S13 OS=Homo sapiens OX=9606 GN=RPS13 PE=1 SV=2	25	5	10	5	151	17.2	10.54	2029381723
Q12771	p37 AUF1 OS=Homo sapiens OX=9606 PE=2 SV=1	28	9	10	1	286	31.5	7.36	6.01982e+08
Q9BZI7	Regulator of nonsense transcripts 3B OS=Homo sapiens OX=9606 GN=UPF3B PE=1 SV=1	12	7	8	7	483	57.7	9.48	54691072
Q15365	Poly(rC)-binding protein 1 OS=Homo sapiens OX=9606 GN=PCBP1 PE=1 SV=2	12	3	4	1	356	37.5	7.09	34101374
H0YI76	Keratin, type II cytoskeletal 5 (Fragment) OS=Homo sapiens OX=9606 GN=KRT5 PE=1 SV=1	44	10	10	1	201	23.1	4.97	1.82478e+06
P46783	40S ribosomal protein S10 OS=Homo sapiens OX=9606 GN=RPS10 PE=1 SV=1	29	4	6	4	165	18.9	10.15	151823632
P42766	60S ribosomal protein L35 OS=Homo sapiens OX=9606 GN=RPL35 PE=1 SV=2	34	5	9	4	123	14.5	11.05	1.23675e+09
B4DWW8	Pre-mRNA-processing factor 31 OS=Homo sapiens OX=9606 PE=2 SV=1	19	6	6	6	450	50.1	5.25	61503006
Q96EL2	28S ribosomal protein S24, mitochondrial OS=Homo sapiens OX=9606 GN=MRPS24 PE=1 SV=1	34	5	6	5	167	19	9.38	93385209
A0A669KAX9	Ribosomal_L2_C domain-containing protein (Fragment) OS=Homo sapiens OX=9606 PE=4 SV=1	32	6	6	6	238	26	10.23	1.4686e+08
B2R7T8	F-actin-capping protein subunit beta OS=Homo sapiens OX=9606 PE=2 SV=1	22	6	7	6	272	30.6	6	96703032
Q8IY81	pre-rRNA 2'-O-ribose RNA methyltransferase FTSJ3 OS=Homo sapiens OX=9606 GN=FTSJ3 PE=1 SV=2	9	6	6	6	847	96.5	8.4	6.79705e+07
P46778	60S ribosomal protein L21 OS=Homo sapiens OX=9606 GN=RPL21 PE=1 SV=2	43	7	10	7	160	18.6	10.49	1503463360
Q9BQQ5	Ribosomal protein L27a OS=Homo sapiens OX=9606 GN=L27a PE=4 SV=1	44	5	9	5	106	12	11.46	2.0863e+09
Q9H2U1	ATP-dependent DNA/RNA helicase DHX36 OS=Homo sapiens OX=9606 GN=DHX36 PE=1 SV=2	7	6	6	6	1008	114.7	7.68	7.88288e+06
B4DMS5	KRR-R motif-containing protein 1 OS=Homo sapiens OX=9606 PE=2 SV=1	42	5	6	1	177	20.2	8.79
P22492	Histone H1t OS=Homo sapiens OX=9606 GN=H1-6 PE=2 SV=4	14	5	16	1	207	22	11.71	8403091
A0A024RDB2	Ras-GTPase activating protein SH3 domain-binding protein 2, isoform CRA_b OS=Homo sapiens OX=9606 GN=G3BP2 PE=4 SV=1	14	4	6	4	449	50.8	5.38	136554264
Q6DKI1	60S ribosomal protein L7-like 1 OS=Homo sapiens OX=9606 GN=RPL7L1 PE=1 SV=2	26	5	6	5	255	29.7	10.52	5.15372e+07
Q71V07	Signal recognition particle subunit SRP72 OS=Homo sapiens OX=9606 PE=2 SV=1	11	6	6	6	671	74.6	9.19	3.1883e+07
A0A087X2D5	39S ribosomal protein L45, mitochondrial OS=Homo sapiens OX=9606 GN=MRPL45 PE=1 SV=1	26	8	9	8	306	35.3	9.03	269253824
Q9BYD3	39S ribosomal protein L4, mitochondrial OS=Homo sapiens OX=9606 GN=MRPL4 PE=1 SV=1	17	4	6	4	311	34.9	9.72	104630609
Q86VR6	RNA helicase (Fragment) OS=Homo sapiens OX=9606 GN=DDX10 PE=2 SV=1	9	6	7	6	745	85.8	9.22	4.38632e+07
Q9BYG3	MKI67 FHA domain-interacting nucleolar phosphoprotein OS=Homo sapiens OX=9606 GN=NIFK PE=1 SV=1	21	5	6	5	293	34.2	9.88	5.53748e+07
Q9NRX2	39S ribosomal protein L17, mitochondrial OS=Homo sapiens OX=9606 GN=MRPL17 PE=1 SV=1	41	8	10	8	175	20	10.11	178032853
F5H5D3	Tubulin alpha chain OS=Homo sapiens OX=9606 GN=TUBA1C PE=1 SV=1	15	7	8	7	519	57.7	5.07	1.29007e+08
Q1KMD3	Heterogeneous nuclear ribonucleoprotein U-like protein 2 OS=Homo sapiens OX=9606 GN=HNRNPUL2 PE=1 SV=1	11	8	9	8	747	85.1	4.91	1.36243e+08
Q6PCB5	Lysine-specific demethylase RSBN1L OS=Homo sapiens OX=9606 GN=RSBN1L PE=1 SV=2	10	7	7	6	846	94.8	8.78	4.42559e+07
B4DMH3	Coronin OS=Homo sapiens OX=9606 PE=2 SV=1	10	5	6	5	437	49.3	7.02	6.02066e+07
Q96PK6	RNA-binding protein 14 OS=Homo sapiens OX=9606 GN=RBM14 PE=1 SV=2	10	5	5	5	669	69.4	9.67	4.21289e+07
Q53G61	Small nuclear ribonucleoprotein polypeptide A' variant (Fragment) OS=Homo sapiens OX=9606 PE=2 SV=1	29	8	8	8	255	28.4	8.62	2.44187e+08
P82663	28S ribosomal protein S25, mitochondrial OS=Homo sapiens OX=9606 GN=MRPS25 PE=1 SV=1	40	6	8	6	173	20.1	8.82	2.39809e+08
Q8TAS0	ATP synthase subunit gamma (Fragment) OS=Homo sapiens OX=9606 PE=2 SV=1	20	5	7	5	291	32.2	9.11	113451531
B2R8R5	cDNA, FLJ94025, highly similar to Homo sapiens tripartite motif-containing 28 (TRIM28), mRNA OS=Homo sapiens OX=9606 PE=2 SV=1	9	5	5	5	835	88.5	5.77	3.54169e+07
Q7Z406	Myosin-14 OS=Homo sapiens OX=9606 GN=MYH14 PE=1 SV=2	3	7	8	1	1995	227.7	5.6	22005160
Q8N6N5	Tubulin beta chain OS=Homo sapiens OX=9606 GN=TUBB2C PE=2 SV=1	15	5	6	5	445	49.8	4.86	131092051
P39019	40S ribosomal protein S19 OS=Homo sapiens OX=9606 GN=RPS19 PE=1 SV=2	43	8	9	8	145	16.1	10.32	732373156
A0A024R8D4	Mitochondrial ribosomal protein S2, isoform CRA_a OS=Homo sapiens OX=9606 GN=MRPS2 PE=3 SV=1	18	7	8	7	319	35.5	8.94	288742194
Q8NC51	Plasminogen activator inhibitor 1 RNA-binding protein OS=Homo sapiens OX=9606 GN=SERBP1 PE=1 SV=2	20	7	7	7	408	44.9	8.65	2.32966e+08
Q13823	Nucleolar GTP-binding protein 2 OS=Homo sapiens OX=9606 GN=GNL2 PE=1 SV=1	11	8	9	8	731	83.6	9.25	1.00234e+08
Q13242	Serine/arginine-rich splicing factor 9 OS=Homo sapiens OX=9606 GN=SRSF9 PE=1 SV=1	28	6	8	6	221	25.5	8.65	163165815
P83731	60S ribosomal protein L24 OS=Homo sapiens OX=9606 GN=RPL24 PE=1 SV=1	39	7	18	7	157	17.8	11.25	1.16951e+09
B5MCF9	Pescadillo homolog OS=Homo sapiens OX=9606 GN=PES1 PE=1 SV=1	14	8	8	8	571	66	7.5	8.81932e+07
J3KS15	Peptidyl-tRNA hydrolase ICT1, mitochondrial (Fragment) OS=Homo sapiens OX=9606 GN=MRPL58 PE=1 SV=1	34	7	14	7	192	21.9	9.72	1.23363e+08
A8K5D5	cDNA FLJ76832, highly similar to Homo sapiens mitochondrial ribosomal protein L19 (MRPL19), mRNA OS=Homo sapiens OX=9606 PE=2 SV=1	20	7	8	7	280	32.4	9.57	2.80104e+08
A8K0T9	F-actin-capping protein subunit alpha OS=Homo sapiens OX=9606 PE=2 SV=1	21	4	4	4	286	32.9	5.69	29043444
Q5QNW6	Histone H2B type 2-F OS=Homo sapiens OX=9606 GN=H2BC18 PE=1 SV=3	36	4	8	4	126	13.9	10.32	1.4556e+09
Q96HS1	Serine/threonine-protein phosphatase PGAM5, mitochondrial OS=Homo sapiens OX=9606 GN=PGAM5 PE=1 SV=2	17	6	7	6	289	32	8.68	2.68489e+08
Q9H2W6	39S ribosomal protein L46, mitochondrial OS=Homo sapiens OX=9606 GN=MRPL46 PE=1 SV=1	20	5	6	5	279	31.7	7.05	1.30681e+08
P62249	40S ribosomal protein S16 OS=Homo sapiens OX=9606 GN=RPS16 PE=1 SV=2	45	8	14	8	146	16.4	10.21	1.27762e+09
Q9HD33	39S ribosomal protein L47, mitochondrial OS=Homo sapiens OX=9606 GN=MRPL47 PE=1 SV=2	24	6	7	6	250	29.4	10.37	99454030
P62805	Histone H4 OS=Homo sapiens OX=9606 GN=H4C1 PE=1 SV=2	40	5	7	5	103	11.4	11.36	606069756
Q99848	Probable rRNA-processing protein EBP2 OS=Homo sapiens OX=9606 GN=EBNA1BP2 PE=1 SV=2	25	7	7	7	306	34.8	10.1	9.93337e+07
Q13428	Treacle protein OS=Homo sapiens OX=9606 GN=TCOF1 PE=1 SV=3	5	6	6	6	1488	152	9.04	3.90631e+07
P14923	Junction plakoglobin OS=Homo sapiens OX=9606 GN=JUP PE=1 SV=3	10	6	6	6	745	81.7	6.14	2.28818e+07
Q8WTT2	Nucleolar complex protein 3 homolog OS=Homo sapiens OX=9606 GN=NOC3L PE=1 SV=1	8	6	6	6	800	92.5	9.17	3.63433e+07
Q8NEJ9	Neuroguidin OS=Homo sapiens OX=9606 GN=NGDN PE=1 SV=1	18	4	4	4	315	35.9	9.57	2.43031e+07
Q14692	Ribosome biogenesis protein BMS1 homolog OS=Homo sapiens OX=9606 GN=BMS1 PE=1 SV=1	5	6	8	6	1282	145.7	6.44	4.00236e+07
D6RD18	Heterogeneous nuclear ribonucleoprotein A/B OS=Homo sapiens OX=9606 GN=HNRNPAB PE=1 SV=1	27	7	10	6	283	30.5	7.91	170139573
Q7Z794	Keratin, type II cytoskeletal 1b OS=Homo sapiens OX=9606 GN=KRT77 PE=1 SV=3	8	6	7	2	578	61.9	5.99	4829870
A0A2R8YFE2	Actin, cytoplasmic 1 (Fragment) OS=Homo sapiens OX=9606 GN=ACTB PE=1 SV=1	51	3	5	1	79	8.8	9.2	10232672
Q9UKN8	General transcription factor 3C polypeptide 4 OS=Homo sapiens OX=9606 GN=GTF3C4 PE=1 SV=2	5	3	4	3	822	91.9	6.65	9.66365e+06
P31689	DnaJ homolog subfamily A member 1 OS=Homo sapiens OX=9606 GN=DNAJA1 PE=1 SV=2	14	4	6	4	397	44.8	7.08	61150519
Q7Z2W4	Zinc finger CCCH-type antiviral protein 1 OS=Homo sapiens OX=9606 GN=ZC3HAV1 PE=1 SV=3	7	5	5	5	902	101.4	8.4	37511206
B4E3M6	cDNA FLJ55446, highly similar to Superkiller viralicidic activity 2-like 2 OS=Homo sapiens OX=9606 PE=2 SV=1	9	6	6	6	941	106.7	7.14	2.30814e+07
Q96EL3	39S ribosomal protein L53, mitochondrial OS=Homo sapiens OX=9606 GN=MRPL53 PE=1 SV=1	48	4	4	4	112	12.1	8.76	33505044
O00159	Unconventional myosin-Ic OS=Homo sapiens OX=9606 GN=MYO1C PE=1 SV=4	6	6	6	6	1063	121.6	9.41	64080628
Q15182	Small nuclear ribonucleoprotein-associated protein OS=Homo sapiens OX=9606 GN=SNRPB PE=2 SV=1	11	3	6	3	285	29.7	10.07	1.81958e+08
Q9GZL7	Ribosome biogenesis protein WDR12 OS=Homo sapiens OX=9606 GN=WDR12 PE=1 SV=2	12	4	4	4	423	47.7	5.9	116913254
Q8IXM3	39S ribosomal protein L41, mitochondrial OS=Homo sapiens OX=9606 GN=MRPL41 PE=1 SV=1	47	4	5	4	137	15.4	9.57	8.20661e+07
H0YHA7	60S ribosomal protein L18 (Fragment) OS=Homo sapiens OX=9606 GN=RPL18 PE=1 SV=1	31	4	6	4	167	19	11.78	706866108
M0R3D6	60S ribosomal protein L18a (Fragment) OS=Homo sapiens OX=9606 GN=RPL18A PE=1 SV=1	43	6	6	6	141	16.7	10.77	296628983
Q7L2J0	7SK snRNA methylphosphate capping enzyme OS=Homo sapiens OX=9606 GN=MEPCE PE=1 SV=1	9	6	8	6	689	74.3	9.57	64423359
P46013	Proliferation marker protein Ki-67 OS=Homo sapiens OX=9606 GN=MKI67 PE=1 SV=2	3	6	6	6	3256	358.5	9.45	4.30392e+07
D9HTE9	Plasma membrane citrate carrier OS=Homo sapiens OX=9606 GN=SLC25A1 PE=2 SV=1	17	5	6	5	318	35	9.99	1.06582e+08
Q9NX24	H/ACA ribonucleoprotein complex subunit 2 OS=Homo sapiens OX=9606 GN=NHP2 PE=1 SV=1	25	3	4	3	153	17.2	8.22	98035196
Q8IY71	MRPS17 protein (Fragment) OS=Homo sapiens OX=9606 GN=MRPS17 PE=2 SV=1	41	4	5	4	142	15.7	9.85	108437334
Q9HC36	rRNA methyltransferase 3, mitochondrial OS=Homo sapiens OX=9606 GN=MRM3 PE=1 SV=2	14	4	5	4	420	47	8.73	45859099
Q5VWQ0	Lysine-specific demethylase 9 OS=Homo sapiens OX=9606 GN=RSBN1 PE=1 SV=2	7	5	5	4	802	90	8.6	11314762
P62318	Small nuclear ribonucleoprotein Sm D3 OS=Homo sapiens OX=9606 GN=SNRPD3 PE=1 SV=1	32	3	5	3	126	13.9	10.32	1.52199e+08
Q9H7B2	Ribosome production factor 2 homolog OS=Homo sapiens OX=9606 GN=RPF2 PE=1 SV=2	21	6	7	6	306	35.6	9.99	118344858
A6NLN1	Polypyrimidine tract-binding protein 1 OS=Homo sapiens OX=9606 GN=PTBP1 PE=1 SV=4	13	4	4	4	527	56.5	9.38	2.20773e+07
Q9NWU5	39S ribosomal protein L22, mitochondrial OS=Homo sapiens OX=9606 GN=MRPL22 PE=1 SV=1	31	6	8	6	206	23.6	9.94	264813094
Q53FX9	Mitochondrial ribosomal protein S11 isoform a variant (Fragment) OS=Homo sapiens OX=9606 PE=2 SV=1	22	5	6	5	194	20.6	10.81	7.15826e+07
P0DN76	Splicing factor U2AF 35 kDa subunit-like protein OS=Homo sapiens OX=9606 GN=U2AF1L5 PE=1 SV=1	22	5	6	5	240	27.9	8.81	8.8429e+07
Q5C9Z4	Nucleolar MIF4G domain-containing protein 1 OS=Homo sapiens OX=9606 GN=NOM1 PE=1 SV=1	7	5	5	5	860	96.2	8.1	2.45277e+07
P62316	Small nuclear ribonucleoprotein Sm D2 OS=Homo sapiens OX=9606 GN=SNRPD2 PE=1 SV=1	31	4	6	4	118	13.5	9.91	171104152
Q16777	Histone H2A type 2-C OS=Homo sapiens OX=9606 GN=H2AC20 PE=1 SV=4	27	3	4	1	129	14	10.9	5.46237e+08
Q9NQ50	39S ribosomal protein L40, mitochondrial OS=Homo sapiens OX=9606 GN=MRPL40 PE=1 SV=1	32	6	7	6	206	24.5	9.63	80259499
O60783	28S ribosomal protein S14, mitochondrial OS=Homo sapiens OX=9606 GN=MRPS14 PE=1 SV=1	29	3	4	3	128	15.1	11.41	4.00553e+07
P27348	14-3-3 protein theta OS=Homo sapiens OX=9606 GN=YWHAQ PE=1 SV=1	22	5	5	3	245	27.7	4.78	41873460
P37108	Signal recognition particle 14 kDa protein OS=Homo sapiens OX=9606 GN=SRP14 PE=1 SV=2	33	4	5	4	136	14.6	10.04	93133470
Q8WVM0	Dimethyladenosine transferase 1, mitochondrial OS=Homo sapiens OX=9606 GN=TFB1M PE=1 SV=1	18	6	6	6	346	39.5	9.26	107570343
Q9BSV4	SFPQ protein (Fragment) OS=Homo sapiens OX=9606 GN=SFPQ PE=2 SV=2	9	6	7	5	634	68.6	8.82	1.57643e+08
O43707	Alpha-actinin-4 OS=Homo sapiens OX=9606 GN=ACTN4 PE=1 SV=2	6	5	5	5	911	104.8	5.44	21709906
A0A1B0GVD3	Protein lin-28 homolog B OS=Homo sapiens OX=9606 GN=LIN28B PE=1 SV=1	23	4	4	4	258	27.9	9.13	4.9103e+07
M0R0R2	40S ribosomal protein S5 OS=Homo sapiens OX=9606 GN=RPS5 PE=1 SV=1	14	3	4	3	225	25.3	9.76	172396732
Q08J23	RNA cytosine C(5)-methyltransferase NSUN2 OS=Homo sapiens OX=9606 GN=NSUN2 PE=1 SV=2	10	7	7	7	767	86.4	6.77	5.64095e+07
A0A590UK80	Uncharacterized protein (Fragment) OS=Homo sapiens OX=9606 PE=3 SV=1	6	6	6	5	1090	121	6.84	115415629
P78346	Ribonuclease P protein subunit p30 OS=Homo sapiens OX=9606 GN=RPP30 PE=1 SV=1	25	5	6	5	268	29.3	8.91	78484495
B4DP77	28S ribosomal protein S10, mitochondrial OS=Homo sapiens OX=9606 PE=2 SV=1	28	4	5	4	160	18.7	6.43	73968349
P60866	40S ribosomal protein S20 OS=Homo sapiens OX=9606 GN=RPS20 PE=1 SV=1	29	5	6	5	119	13.4	9.94	1.34842e+09
A0A384P5S9	Epididymis secretory sperm binding protein OS=Homo sapiens OX=9606 PE=2 SV=1	3	7	7	7	2452	282.1	5.34	2.60625e+07
A0A384N652	RNA helicase OS=Homo sapiens OX=9606 PE=2 SV=1	11	6	6	6	600	68.5	9.29	7.06031e+07
Q96GA3	Protein LTV1 homolog OS=Homo sapiens OX=9606 GN=LTV1 PE=1 SV=1	11	4	5	4	475	54.8	4.91	40453368
P25205	DNA replication licensing factor MCM3 OS=Homo sapiens OX=9606 GN=MCM3 PE=1 SV=3	9	7	7	7	808	90.9	5.77	45330423
P08238	Heat shock protein HSP 90-beta OS=Homo sapiens OX=9606 GN=HSP90AB1 PE=1 SV=4	8	6	6	4	724	83.2	5.03	59240122
Q9UJV9	Probable ATP-dependent RNA helicase DDX41 OS=Homo sapiens OX=9606 GN=DDX41 PE=1 SV=2	11	7	7	7	622	69.8	6.84	60274662
Q96GC5	39S ribosomal protein L48, mitochondrial OS=Homo sapiens OX=9606 GN=MRPL48 PE=1 SV=2	21	4	5	4	212	23.9	8.98	90073675
J3KTL2	Serine/arginine-rich splicing factor 1 OS=Homo sapiens OX=9606 GN=SRSF1 PE=1 SV=1	24	6	7	6	253	28.3	10.08	1.06856e+08
Q4VCS5	Angiomotin OS=Homo sapiens OX=9606 GN=AMOT PE=1 SV=1	6	7	7	7	1084	118	7.64	8.96792e+07
A0A024R3R5	3-beta-hydroxysterol Delta (14)-reductase OS=Homo sapiens OX=9606 GN=LBR PE=3 SV=1	9	5	6	5	615	70.7	9.36	123804391
Q5RKV6	Exosome complex component MTR3 OS=Homo sapiens OX=9606 GN=EXOSC6 PE=1 SV=1	15	2	2	2	272	28.2	6.28	1.48271e+07
P07355	Annexin A2 OS=Homo sapiens OX=9606 GN=ANXA2 PE=1 SV=2	15	5	5	5	339	38.6	7.75	2.58523e+07
D3DPS3	Arginine/proline rich coiled-coil 1, isoform CRA_b OS=Homo sapiens OX=9606 GN=RPRC1 PE=3 SV=1	6	5	5	5	840	92.6	10.11	56211535
P52815	39S ribosomal protein L12, mitochondrial OS=Homo sapiens OX=9606 GN=MRPL12 PE=1 SV=2	23	5	6	5	198	21.3	8.87	443962271
P23528	Cofilin-1 OS=Homo sapiens OX=9606 GN=CFL1 PE=1 SV=3	33	4	4	4	166	18.5	8.09	25408203
Q53G33	Small nuclear ribonucleoprotein polypeptide C variant (Fragment) OS=Homo sapiens OX=9606 PE=2 SV=1	19	2	3	2	159	17.4	9.57	40188898
B4DKS0	Monocarboxylate transporter 1 OS=Homo sapiens OX=9606 PE=2 SV=1	9	3	4	3	480	51.8	8.5	39656771
Q5H909	Melanoma-associated antigen D2 OS=Homo sapiens OX=9606 GN=MAGED2 PE=1 SV=2	7	3	3	3	588	63.1	9.35	2.10803e+07
B1ALA9	Ribose-phosphate pyrophosphokinase 1 OS=Homo sapiens OX=9606 GN=PRPS1 PE=1 SV=2	13	4	5	4	285	31.4	6.86	55482784
C9JYQ9	60S ribosomal protein L22-like 1 OS=Homo sapiens OX=9606 GN=RPL22L1 PE=1 SV=1	20	2	3	2	121	14.5	9.38	76031483
P61513	60S ribosomal protein L37a OS=Homo sapiens OX=9606 GN=RPL37A PE=1 SV=2	38	3	4	3	92	10.3	10.43	1.02735e+08
Q9Y5Q9	General transcription factor 3C polypeptide 3 OS=Homo sapiens OX=9606 GN=GTF3C3 PE=1 SV=1	4	3	4	3	886	101.2	5.07	7.25163e+06
Q8TDN6	Ribosome biogenesis protein BRX1 homolog OS=Homo sapiens OX=9606 GN=BRIX1 PE=1 SV=2	14	4	5	4	353	41.4	9.92	75011120
M0QWZ7	Seryl-tRNA synthetase OS=Homo sapiens OX=9606 GN=SARS2 PE=1 SV=1	10	3	3	3	518	58.1	8.28	1.37571e+07
A8K3R2	Ribosome biogenesis protein BOP1 OS=Homo sapiens OX=9606 GN=BOP1 PE=2 SV=1	7	4	4	4	746	83.5	6.13	3.97633e+07
E9PDF6	Unconventional myosin-Ib OS=Homo sapiens OX=9606 GN=MYO1B PE=1 SV=1	6	6	6	6	1107	128.4	9.31	4.16759e+07
Q5HYL6	Uncharacterized protein DKFZp686E1899 OS=Homo sapiens OX=9606 GN=DKFZp686E1899 PE=2 SV=1	12	4	5	4	352	39.5	5.19	41601271
Q9GZS1	DNA-directed RNA polymerase I subunit RPA49 OS=Homo sapiens OX=9606 GN=POLR1E PE=1 SV=3	13	5	5	5	419	47.2	8.94	3.45368e+07
B7Z3V1	Sodium/potassium-transporting ATPase subunit alpha (Fragment) OS=Homo sapiens OX=9606 PE=2 SV=1	5	5	5	5	1020	112.4	5.35	2.19108e+07
O95793	Double-stranded RNA-binding protein Staufen homolog 1 OS=Homo sapiens OX=9606 GN=STAU1 PE=1 SV=2	9	5	6	5	577	63.1	9.44	4.5005e+07
Q9Y3B7	39S ribosomal protein L11, mitochondrial OS=Homo sapiens OX=9606 GN=MRPL11 PE=1 SV=1	25	5	5	5	192	20.7	9.91	133071648
Q6AHZ7	Uncharacterized protein DKFZp686A111 OS=Homo sapiens OX=9606 GN=DKFZp686A111 PE=2 SV=1	2	5	6	5	2109	238.7	7.36	30191826
H7C2W9	60S ribosomal protein L31 (Fragment) OS=Homo sapiens OX=9606 GN=RPL31 PE=1 SV=1	28	5	7	5	108	12.8	11	1.90805e+09
Q6FI03	G3BP protein OS=Homo sapiens OX=9606 GN=G3BP PE=2 SV=1	10	4	4	4	466	52.1	5.59	4.13253e+07
Q9Y3B9	RRP15-like protein OS=Homo sapiens OX=9606 GN=RRP15 PE=1 SV=2	16	5	5	5	282	31.5	5.52	5.57476e+07
A8K525	cDNA FLJ76817, highly similar to Homo sapiens non-POU domain containing, octamer-binding (NONO), mRNA OS=Homo sapiens OX=9606 PE=2 SV=1	8	4	7	3	471	54.3	9.2	5.87894e+07
B3KUJ0	cDNA FLJ39996 fis, clone STOMA2002166, highly similar to Splicing factor 3B subunit 4 OS=Homo sapiens OX=9606 PE=2 SV=1	9	3	3	3	424	44.5	8.24	26215124
B2R9K8	cDNA, FLJ94440, highly similar to Homo sapiens chaperonin containing TCP1, subunit 6A (zeta 1)(CCT6A), mRNA OS=Homo sapiens OX=9606 PE=2 SV=1	8	3	3	3	531	57.9	6.8	1.4343e+07
Q8NI62	Ribosomal protein S2 OS=Homo sapiens OX=9606 GN=OK/KNS-cl.6 PE=2 SV=1	54	4	6	1	79	8.8	8	34762844
B3KM65	cDNA FLJ10383 fis, clone NT2RM2002100, highly similar to Probable ATP-dependent RNA helicase DDX52 OS=Homo sapiens OX=9606 PE=2 SV=1	14	5	5	5	413	46.1	9.67	2.64e+07
A0A0S2Z3G3	Solute carrier family 25 (Mitochondrial carrier dicarboxylate transporter), member 10, isoform CRA_a (Fragment) OS=Homo sapiens OX=9606 GN=SLC25A10 PE=2 SV=1	19	4	4	4	296	32.1	9.35	1.83165e+07
Q9H501	ESF1 homolog OS=Homo sapiens OX=9606 GN=ESF1 PE=1 SV=1	6	5	6	5	851	98.7	5.11	34767474
Q9Y3U8	60S ribosomal protein L36 OS=Homo sapiens OX=9606 GN=RPL36 PE=1 SV=3	30	4	6	4	105	12.2	11.59	251490014
A0A024R326	60S ribosomal protein L29 OS=Homo sapiens OX=9606 GN=RPL29 PE=1 SV=1	15	2	4	2	157	17.5	11.66	1809220874
O75683	Surfeit locus protein 6 OS=Homo sapiens OX=9606 GN=SURF6 PE=1 SV=3	11	4	4	4	361	41.4	10.64	92402978
I3L3H2	RNA helicase OS=Homo sapiens OX=9606 GN=EIF4A3 PE=1 SV=2	10	3	3	2	390	44.5	6.47	1.51453e+07
A0A3B3IRR6	UPF0488 protein C8orf33 OS=Homo sapiens OX=9606 GN=C8orf33 PE=1 SV=1	13	2	3	2	226	24.5	9.88	71402597
O60264	SWI/SNF-related matrix-associated actin-dependent regulator of chromatin subfamily A member 5 OS=Homo sapiens OX=9606 GN=SMARCA5 PE=1 SV=1	7	7	7	4	1052	121.8	8.09	5.20144e+07
A8K3C5	cDNA FLJ77715, highly similar to Homo sapiens cisplatin resistance-associated overexpressed protein(LUC7A), mRNA OS=Homo sapiens OX=9606 PE=2 SV=1	7	2	2	2	432	51.4	9.79	1.23281e+07
P62854	40S ribosomal protein S26 OS=Homo sapiens OX=9606 GN=RPS26 PE=1 SV=3	31	3	5	3	115	13	11	835538476
P82914	28S ribosomal protein S15, mitochondrial OS=Homo sapiens OX=9606 GN=MRPS15 PE=1 SV=1	21	7	7	7	257	29.8	10.48	87492311
Q9NZB2	Constitutive coactivator of PPAR-gamma-like protein 1 OS=Homo sapiens OX=9606 GN=FAM120A PE=1 SV=2	4	3	3	3	1118	121.8	8.88	1.52482e+07
P41091	Eukaryotic translation initiation factor 2 subunit 3 OS=Homo sapiens OX=9606 GN=EIF2S3 PE=1 SV=3	8	3	4	3	472	51.1	8.4	24921484
B4DMA8	Kinesin-like protein OS=Homo sapiens OX=9606 PE=2 SV=1	7	3	3	3	549	60.5	6.7	4.29286e+06
Q9BU76	Multiple myeloma tumor-associated protein 2 OS=Homo sapiens OX=9606 GN=MMTAG2 PE=1 SV=1	21	5	5	5	263	29.4	10.02	4.48558e+07
P02768	Albumin OS=Homo sapiens OX=9606 GN=ALB PE=1 SV=2	5	3	3	3	609	69.3	6.28	146062049
Q9Y520	Protein PRRC2C OS=Homo sapiens OX=9606 GN=PRRC2C PE=1 SV=4	2	4	4	4	2896	316.7	9.13	2.47464e+07
Q9NX20	39S ribosomal protein L16, mitochondrial OS=Homo sapiens OX=9606 GN=MRPL16 PE=1 SV=1	17	4	4	4	251	28.4	10.13	3.73116e+07
A0A384NL74	Epididymis secretory sperm binding protein OS=Homo sapiens OX=9606 PE=2 SV=1	10	4	4	4	425	48	10.14	2.06856e+07
Q9BSC4	Nucleolar protein 10 OS=Homo sapiens OX=9606 GN=NOL10 PE=1 SV=1	5	2	3	2	688	80.3	8.46	1.0563e+07
O75818	Ribonuclease P protein subunit p40 OS=Homo sapiens OX=9606 GN=RPP40 PE=1 SV=3	11	3	3	3	363	41.8	6.67	1.59453e+07
P42704	Leucine-rich PPR motif-containing protein, mitochondrial OS=Homo sapiens OX=9606 GN=LRPPRC PE=1 SV=3	3	4	4	4	1394	157.8	6.13	12871200
A0A5C2GA26	IGH + IGL c36_light_IGKV2D-28_IGKJ4 (Fragment) OS=Homo sapiens OX=9606 PE=2 SV=1	37	3	4	3	111	11.9	8	9.2879e+07
P13639	Elongation factor 2 OS=Homo sapiens OX=9606 GN=EEF2 PE=1 SV=4	7	6	6	6	858	95.3	6.83	80426651
Q5QPA5	39S ribosomal protein S18a, mitochondrial (Fragment) OS=Homo sapiens OX=9606 GN=MRPS18A PE=1 SV=9	16	4	5	4	263	29.6	10.7	6.79444e+07
A0A499FJY3	RNA-binding protein 15 OS=Homo sapiens OX=9606 GN=RBM15 PE=1 SV=1	6	4	4	4	925	101.3	9.96	8.30294e+06
A6ND22	28S ribosomal protein S16, mitochondrial OS=Homo sapiens OX=9606 GN=MRPS16 PE=1 SV=1	18	1	2	1	99	11.1	9.69	38914043
P13010	X-ray repair cross-complementing protein 5 OS=Homo sapiens OX=9606 GN=XRCC5 PE=1 SV=3	6	3	3	3	732	82.7	5.81	6.74496e+06
D6RAN8	39S ribosomal protein L27, mitochondrial OS=Homo sapiens OX=9606 GN=MRPL27 PE=1 SV=1	16	1	2	1	93	10.5	9.54	24767688
P04899	Guanine nucleotide-binding protein G(i) subunit alpha-2 OS=Homo sapiens OX=9606 GN=GNAI2 PE=1 SV=3	10	3	3	2	355	40.4	5.54	4030397
B4DTA2	cDNA FLJ60148, highly similar to Homo sapiens heterogeneous nuclear ribonucleoprotein D-like (HNRPDL), transcript variant 2, mRNA OS=Homo sapiens OX=9606 PE=2 SV=1	13	3	4	1	271	30.2	8.72	12722654
P63220	40S ribosomal protein S21 OS=Homo sapiens OX=9606 GN=RPS21 PE=1 SV=1	40	3	3	3	83	9.1	8.5	2.54141e+07
B4DDU6	cDNA FLJ50442, highly similar to T-complex protein 1 subunit epsilon OS=Homo sapiens OX=9606 PE=2 SV=1	8	3	3	3	503	55.4	5.43	14468100
Q9P035	Very-long-chain (3R)-3-hydroxyacyl-CoA dehydratase 3 OS=Homo sapiens OX=9606 GN=HACD3 PE=1 SV=2	9	3	3	3	362	43.1	8.94	41404036
Q9NUD5	Zinc finger CCHC domain-containing protein 3 OS=Homo sapiens OX=9606 GN=ZCCHC3 PE=1 SV=2	9	3	3	3	403	43.5	8.53	4.44186e+06
Q8WVV9	Heterogeneous nuclear ribonucleoprotein L-like OS=Homo sapiens OX=9606 GN=HNRNPLL PE=1 SV=1	8	3	3	3	542	60	7.72
O43684	Mitotic checkpoint protein BUB3 OS=Homo sapiens OX=9606 GN=BUB3 PE=1 SV=1	13	4	4	4	328	37.1	6.84	1.45365e+07
P78345	Ribonuclease P protein subunit p38 OS=Homo sapiens OX=9606 GN=RPP38 PE=1 SV=2	13	3	3	3	283	31.8	9.92	11023255
O43347	RNA-binding protein Musashi homolog 1 OS=Homo sapiens OX=9606 GN=MSI1 PE=1 SV=1	12	2	2	2	362	39.1	7.85	12680640
O43167	Zinc finger and BTB domain-containing protein 24 OS=Homo sapiens OX=9606 GN=ZBTB24 PE=1 SV=2	7	4	4	4	697	78.2	7.61	6743341
Q59GA1	Splicing factor, arginine/serine-rich 10 (Transformer 2 homolog, Drosophila) variant (Fragment) OS=Homo sapiens OX=9606 PE=2 SV=1	16	4	4	4	278	32.3	11.08	1.2343e+08
A0A3B3IUA2	Ribonucloprotein OS=Homo sapiens OX=9606 GN=SNU13 PE=1 SV=1	11	3	4	3	272	30.1	9.55	4.14946e+07
D6W539	Hydroxyacyl-Coenzyme A dehydrogenase/3-ketoacyl-Coenzyme A thiolase/enoyl-Coenzyme A hydratase (Trifunctional protein), beta subunit, isoform CRA_b OS=Homo sapiens OX=9606 GN=HADHB PE=4 SV=1	13	4	4	4	372	40.4	9.79	1.1001e+07
A0A024R1T5	2',3'-cyclic-nucleotide 3'-phosphodiesterase OS=Homo sapiens OX=9606 GN=CNP PE=3 SV=1	8	3	3	3	401	45.1	8.53	2.31423e+07
Q13405	39S ribosomal protein L49, mitochondrial OS=Homo sapiens OX=9606 GN=MRPL49 PE=1 SV=1	16	2	2	2	166	19.2	9.45	27078432
Q1ED39	Lysine-rich nucleolar protein 1 OS=Homo sapiens OX=9606 GN=KNOP1 PE=1 SV=1	8	3	3	3	458	51.6	9.86	1.16937e+07
B5BU25	U2 snRNP auxiliary factor large subunit OS=Homo sapiens OX=9606 GN=U2AF2 PE=2 SV=1	11	4	4	4	471	53.1	9.09	20000707
Q9UJZ1	Stomatin-like protein 2, mitochondrial OS=Homo sapiens OX=9606 GN=STOML2 PE=1 SV=1	12	3	3	3	356	38.5	7.39
F8W1S1	Keratin, type II cytoskeletal 74 OS=Homo sapiens OX=9606 GN=KRT74 PE=1 SV=1	6	5	6	1	543	59.4	7.44	19473438
Q53G15	DEAD (Asp-Glu-Ala-Asp) box polypeptide 27 variant (Fragment) OS=Homo sapiens OX=9606 PE=2 SV=1	11	4	4	4	408	47.1	10.27	4.10514e+07
A0A5C2GSB1	IG c1813_heavy_IGHV1-18_IGHD3-3_IGHJ5 (Fragment) OS=Homo sapiens OX=9606 PE=2 SV=1	25	2	11	2	125	13.8	6.58	1195565817
A0A3B3ISF0	La-related protein 1B OS=Homo sapiens OX=9606 GN=LARP1B PE=1 SV=1	3	3	4	1	1115	126.1	7.87
Q6ZN40	Tropomyosin 1 (Alpha), isoform CRA_f OS=Homo sapiens OX=9606 GN=TPM1 PE=1 SV=1	15	5	5	3	326	37.4	4.72	2.09813e+07
Q14444	Caprin-1 OS=Homo sapiens OX=9606 GN=CAPRIN1 PE=1 SV=2	6	4	4	4	709	78.3	5.25	60328894
Q9Y221	60S ribosome subunit biogenesis protein NIP7 homolog OS=Homo sapiens OX=9606 GN=NIP7 PE=1 SV=1	23	3	3	3	180	20.4	8.51	97665478
P84243	Histone H3.3 OS=Homo sapiens OX=9606 GN=H3-3A PE=1 SV=2	30	2	3	1	136	15.3	11.27	64142248
Q96QE5	Transcription elongation factor, mitochondrial OS=Homo sapiens OX=9606 GN=TEFM PE=1 SV=1	13	5	5	5	360	41.7	9.32	2.89253e+07
H3BND3	Cleavage and polyadenylation specificity factor subunit 5 (Fragment) OS=Homo sapiens OX=9606 GN=NUDT21 PE=1 SV=8	12	2	2	2	149	17.1	6.38	8.17783e+06
Q9Y4P3	Transducin beta-like protein 2 OS=Homo sapiens OX=9606 GN=TBL2 PE=1 SV=1	9	4	4	4	447	49.8	9.44	49411986
Q9UIG0	Tyrosine-protein kinase BAZ1B OS=Homo sapiens OX=9606 GN=BAZ1B PE=1 SV=2	2	3	3	3	1483	170.8	8.48	15854562
Q9BV37	PWP1 homolog (S. cerevisiae) OS=Homo sapiens OX=9606 GN=PWP1 PE=2 SV=1	8	3	3	3	501	55.8	4.79	40398102
B4E228	cDNA FLJ53294 OS=Homo sapiens OX=9606 PE=2 SV=1	7	3	3	3	470	53.9	9.76	12968962
K7EMH1	60S ribosomal protein L22 (Fragment) OS=Homo sapiens OX=9606 GN=RPL22 PE=1 SV=1	29	3	3	3	89	10.4	9.66	2.92949e+08
R9WQY1	Synaptic functional regulator FMR1 OS=Homo sapiens OX=9606 GN=FMR1 PE=2 SV=1	7	4	4	3	566	63.9	8.4	12869431
Q8N0V3	Putative ribosome-binding factor A, mitochondrial OS=Homo sapiens OX=9606 GN=RBFA PE=1 SV=3	9	2	2	2	343	38.3	7.85	4.186e+06
P56270	Myc-associated zinc finger protein OS=Homo sapiens OX=9606 GN=MAZ PE=1 SV=1	10	3	3	3	477	48.6	8.95	7336310
O00376	p40 OS=Homo sapiens OX=9606 PE=4 SV=1	10	3	3	3	338	40	9.45	1.41805e+07
Q5BKZ1	DBIRD complex subunit ZNF326 OS=Homo sapiens OX=9606 GN=ZNF326 PE=1 SV=2	6	3	3	3	582	65.6	5.15	21211800
Q53EP4	Dolichyl-diphosphooligosaccharide--protein glycosyltransferase subunit 1 (Fragment) OS=Homo sapiens OX=9606 PE=2 SV=1	7	4	4	4	607	68.5	6.38	25934589
A0A5C2GK16	IG c1122_light_IGKV2-28_IGKJ2 (Fragment) OS=Homo sapiens OX=9606 PE=2 SV=1	34	2	14	1	111	12.1	7.12	23381882
Q8TAE8	Growth arrest and DNA damage-inducible proteins-interacting protein 1 OS=Homo sapiens OX=9606 GN=GADD45GIP1 PE=1 SV=1	20	3	3	3	222	25.4	10.02	3.22401e+07
B0AZV0	cDNA, FLJ79540, highly similar to Serine-threonine kinase receptor-associatedprotein OS=Homo sapiens OX=9606 PE=2 SV=1	17	4	4	4	256	28.5	4.91	4.46053e+07
A0A5C2G9S0	IGH c13_heavy__IGHV1-8_IGHD3-16_IGHJ4 (Fragment) OS=Homo sapiens OX=9606 PE=2 SV=1	26	1	14	1	119	13.1	7.97
Q9NWT1	p21-activated protein kinase-interacting protein 1 OS=Homo sapiens OX=9606 GN=PAK1IP1 PE=1 SV=2	10	3	3	3	392	43.9	8.91	25387862
C9JBY7	28S ribosomal protein S33, mitochondrial OS=Homo sapiens OX=9606 GN=MRPS33 PE=1 SV=1	28	3	4	3	96	11.4	10.17	119618672
A0A6Q8PFW2	Apoptosis-inducing factor 1, mitochondrial (Fragment) OS=Homo sapiens OX=9606 GN=AIFM1 PE=4 SV=1	9	2	2	2	293	32	9.74	14184249
B4DIU0	cDNA FLJ58391, highly similar to Exosome complex exonuclease RRP42 OS=Homo sapiens OX=9606 PE=2 SV=1	14	2	3	2	164	17.9	4.83	2.06652e+07
A0A087WYD1	AP-2 complex subunit beta (Fragment) OS=Homo sapiens OX=9606 GN=AP2B1 PE=1 SV=1	5	2	2	2	639	70.9	5.06	8.17723e+06
Q9BQC6	Ribosomal protein 63, mitochondrial OS=Homo sapiens OX=9606 GN=MRPL57 PE=1 SV=1	13	1	2	1	102	12.3	11.44	32555814
M0QY97	Zinc finger CCCH domain-containing protein 4 (Fragment) OS=Homo sapiens OX=9606 GN=ZC3H4 PE=1 SV=1	5	3	3	3	910	95.5	7.33	2406628
P18583	Protein SON OS=Homo sapiens OX=9606 GN=SON PE=1 SV=4	2	4	4	4	2426	263.7	5.64	7.4382e+06
Q53H34	60S ribosomal protein L13a (Fragment) OS=Homo sapiens OX=9606 PE=2 SV=1	13	3	4	3	203	23.5	10.86	1.27976e+08
Q59F68	RNA helicase (Fragment) OS=Homo sapiens OX=9606 PE=2 SV=1	9	3	3	2	375	42.4	5.64	11146501
P62851	40S ribosomal protein S25 OS=Homo sapiens OX=9606 GN=RPS25 PE=1 SV=1	16	3	4	3	125	13.7	10.11	1557843968
Q9BRU9	rRNA-processing protein UTP23 homolog OS=Homo sapiens OX=9606 GN=UTP23 PE=1 SV=2	9	2	3	2	249	28.4	10.07	2.46339e+07
Q14694	Ubiquitin carboxyl-terminal hydrolase 10 OS=Homo sapiens OX=9606 GN=USP10 PE=1 SV=2	6	4	4	4	798	87.1	5.31	2.06356e+07
Q5HYL4	Uncharacterized protein DKFZp686E1893 OS=Homo sapiens OX=9606 GN=DKFZp686E1893 PE=2 SV=1	4	2	2	2	636	69.4	7.28	5089304
Q9NTW7	Zinc finger protein 64 OS=Homo sapiens OX=9606 GN=ZFP64 PE=1 SV=3	4	2	2	2	645	72.2	8.43	3.25141e+06
P19474	E3 ubiquitin-protein ligase TRIM21 OS=Homo sapiens OX=9606 GN=TRIM21 PE=1 SV=1	5	2	2	2	475	54.1	6.38	26649148
Q5T280	Putative methyltransferase C9orf114 OS=Homo sapiens OX=9606 GN=SPOUT1 PE=1 SV=3	6	2	2	2	376	42	7.43	7695897
P08670	Vimentin OS=Homo sapiens OX=9606 GN=VIM PE=1 SV=4	7	4	4	3	466	53.6	5.12	29901753
P26641	Elongation factor 1-gamma OS=Homo sapiens OX=9606 GN=EEF1G PE=1 SV=3	8	3	3	3	437	50.1	6.67	9390656
Q92945	Far upstream element-binding protein 2 OS=Homo sapiens OX=9606 GN=KHSRP PE=1 SV=4	4	2	2	2	711	73.1	7.3	8.45828e+06
A8K9D2	Mitochondrial ribosomal protein L18, isoform CRA_b OS=Homo sapiens OX=9606 GN=MRPL18 PE=1 SV=1	13	2	2	2	179	20.4	9.32	83677572
A0A0A0MTB8	WD repeat-containing protein 36 OS=Homo sapiens OX=9606 GN=WDR36 PE=1 SV=1	5	4	4	4	895	99.3	7.36	1.97282e+07
E9PBY7	Zinc finger CCCH domain-containing protein 11A (Fragment) OS=Homo sapiens OX=9606 GN=ZC3H11A PE=1 SV=1	4	1	1	1	515	57.4	8.63	2.71716e+06
A0A0S2Z3S5	GNAS complex locus isoform 2 (Fragment) OS=Homo sapiens OX=9606 GN=GNAS PE=2 SV=1	10	3	3	2	380	44.2	6.29	3.78574e+07
P15924	Desmoplakin OS=Homo sapiens OX=9606 GN=DSP PE=1 SV=3	1	4	4	4	2871	331.6	6.81	2.58144e+06
J3KT73	60S ribosomal protein L38 OS=Homo sapiens OX=9606 GN=RPL38 PE=1 SV=1	38	2	3	2	64	7.6	9.99	9.9226e+06
Q9H6F5	Coiled-coil domain-containing protein 86 OS=Homo sapiens OX=9606 GN=CCDC86 PE=1 SV=1	9	3	3	3	360	40.2	10.33	3.05818e+07
A8K4T9	cDNA FLJ77421, highly similar to Homo sapiens autoantigen p542 mRNA OS=Homo sapiens OX=9606 PE=2 SV=1	11	3	3	3	291	30.4	9.47	3.31801e+07
Q13200	26S proteasome non-ATPase regulatory subunit 2 OS=Homo sapiens OX=9606 GN=PSMD2 PE=1 SV=3	3	2	2	2	908	100.1	5.2	5386014
P50402	Emerin OS=Homo sapiens OX=9606 GN=EMD PE=1 SV=1	14	3	3	3	254	29	5.5	9.17157e+06
P08754	Guanine nucleotide-binding protein G(i) subunit alpha OS=Homo sapiens OX=9606 GN=GNAI3 PE=1 SV=3	7	2	2	1	354	40.5	5.69	4759350
A8K818	cDNA FLJ75784, highly similar to Homo sapiens CD3E antigen, epsilon polypeptide associated protein (CD3EAP), mRNA OS=Homo sapiens OX=9606 PE=2 SV=1	7	2	2	2	510	54.9	8.19	3942511
F8VV59	Nucleosome assembly protein 1-like 1 OS=Homo sapiens OX=9606 GN=NAP1L1 PE=1 SV=1	6	2	3	2	327	38	4.68	43019692
Q9H8H2	Probable ATP-dependent RNA helicase DDX31 OS=Homo sapiens OX=9606 GN=DDX31 PE=1 SV=2	4	3	3	3	851	94	9.99	5910885
Q9Y5J1	U3 small nucleolar RNA-associated protein 18 homolog OS=Homo sapiens OX=9606 GN=UTP18 PE=1 SV=3	6	2	2	2	556	62	8.76	13960907
C9J3L8	Signal sequence receptor subunit alpha OS=Homo sapiens OX=9606 GN=SSR1 PE=1 SV=1	9	2	2	2	265	29.6	4.3	19235094
B4DF70	cDNA FLJ60461, highly similar to Peroxiredoxin-2 OS=Homo sapiens OX=9606 PE=2 SV=1	20	3	3	3	183	20.1	8.78	31979828
B4DKG8	cDNA FLJ60634, highly similar to Exosome component 10 OS=Homo sapiens OX=9606 PE=2 SV=1	4	3	3	3	679	77.7	6.65	1.20579e+07
Q00577	Transcriptional activator protein Pur-alpha OS=Homo sapiens OX=9606 GN=PURA PE=1 SV=2	10	4	4	4	322	34.9	6.44	161205987
C9JLU1	DNA-directed RNA polymerases I, II, and III subunit RPABC3 (Fragment) OS=Homo sapiens OX=9606 GN=POLR2H PE=1 SV=8	17	2	2	2	148	16.9	4.68	2.08999e+06
E9PIE4	Mitochondrial carrier homolog 2 (Fragment) OS=Homo sapiens OX=9606 GN=MTCH2 PE=1 SV=8	9	1	1	1	262	28.5	7.61
Q13595	Transformer-2 protein homolog alpha OS=Homo sapiens OX=9606 GN=TRA2A PE=1 SV=1	7	2	2	2	282	32.7	11.27	44388806
Q9BYC8	39S ribosomal protein L32, mitochondrial OS=Homo sapiens OX=9606 GN=MRPL32 PE=1 SV=1	12	2	2	2	188	21.4	9.73	12894496
J3QQM1	26S proteasome regulatory subunit 8 (Fragment) OS=Homo sapiens OX=9606 GN=PSMC5 PE=1 SV=1	11	3	3	3	263	29.3	6.18	13686006
Q9BQ67	Glutamate-rich WD repeat-containing protein 1 OS=Homo sapiens OX=9606 GN=GRWD1 PE=1 SV=1	7	2	2	2	446	49.4	4.92	4.83276e+06
O15042	U2 snRNP-associated SURP motif-containing protein OS=Homo sapiens OX=9606 GN=U2SURP PE=1 SV=2	4	4	4	4	1029	118.2	8.47	3.96743e+07
Q59HG5	Zinc finger protein 192 variant (Fragment) OS=Homo sapiens OX=9606 PE=2 SV=1	6	2	2	1	441	49.8	8.59	4366406
P84103	Serine/arginine-rich splicing factor 3 OS=Homo sapiens OX=9606 GN=SRSF3 PE=1 SV=1	21	4	4	4	164	19.3	11.65	217828173
Q92499	ATP-dependent RNA helicase DDX1 OS=Homo sapiens OX=9606 GN=DDX1 PE=1 SV=2	4	2	2	2	740	82.4	7.23	3.577e+06
Q96AG4	Leucine-rich repeat-containing protein 59 OS=Homo sapiens OX=9606 GN=LRRC59 PE=1 SV=1	11	3	3	3	307	34.9	9.57	1.64254e+07
Q9BRS2	Serine/threonine-protein kinase RIO1 OS=Homo sapiens OX=9606 GN=RIOK1 PE=1 SV=2	5	3	3	3	568	65.5	6.19	3.04378e+07
Q6PJJ2	RRP1 protein (Fragment) OS=Homo sapiens OX=9606 GN=RRP1 PE=2 SV=2	5	2	2	2	460	52.7	9.33	1.8981e+07
P82932	28S ribosomal protein S6, mitochondrial OS=Homo sapiens OX=9606 GN=MRPS6 PE=1 SV=3	29	4	5	4	125	14.2	9.26	6.14285e+07
Q8N1N4	Keratin, type II cytoskeletal 78 OS=Homo sapiens OX=9606 GN=KRT78 PE=1 SV=2	6	4	4	2	520	56.8	6.02	1.30674e+07
A0A5C2FW52	IGL c1159_light_IGKV2D-29_IGKJ1 (Fragment) OS=Homo sapiens OX=9606 PE=2 SV=1	21	2	2	2	112	12.3	7.39	2.56868e+07
Q53HK8	Replication factor C 3 isoform 1 variant (Fragment) OS=Homo sapiens OX=9606 PE=2 SV=1	6	2	2	2	356	40.5	8.43	16036572
A0A1W2PR17	6-phosphofructo-2-kinase OS=Homo sapiens OX=9606 GN=PFKFB3 PE=1 SV=1	5	2	2	2	568	64.3	7.74	2.18482e+06
B7Z7M6	Kinesin-like protein OS=Homo sapiens OX=9606 PE=2 SV=1	4	2	2	2	612	68.8	7.03	6.79254e+06
Q96ME7	Zinc finger protein 512 OS=Homo sapiens OX=9606 GN=ZNF512 PE=1 SV=2	6	3	3	3	567	64.6	9.76	1.57552e+07
M0R303	Mitochondrial import inner membrane translocase subunit TIM50 (Fragment) OS=Homo sapiens OX=9606 GN=TIMM50 PE=1 SV=1	15	1	1	1	117	12.2	9.32
A0A024RD99	G-rich RNA sequence binding factor 1, isoform CRA_a OS=Homo sapiens OX=9606 GN=GRSF1 PE=4 SV=1	10	2	2	2	318	36.6	5.69	1.82763e+07
B4DGP7	Nucleolar protein 12 OS=Homo sapiens OX=9606 PE=2 SV=1	23	2	2	2	160	18.6	9.06	6.46087e+06
A0A6Q8PHK0	E3 ubiquitin-protein ligase TRIP12 OS=Homo sapiens OX=9606 GN=TRIP12 PE=4 SV=1	1	2	2	2	2067	228.3	8.6
Q53FS6	TNF receptor-associated protein 1 variant (Fragment) OS=Homo sapiens OX=9606 PE=2 SV=1	4	3	3	3	704	80	8.03	2.55506e+06
B4DWS6	cDNA FLJ61181, highly similar to Homo sapiens hydroxysteroid (17-beta) dehydrogenase 12 (HSD17B12), mRNA OS=Homo sapiens OX=9606 PE=2 SV=1	7	2	2	2	304	33.5	9.39	1.90208e+07
X6R700	Chromatin target of PRMT1 protein OS=Homo sapiens OX=9606 GN=CHTOP PE=1 SV=1	13	2	2	2	223	23.6	12.26	23355622
Q9BVI4	Nucleolar complex protein 4 homolog OS=Homo sapiens OX=9606 GN=NOC4L PE=1 SV=1	7	4	4	4	516	58.4	7.49	507370253
B4DHE8	RNA-binding protein Musashi homolog 2 OS=Homo sapiens OX=9606 GN=MSI2 PE=1 SV=1	4	1	2	1	324	34.8	8.88	7.63756e+06
E7EUT5	Glyceraldehyde-3-phosphate dehydrogenase OS=Homo sapiens OX=9606 GN=GAPDH PE=1 SV=1	14	2	2	2	260	27.9	6.95	21724758
Q13185	Chromobox protein homolog 3 OS=Homo sapiens OX=9606 GN=CBX3 PE=1 SV=4	8	1	1	1	183	20.8	5.33
P31040	Succinate dehydrogenase [ubiquinone] flavoprotein subunit, mitochondrial OS=Homo sapiens OX=9606 GN=SDHA PE=1 SV=2	5	3	3	3	664	72.6	7.39	1.10294e+07
Q5D862	Filaggrin-2 OS=Homo sapiens OX=9606 GN=FLG2 PE=1 SV=1	1	2	2	2	2391	247.9	8.31	1.59609e+07
Q7L0Y3	tRNA methyltransferase 10 homolog C OS=Homo sapiens OX=9606 GN=TRMT10C PE=1 SV=2	7	3	3	3	403	47.3	9.36	3.95678e+06
B7ZBH1	Eukaryotic translation initiation factor 6 (Fragment) OS=Homo sapiens OX=9606 GN=EIF6 PE=1 SV=1	26	2	2	2	108	11.8	6.27	27555176
Q6NXF8	PRDM15 protein OS=Homo sapiens OX=9606 GN=PRDM15 PE=2 SV=1	3	3	3	3	1141	129.5	7.96	5805126
Q14244	Ensconsin OS=Homo sapiens OX=9606 GN=MAP7 PE=1 SV=1	3	2	2	2	749	84	9.61
B2R9J4	cDNA, FLJ94423, highly similar to Homo sapiens mitochondrial ribosomal protein L23 (MRPL23), nuclear gene encoding mitochondrial protein, mRNA OS=Homo sapiens OX=9606 PE=2 SV=1	19	2	2	2	153	17.8	9.69	113358736
Q8TB01	Similar to cytoskeleton-associated protein 4 (Fragment) OS=Homo sapiens OX=9606 PE=2 SV=1	6	3	3	3	560	62	5.68	6.93157e+06
Q93009	Ubiquitin carboxyl-terminal hydrolase 7 OS=Homo sapiens OX=9606 GN=USP7 PE=1 SV=2	2	2	2	2	1102	128.2	5.55
P05198	Eukaryotic translation initiation factor 2 subunit 1 OS=Homo sapiens OX=9606 GN=EIF2S1 PE=1 SV=3	9	3	3	3	315	36.1	5.08	2.46518e+07
P07900	Heat shock protein HSP 90-alpha OS=Homo sapiens OX=9606 GN=HSP90AA1 PE=1 SV=5	4	3	3	1	732	84.6	5.02	7053546
A0A6Q8PG37	Kinesin-like protein KIF2A OS=Homo sapiens OX=9606 GN=KIF2A PE=4 SV=1	5	4	4	4	717	81	6.1	4.48249e+07
Q9BRJ6	Uncharacterized protein C7orf50 OS=Homo sapiens OX=9606 GN=C7orf50 PE=1 SV=1	11	1	1	1	194	22.1	9.64	5.39456e+06
Q53FG5	DNA helicase (Fragment) OS=Homo sapiens OX=9606 PE=2 SV=1	4	2	2	2	734	82.2	8.28	13036350
D6W5C0	Spectrin beta chain OS=Homo sapiens OX=9606 GN=SPTBN1 PE=3 SV=1	1	2	2	2	2278	264.3	5.58	2.75409e+06
Q15388	Mitochondrial import receptor subunit TOM20 homolog OS=Homo sapiens OX=9606 GN=TOMM20 PE=1 SV=1	14	1	1	1	145	16.3	8.6
Q9UEG4	Zinc finger protein 629 OS=Homo sapiens OX=9606 GN=ZNF629 PE=1 SV=2	4	3	3	2	869	96.6	7.93	7.24759e+06
M0R2N5	Very-long-chain enoyl-CoA reductase OS=Homo sapiens OX=9606 GN=TECR PE=1 SV=1	5	2	3	2	346	39.9	9.61	26447936
Q96CS0	Ribosome biogenesis protein NOP53 (Fragment) OS=Homo sapiens OX=9606 GN=GLTSCR2 PE=2 SV=2	5	2	2	2	476	54.2	10.36	4330670
Q96QV6	Histone H2A type 1-A OS=Homo sapiens OX=9606 GN=H2AC1 PE=1 SV=3	30	3	3	1	131	14.2	10.86	2.21571e+06
Q5U0A0	Proteasome subunit alpha type OS=Homo sapiens OX=9606 PE=2 SV=1	8	1	1	1	241	26.4	4.79	2.44403e+06
Q9H0U3	Magnesium transporter protein 1 OS=Homo sapiens OX=9606 GN=MAGT1 PE=1 SV=1	3	1	2	1	335	38	9.63	10695600
P63104	14-3-3 protein zeta/delta OS=Homo sapiens OX=9606 GN=YWHAZ PE=1 SV=1	10	2	2	1	245	27.7	4.79	3.80175e+06
P35251	Replication factor C subunit 1 OS=Homo sapiens OX=9606 GN=RFC1 PE=1 SV=4	2	2	2	2	1148	128.2	9.36	2.0763e+06
Q99496	E3 ubiquitin-protein ligase RING2 OS=Homo sapiens OX=9606 GN=RNF2 PE=1 SV=1	8	2	2	2	336	37.6	6.84	5.66176e+06
Q5W011	Splicing factor 45 (Fragment) OS=Homo sapiens OX=9606 GN=RBM17 PE=1 SV=1	17	3	3	3	212	24.2	6.19	18334238
Q02413	Desmoglein-1 OS=Homo sapiens OX=9606 GN=DSG1 PE=1 SV=2	3	2	2	2	1049	113.7	5.03	6.72169e+06
Q9NY12	H/ACA ribonucleoprotein complex subunit 1 OS=Homo sapiens OX=9606 GN=GAR1 PE=1 SV=1	9	2	2	2	217	22.3	10.92	27364076
B0QYK0	RNA-binding protein EWS OS=Homo sapiens OX=9606 GN=EWSR1 PE=1 SV=1	4	2	2	2	618	64.9	9.38	1.35122e+07
A0A5C2GJ36	IG c844_light_IGKV2D-29_IGKJ4 (Fragment) OS=Homo sapiens OX=9606 PE=2 SV=1	18	2	3	1	112	12.2	7.12	12254514
Q86UE4	Protein LYRIC OS=Homo sapiens OX=9606 GN=MTDH PE=1 SV=2	5	2	2	2	582	63.8	9.32	1.04108e+07
A0A3B3ITR6	Phenylalanyl-tRNA synthetase OS=Homo sapiens OX=9606 GN=FARS2 PE=1 SV=1	6	3	3	3	433	50	7.56	2.10392e+07
B2R6K4	cDNA, FLJ92996, highly similar to Homo sapiens guanine nucleotide binding protein (G protein), beta polypeptide 1 (GNB1), mRNA OS=Homo sapiens OX=9606 PE=2 SV=1	6	2	2	2	340	37.3	6.18	33640728
A2IDA3	3-methyladenine DNA glycosidase (Fragment) OS=Homo sapiens OX=9606 GN=MPG PE=1 SV=1	7	1	1	1	251	27.3	9.03	5.151e+06
P84090	Enhancer of rudimentary homolog OS=Homo sapiens OX=9606 GN=ERH PE=1 SV=1	21	2	2	2	104	12.3	5.92	13408936
E5KSX8	Mitochondrial transcription factor A OS=Homo sapiens OX=9606 PE=4 SV=1	11	3	4	3	246	29.1	9.72	86208170
Q8NB50	Zinc finger protein 62 homolog OS=Homo sapiens OX=9606 GN=ZFP62 PE=1 SV=3	9	3	4	1	900	102.4	9.04	5.19635e+06
A0A6M8YHF9	Bifunctional lysine-specific demethylase and histidyl-hydroxylase OS=Homo sapiens OX=9606 GN=MDIG PE=2 SV=1	5	2	2	2	465	52.8	6.7	5.69218e+06
O43837	Isocitrate dehydrogenase [NAD] subunit beta, mitochondrial OS=Homo sapiens OX=9606 GN=IDH3B PE=1 SV=2	6	2	2	2	385	42.2	8.46	3.30093e+06
Q53HE3	Pre-mRNA-splicing factor SPF27 (Fragment) OS=Homo sapiens OX=9606 PE=2 SV=1	6	1	2	1	225	26.1	5.66	1.3967e+07
Q86UK7	E3 ubiquitin-protein ligase ZNF598 OS=Homo sapiens OX=9606 GN=ZNF598 PE=1 SV=1	3	2	2	2	904	98.6	8.4	4.51916e+06
Q58EY4	SWI/SNF related, matrix associated, actin dependent regulator of chromatin, subfamily c, member 1 OS=Homo sapiens OX=9606 GN=SMARCC1 PE=2 SV=1	3	2	2	2	1105	122.8	5.72	2.73877e+06
P26196	Probable ATP-dependent RNA helicase DDX6 OS=Homo sapiens OX=9606 GN=DDX6 PE=1 SV=2	4	1	1	1	483	54.4	8.66
Q9H9Y2	Ribosome production factor 1 OS=Homo sapiens OX=9606 GN=RPF1 PE=1 SV=2	5	2	3	2	349	40.1	10.01	19753461
B3KX19	116 kDa U5 small nuclear ribonucleoprotein component OS=Homo sapiens OX=9606 PE=2 SV=1	3	2	2	2	962	108.1	5
Q9BXP5	Serrate RNA effector molecule homolog OS=Homo sapiens OX=9606 GN=SRRT PE=1 SV=1	3	3	3	3	876	100.6	5.96	1.6802e+07
P50990	T-complex protein 1 subunit theta OS=Homo sapiens OX=9606 GN=CCT8 PE=1 SV=4	4	2	2	2	548	59.6	5.6	3.87333e+06
Q9Y383	Putative RNA-binding protein Luc7-like 2 OS=Homo sapiens OX=9606 GN=LUC7L2 PE=1 SV=2	4	1	1	1	392	46.5	10.01	7.28028e+06
Q16629	Serine/arginine-rich splicing factor 7 OS=Homo sapiens OX=9606 GN=SRSF7 PE=1 SV=1	11	3	3	3	238	27.4	11.82	50000994
Q9Y224	RNA transcription, translation and transport factor protein OS=Homo sapiens OX=9606 GN=RTRAF PE=1 SV=1	9	2	2	2	244	28.1	6.65	10583666
P28370	Probable global transcription activator SNF2L1 OS=Homo sapiens OX=9606 GN=SMARCA1 PE=1 SV=2	3	4	4	1	1054	122.5	8.09	6.5705e+06
P18077	60S ribosomal protein L35a OS=Homo sapiens OX=9606 GN=RPL35A PE=1 SV=2	24	3	3	3	110	12.5	11.06	184484972
O95707	Ribonuclease P protein subunit p29 OS=Homo sapiens OX=9606 GN=POP4 PE=1 SV=2	6	1	1	1	220	25.4	10.07	4.05936e+06
P11388	DNA topoisomerase 2-alpha OS=Homo sapiens OX=9606 GN=TOP2A PE=1 SV=3	2	2	2	2	1531	174.3	8.72
H3BR70	Pyruvate kinase OS=Homo sapiens OX=9606 GN=PKM PE=1 SV=1	8	2	2	2	366	40.2	8.03	1.10688e+07
E9PC15	Acylglycerol kinase, mitochondrial OS=Homo sapiens OX=9606 GN=AGK PE=1 SV=1	5	3	3	3	394	43.8	6.34	1.06536e+07
A0A5C2GCT5	IG c203_heavy_IGHV1-18_IGHD2-15_IGHJ6 (Fragment) OS=Homo sapiens OX=9606 PE=2 SV=1	20	1	12	1	123	13.6	7.94	106516260
A6PW57	Phosphatidylinositol 4-phosphate 5-kinase type-1 alpha OS=Homo sapiens OX=9606 GN=PIP5K1A PE=1 SV=2	4	1	1	1	550	61.2	8.34
A0A024R4Z4	HCG2039447, isoform CRA_d OS=Homo sapiens OX=9606 GN=hCG_2039447 PE=1 SV=1	4	1	1	1	569	63.3	7.36	2812946
O75607	Nucleoplasmin-3 OS=Homo sapiens OX=9606 GN=NPM3 PE=1 SV=3	9	1	1	1	178	19.3	4.63	3475030
Q71UI9	Histone H2A.V OS=Homo sapiens OX=9606 GN=H2AZ2 PE=1 SV=3	15	2	2	1	128	13.5	10.58	12318495
Q6P1L8	39S ribosomal protein L14, mitochondrial OS=Homo sapiens OX=9606 GN=MRPL14 PE=1 SV=1	10	1	1	1	145	15.9	10.24	2.71088e+06
Q71RC2	La-related protein 4 OS=Homo sapiens OX=9606 GN=LARP4 PE=1 SV=3	3	2	2	2	724	80.5	6.61	2.95623e+06
O75330	Hyaluronan mediated motility receptor OS=Homo sapiens OX=9606 GN=HMMR PE=1 SV=2	3	1	1	1	724	84	5.83
P62304	Small nuclear ribonucleoprotein E OS=Homo sapiens OX=9606 GN=SNRPE PE=1 SV=1	12	1	2	1	92	10.8	9.44	8012601
J3QLL0	Importin subunit alpha-1 (Fragment) OS=Homo sapiens OX=9606 GN=KPNA2 PE=1 SV=1	19	2	2	2	134	15.2	10.21	3889588
P17010	Zinc finger X-chromosomal protein OS=Homo sapiens OX=9606 GN=ZFX PE=2 SV=2	2	1	1	1	805	90.5	6.14
Q71V99	Peptidyl-prolyl cis-trans isomerase OS=Homo sapiens OX=9606 PE=2 SV=1	14	2	2	2	164	18	7.9	18853468
F8WBJ6	RNA-binding protein PNO1 OS=Homo sapiens OX=9606 GN=PNO1 PE=1 SV=1	12	1	1	1	136	15.2	9.82
A0A5F9ZH07	Tyrosine-protein kinase (Fragment) OS=Homo sapiens OX=9606 GN=JAK1 PE=1 SV=1	2	2	2	2	993	114.1	7.12	3.44691e+06
Q8N1G4	Leucine-rich repeat-containing protein 47 OS=Homo sapiens OX=9606 GN=LRRC47 PE=1 SV=1	6	3	3	3	583	63.4	8.28	2.33178e+06
B2RDN9	ATP-dependent DNA helicase 2 subunit 1 OS=Homo sapiens OX=9606 PE=2 SV=1	3	2	2	2	609	69.7	6.7	7.80235e+06
H0YL69	Proteasome subunit alpha type (Fragment) OS=Homo sapiens OX=9606 GN=PSMA4 PE=1 SV=1	11	3	3	3	236	26.4	7.71	46658985
A0A075B6R9	Probable non-functional immunoglobulin kappa variable 2D-24 OS=Homo sapiens OX=9606 GN=IGKV2D-24 PE=1 SV=1	13	2	5	1	120	13.1	8.87	1.51369e+10
E9PQU5	RNA-binding protein 25 (Fragment) OS=Homo sapiens OX=9606 GN=RBM25 PE=1 SV=1	7	1	1	1	243	26.7	9.04	2889618
A0A087WVQ6	Clathrin heavy chain OS=Homo sapiens OX=9606 GN=CLTC PE=1 SV=1	1	2	2	2	1679	191.9	5.69
Q9NUQ6	SPATS2-like protein OS=Homo sapiens OX=9606 GN=SPATS2L PE=1 SV=2	4	2	2	2	558	61.7	9.64	7714913
Q52LJ0	Protein FAM98B OS=Homo sapiens OX=9606 GN=FAM98B PE=1 SV=2	3	1	1	1	433	45.5	8.69	2.748e+06
A0A024R7L5	UPF1 OS=Homo sapiens OX=9606 GN=UPF1 PE=2 SV=1	2	2	2	2	1118	123	6.68	5290425
H0Y6Y8	39S ribosomal protein L43, mitochondrial (Fragment) OS=Homo sapiens OX=9606 GN=MRPL43 PE=1 SV=1	11	2	2	1	169	18.8	8.51	100107260
H0Y8X0	Protein DEK OS=Homo sapiens OX=9606 GN=DEK PE=1 SV=2	9	3	3	3	285	32.7	6.81	3.06731e+07
P82921	28S ribosomal protein S21, mitochondrial OS=Homo sapiens OX=9606 GN=MRPS21 PE=1 SV=3	16	1	1	1	87	10.7	9.92	6.99878e+06
Q9HCM4	Band 4.1-like protein 5 OS=Homo sapiens OX=9606 GN=EPB41L5 PE=1 SV=3	3	2	2	1	733	81.8	6.58	11069404
Q96EP5	DAZ-associated protein 1 OS=Homo sapiens OX=9606 GN=DAZAP1 PE=1 SV=1	4	1	1	1	407	43.4	8.56
Q6ZNA0	cDNA FLJ16290 fis, clone OCBBF2019684, highly similar to ZINC FINGER PROTEIN 29 OS=Homo sapiens OX=9606 PE=2 SV=1	7	2	2	1	464	52.5	8.47
B4DT66	Protein SDA1 OS=Homo sapiens OX=9606 PE=2 SV=1	4	3	3	3	650	75.5	9.22	1.28939e+07
Q5T3I0	G patch domain-containing protein 4 OS=Homo sapiens OX=9606 GN=GPATCH4 PE=1 SV=2	5	2	2	2	446	50.4	9.63	7.43263e+06
B4DQJ4	cDNA FLJ59213, highly similar to Nuclear valosin-containing protein-like OS=Homo sapiens OX=9606 PE=2 SV=1	3	1	1	1	589	64.9	5.88
B2R4P2	cDNA, FLJ92164, highly similar to Homo sapiens peroxiredoxin 1 (PRDX1), mRNA OS=Homo sapiens OX=9606 PE=2 SV=1	10	2	2	2	199	22.2	8.38	27391420
A0A0A0MR02	Outer mitochondrial membrane protein porin 2 (Fragment) OS=Homo sapiens OX=9606 GN=VDAC2 PE=1 SV=1	7	2	2	2	282	30.3	7.81	22364107
B4DE78	cDNA FLJ52141, highly similar to 14-3-3 protein gamma OS=Homo sapiens OX=9606 PE=2 SV=1	14	3	3	1	207	23.5	4.82
A0A0A0MQZ6	Ribosome biogenesis protein NSA2 homolog OS=Homo sapiens OX=9606 GN=NSA2 PE=1 SV=1	12	2	2	2	189	22.6	10.45	20391556
Q9BV38	WD repeat-containing protein 18 OS=Homo sapiens OX=9606 GN=WDR18 PE=1 SV=2	5	2	2	2	432	47.4	6.7	8.39546e+06
P06702	Protein S100-A9 OS=Homo sapiens OX=9606 GN=S100A9 PE=1 SV=1	13	1	1	1	114	13.2	6.13
Q9NSD9	Phenylalanine--tRNA ligase beta subunit OS=Homo sapiens OX=9606 GN=FARSB PE=1 SV=3	3	2	2	2	589	66.1	6.84	4434657
C9J0E4	Cystatin-A OS=Homo sapiens OX=9606 GN=CSTA PE=1 SV=1	33	1	1	1	63	7.1	7.24	3.40827e+06
B3KPV5	cDNA FLJ32300 fis, clone PROST2002227, highly similar to U3 small nucleolar ribonucleoprotein protein MPP10 (Fragment) OS=Homo sapiens OX=9606 PE=2 SV=1	2	1	1	1	661	76.3	4.77
P35249	Replication factor C subunit 4 OS=Homo sapiens OX=9606 GN=RFC4 PE=1 SV=2	7	3	3	3	363	39.7	8.02	1.82662e+07
B4DJC7	cDNA FLJ60590, highly similar to Interferon-inducible double strandedRNA-dependent protein kinase activator A OS=Homo sapiens OX=9606 PE=2 SV=1	8	1	1	1	200	22.1	8.09	6.32542e+06
J3KQN4	60S ribosomal protein L36a OS=Homo sapiens OX=9606 GN=RPL36A PE=1 SV=1	13	2	2	2	142	16.4	10.43	72462214
T2DN57	DNAJA2/NETO2 fusion protein 2 OS=Homo sapiens OX=9606 PE=2 SV=1	16	2	2	2	128	14.3	9.11	20912278
A8K962	cDNA FLJ77827, highly similar to Human upstream binding factor (hUBF) OS=Homo sapiens OX=9606 PE=2 SV=1	3	2	2	2	764	89.4	5.71	11600214
B7Z1D3	cDNA FLJ54585 OS=Homo sapiens OX=9606 PE=2 SV=1	4	1	1	1	328	37.7	9.45	3063652
P51532	Transcription activator BRG1 OS=Homo sapiens OX=9606 GN=SMARCA4 PE=1 SV=2	1	1	1	1	1647	184.5	7.88	4891889
P52298	Nuclear cap-binding protein subunit 2 OS=Homo sapiens OX=9606 GN=NCBP2 PE=1 SV=1	12	2	2	2	156	18	8.21	14111703
Q9NTK5	Obg-like ATPase 1 OS=Homo sapiens OX=9606 GN=OLA1 PE=1 SV=2	6	2	2	2	396	44.7	7.81	9133950
H7C463	MICOS complex subunit MIC60 (Fragment) OS=Homo sapiens OX=9606 GN=IMMT PE=1 SV=1	3	1	1	1	613	68.1	6.06	17994644
Q96GM8	Target of EGR1 protein 1 OS=Homo sapiens OX=9606 GN=TOE1 PE=1 SV=1	5	2	2	2	510	56.5	7.18	4347378
Q5JXX2	Mortality factor 4-like protein 2 (Fragment) OS=Homo sapiens OX=9606 GN=MORF4L2 PE=1 SV=1	11	2	2	2	177	19.8	10.02	4997132
H0YGF3	Pre-mRNA-processing factor 19 (Fragment) OS=Homo sapiens OX=9606 GN=PRPF19 PE=1 SV=1	31	1	1	1	45	5.3	9.55	5.27776e+06
B3KNC3	Nucleolar complex protein 2 homolog OS=Homo sapiens OX=9606 PE=2 SV=1	3	2	2	2	749	84.9	5.62	14278997
B2RMQ4	Cytoskeleton associated protein 2 OS=Homo sapiens OX=9606 GN=CKAP2 PE=2 SV=1	2	1	1	1	682	76.8	9.41	2525429
Q8NFW8	N-acylneuraminate cytidylyltransferase OS=Homo sapiens OX=9606 GN=CMAS PE=1 SV=2	8	3	3	3	434	48.3	7.93	1.88279e+07
Q9ULW3	Activator of basal transcription 1 OS=Homo sapiens OX=9606 GN=ABT1 PE=1 SV=1	14	2	2	2	272	31.1	9.88	11702480
Q59H77	T-complex protein 1 subunit gamma (Fragment) OS=Homo sapiens OX=9606 PE=2 SV=1	3	2	2	2	577	63.5	6.43	23520643
H0YJV7	Transcriptional repressor protein YY1 (Fragment) OS=Homo sapiens OX=9606 GN=YY1 PE=1 SV=1	15	2	2	2	190	20.8	9.09	9152191
Q9NTJ3	Structural maintenance of chromosomes protein 4 OS=Homo sapiens OX=9606 GN=SMC4 PE=1 SV=2	2	2	2	2	1288	147.1	6.79
B2R841	Serine/threonine-protein kinase PLK OS=Homo sapiens OX=9606 PE=2 SV=1	4	2	2	2	603	68.2	8.91	6.97859e+06
G3V5V3	Nuclear export mediator factor NEMF (Fragment) OS=Homo sapiens OX=9606 GN=NEMF PE=1 SV=8	2	2	2	2	998	113.9	5.85	2.91963e+06
P33993	DNA replication licensing factor MCM7 OS=Homo sapiens OX=9606 GN=MCM7 PE=1 SV=4	2	1	1	1	719	81.3	6.46
A8K9K4	cDNA FLJ75504, highly similar to Homo sapiens glucosidase I, mRNA OS=Homo sapiens OX=9606 PE=2 SV=1	2	1	1	1	562	62.2	7.11
Q59GY0	Apolipoprotein B mRNA editing enzyme, catalytic polypeptide-like 3C variant (Fragment) OS=Homo sapiens OX=9606 PE=2 SV=1	6	1	1	1	212	25.2	8.57	6.45039e+06
P51116	Fragile X mental retardation syndrome-related protein 2 OS=Homo sapiens OX=9606 GN=FXR2 PE=1 SV=2	3	2	2	1	673	74.2	6.23	2.22494e+06
B4E0T8	cDNA FLJ59649, highly similar to Myosin-18A OS=Homo sapiens OX=9606 PE=2 SV=1	2	2	2	2	1181	133.5	7.09	5.73486e+06
G9K389	YWHAE/FAM22B fusion protein (Fragment) OS=Homo sapiens OX=9606 GN=YWHAE/FAM22B fusion PE=2 SV=1	6	2	2	1	384	41.3	4.97	8.19328e+06
X6R631	39S ribosomal protein L55, mitochondrial OS=Homo sapiens OX=9606 GN=MRPL55 PE=1 SV=2	40	2	2	2	55	6.8	9.32	9376450
B2RE88	cDNA, FLJ96465, highly similar to Homo sapiens solute carrier family 25 (mitochondrial carrier;phosphate carrier), member 3 (SLC25A3), nuclear gene encodingmitochondrial protein, transcript variant... OS=Homo sapiens OX=9606 PE=2 SV=1	4	2	3	2	361	39.9	9.36	18177875
A0A5C2GJP7	IG c399_light_IGKV2D-29_IGKJ3 (Fragment) OS=Homo sapiens OX=9606 PE=2 SV=1	16	2	3	1	114	12.4	8.79	41937824
Q9H9B4	Sideroflexin-1 OS=Homo sapiens OX=9606 GN=SFXN1 PE=1 SV=4	7	2	2	2	322	35.6	9.07	9.12521e+06
Q86U86	Protein polybromo-1 OS=Homo sapiens OX=9606 GN=PBRM1 PE=1 SV=1	1	3	3	3	1689	192.8	6.89	10015485
Q2TB10	Zinc finger protein 800 OS=Homo sapiens OX=9606 GN=ZNF800 PE=1 SV=1	3	2	2	2	664	75.2	9.47	3.85412e+06
Q15397	Pumilio homolog 3 OS=Homo sapiens OX=9606 GN=PUM3 PE=1 SV=3	3	2	2	2	648	73.5	9.64	1.34098e+07
Q05DF2	SF3A2 protein (Fragment) OS=Homo sapiens OX=9606 GN=SF3A2 PE=2 SV=1	3	1	1	1	481	51.4	10.11	2.83829e+06
Q14974	Importin subunit beta-1 OS=Homo sapiens OX=9606 GN=KPNB1 PE=1 SV=2	1	1	1	1	876	97.1	4.78
Q9H9L3	Interferon-stimulated 20 kDa exonuclease-like 2 OS=Homo sapiens OX=9606 GN=ISG20L2 PE=1 SV=1	3	1	1	1	353	39.1	9.94	4.23271e+06
B7Z592	Zinc finger CCCH domain-containing protein 15 OS=Homo sapiens OX=9606 PE=2 SV=1	3	1	1	1	392	44.9	7.87	2.79211e+06
Q8N5N7	39S ribosomal protein L50, mitochondrial OS=Homo sapiens OX=9606 GN=MRPL50 PE=1 SV=2	17	2	2	2	158	18.3	7.88	23570136
Q0QEN7	ATP synthase subunit beta (Fragment) OS=Homo sapiens OX=9606 GN=ATP5B PE=2 SV=1	3	1	1	1	445	48.1	5.07
F5H6T1	Actin-related protein 2 OS=Homo sapiens OX=9606 GN=ACTR2 PE=1 SV=2	4	1	1	1	339	38.8	6.27	3.02371e+06
A0A1U9X9A5	PRRC2A OS=Homo sapiens OX=9606 PE=4 SV=1	2	2	2	2	2153	228.4	9.45	3.39577e+06
A8K6U2	cDNA FLJ78675, highly similar to Homo sapiens stroma HMG-box containing protein (HBP2) mRNA OS=Homo sapiens OX=9606 PE=2 SV=1	2	2	2	2	941	105.1	8.87	1.33566e+07
Q5T7U4	General transcription factor 3C polypeptide 5 (Fragment) OS=Homo sapiens OX=9606 GN=GTF3C5 PE=1 SV=1	10	2	2	2	244	28.5	9.2	4391603
B8ZZS4	Ankyrin repeat and zinc finger domain-containing protein 1 OS=Homo sapiens OX=9606 GN=ANKZF1 PE=1 SV=1	3	1	1	1	516	57.5	9.54	2.59815e+06
A8K6Y1	cDNA FLJ75526, highly similar to Homo sapiens proliferation-associated 2G4, 38kDa (PA2G4), mRNA (Fragment) OS=Homo sapiens OX=9606 PE=2 SV=1	5	1	1	1	367	40.9	6.4	3.06864e+06
F8WFE7	40S ribosomal protein S19-binding protein 1 OS=Homo sapiens OX=9606 GN=RPS19BP1 PE=1 SV=1	17	1	1	1	69	7.4	11.58	3.85457e+06
A0A5F9ZHJ0	Acetyl-CoA acetyltransferase, mitochondrial OS=Homo sapiens OX=9606 GN=ACAT1 PE=1 SV=1	4	1	1	1	337	35.5	7.37
F1T0L5	ATP-dependent RNA helicase DDX51 OS=Homo sapiens OX=9606 GN=DDX51 PE=2 SV=1	2	1	1	1	666	72.4	8.16	1.67361e+06
Q6IS14	Eukaryotic translation initiation factor 5A-1-like OS=Homo sapiens OX=9606 GN=EIF5AL1 PE=2 SV=2	12	2	2	2	154	16.8	5	9395130
Q01804	OTU domain-containing protein 4 OS=Homo sapiens OX=9606 GN=OTUD4 PE=1 SV=4	1	1	1	1	1114	124	6.71	2.89076e+06
E9PRS0	PR domain zinc finger protein 10 (Fragment) OS=Homo sapiens OX=9606 GN=PRDM10 PE=1 SV=1	2	2	2	2	865	98.1	8.63	2.68622e+06
Q53RD8	Uncharacterized protein LOC84524 (Fragment) OS=Homo sapiens OX=9606 GN=LOC84524 PE=4 SV=1	9	2	2	2	266	30.8	8.47	17075025
P10599	Thioredoxin OS=Homo sapiens OX=9606 GN=TXN PE=1 SV=3	12	1	1	1	105	11.7	4.92	22726636
K7ERP4	Glutathione peroxidase (Fragment) OS=Homo sapiens OX=9606 GN=GPX4 PE=1 SV=1	9	1	1	1	155	17.6	7.71	2.7002e+06
A0A087WYN9	ATP-dependent RNA helicase DHX29 OS=Homo sapiens OX=9606 GN=DHX29 PE=1 SV=1	1	1	1	1	1370	155.2	8.15	1926918
Q96C19	EF-hand domain-containing protein D2 OS=Homo sapiens OX=9606 GN=EFHD2 PE=1 SV=1	6	1	1	1	240	26.7	5.2
Q9BWJ5	Splicing factor 3B subunit 5 OS=Homo sapiens OX=9606 GN=SF3B5 PE=1 SV=1	13	1	1	1	86	10.1	6.35
J3KPD3	RNA binding motif protein 7, isoform CRA_c OS=Homo sapiens OX=9606 GN=RBM7 PE=1 SV=1	7	1	1	1	267	30.6	9.57
E7EX73	Eukaryotic translation initiation factor 4 gamma 1 OS=Homo sapiens OX=9606 GN=EIF4G1 PE=1 SV=1	1	1	1	1	1436	158.5	5.21	2.2784e+06
Q9P031	Thyroid transcription factor 1-associated protein 26 OS=Homo sapiens OX=9606 GN=CCDC59 PE=1 SV=2	9	2	2	2	241	28.7	9.88	5.57043e+06
Q9H116	GDNF-inducible zinc finger protein 1 OS=Homo sapiens OX=9606 GN=GZF1 PE=1 SV=1	3	1	1	1	711	80.4	7.87
B3KM34	Beta-MPP OS=Homo sapiens OX=9606 PE=2 SV=1	2	1	1	1	489	54.4	6.83	4.44855e+06
Q8ND56	Protein LSM14 homolog A OS=Homo sapiens OX=9606 GN=LSM14A PE=1 SV=3	4	2	2	2	463	50.5	9.52	24656380
Q9BZ93	Prosomal P27K protein (Fragment) OS=Homo sapiens OX=9606 GN=PSMA6 PE=4 SV=1	21	1	1	1	58	6.2	8.97	3.54434e+06
B0QYA8	Eukaryotic translation initiation factor 3 subunit D (Fragment) OS=Homo sapiens OX=9606 GN=EIF3D PE=1 SV=1	10	1	1	1	123	14.5	9.61	3.15242e+06
E9PMI6	Chloride channel, nucleotide sensitive 1A OS=Homo sapiens OX=9606 GN=CLNS1A PE=1 SV=1	8	1	1	1	167	18.2	4.41	16779230
A0A2R8Y7W5	Cyclin-dependent kinase 13 (Fragment) OS=Homo sapiens OX=9606 GN=CDK13 PE=1 SV=1	2	1	1	1	1099	121.2	8.9
F8VRS4	RNA binding protein fox-1 homolog 1 OS=Homo sapiens OX=9606 GN=RBFOX1 PE=1 SV=1	5	2	2	2	391	42.2	5.81	1.10392e+07
P29692	Elongation factor 1-delta OS=Homo sapiens OX=9606 GN=EEF1D PE=1 SV=5	4	1	1	1	281	31.1	5.01
Q53FV0	Prohibitin (Fragment) OS=Homo sapiens OX=9606 PE=2 SV=1	4	1	1	1	272	29.8	6.39	2.73931e+06
A0A5C2GTZ2	IG c1163_light_IGKV2D-28_IGKJ3 (Fragment) OS=Homo sapiens OX=9606 PE=2 SV=1	23	1	3	1	112	12.1	7.12	3.34631e+07
B4DMM7	cDNA FLJ59722, highly similar to Retinoblastoma-binding protein 5 OS=Homo sapiens OX=9606 PE=2 SV=1	2	1	1	1	573	63.3	5.2
C9JHK9	ATP-binding cassette sub-family F member 2 (Fragment) OS=Homo sapiens OX=9606 GN=ABCF2 PE=1 SV=1	6	1	1	1	240	26.9	6.81
Q8TBT6	Uncharacterized protein (Fragment) OS=Homo sapiens OX=9606 PE=2 SV=1	4	1	1	1	315	34.5	8.87	4.84355e+06
Q9Y2P8	RNA 3'-terminal phosphate cyclase-like protein OS=Homo sapiens OX=9606 GN=RCL1 PE=1 SV=3	4	1	1	1	373	40.8	9.26
A0A0A0MSA4	Band 4.1-like protein 3 OS=Homo sapiens OX=9606 GN=EPB41L3 PE=1 SV=1	2	2	2	2	1046	116.1	5.22	9073051
B7Z421	cDNA FLJ51227, highly similar to Homo sapiens KIN, antigenic determinant of recA protein homolog, mRNA OS=Homo sapiens OX=9606 PE=2 SV=1	4	1	1	1	288	32.7	9.06
Q96EY1	DnaJ homolog subfamily A member 3, mitochondrial OS=Homo sapiens OX=9606 GN=DNAJA3 PE=1 SV=2	4	2	2	2	480	52.5	9.26	5523765
B2R8F3	cDNA, FLJ93871, highly similar to Homo sapiens melanoma antigen, family B, 2 (MAGEB2), mRNA OS=Homo sapiens OX=9606 PE=2 SV=1	3	1	1	1	319	35.2	9.11
F5GY37	Prohibitin OS=Homo sapiens OX=9606 GN=PHB2 PE=1 SV=1	4	1	1	1	267	29.7	9.88	3.98521e+06
H0Y4R1	Inosine-5'-monophosphate dehydrogenase 2 (Fragment) OS=Homo sapiens OX=9606 GN=IMPDH2 PE=1 SV=1	3	1	1	1	470	51	8.18	2.9624e+06
P81605	Dermcidin OS=Homo sapiens OX=9606 GN=DCD PE=1 SV=2	10	1	1	1	110	11.3	6.54	63344040
Q53GD7	FUS interacting protein (Serine-arginine rich) 1 isoform 2 variant (Fragment) OS=Homo sapiens OX=9606 PE=2 SV=1	4	1	1	1	262	31.3	11.27
P59998	Actin-related protein 2/3 complex subunit 4 OS=Homo sapiens OX=9606 GN=ARPC4 PE=1 SV=3	10	2	2	2	168	19.7	8.43	31911241
Q9NPC7	Myoneurin OS=Homo sapiens OX=9606 GN=MYNN PE=1 SV=1	2	1	1	1	610	68.6	8.25
P12273	Prolactin-inducible protein OS=Homo sapiens OX=9606 GN=PIP PE=1 SV=1	14	2	2	2	146	16.6	8.05
Q9Y657	Spindlin-1 OS=Homo sapiens OX=9606 GN=SPIN1 PE=1 SV=3	4	1	1	1	262	29.6	6.96	16044265
P62861	40S ribosomal protein S30 OS=Homo sapiens OX=9606 GN=FAU PE=1 SV=1	17	1	1	1	59	6.6	12.15	73051008
Q9UJA5	tRNA (adenine(58)-N(1))-methyltransferase non-catalytic subunit TRM6 OS=Homo sapiens OX=9606 GN=TRMT6 PE=1 SV=1	3	1	1	1	497	55.8	7.55
Q53H37	Calmodulin-like skin protein variant (Fragment) OS=Homo sapiens OX=9606 PE=2 SV=1	10	1	1	1	146	15.9	4.44
P42167	Lamina-associated polypeptide 2, isoforms beta/gamma OS=Homo sapiens OX=9606 GN=TMPO PE=1 SV=2	5	2	2	2	454	50.6	9.38	9.96423e+06
Q6KB66	Keratin, type II cytoskeletal 80 OS=Homo sapiens OX=9606 GN=KRT80 PE=1 SV=2	3	1	1	1	452	50.5	5.67
F2Z3K5	Dolichyl-diphosphooligosaccharide--protein glycosyltransferase subunit 2 (Fragment) OS=Homo sapiens OX=9606 GN=RPN2 PE=1 SV=1	7	1	1	1	162	17.8	5.15	1.56109e+06
P22061	Protein-L-isoaspartate(D-aspartate) O-methyltransferase OS=Homo sapiens OX=9606 GN=PCMT1 PE=1 SV=4	5	1	1	1	227	24.6	7.21	8230293
Q5QJE6	Deoxynucleotidyltransferase terminal-interacting protein 2 OS=Homo sapiens OX=9606 GN=DNTTIP2 PE=1 SV=2	3	2	2	2	756	84.4	6.16	7381916
B4DDI8	cDNA FLJ53704, moderately similar to Nascent polypeptide-associated complex subunit alpha OS=Homo sapiens OX=9606 PE=2 SV=1	8	1	1	1	169	18.3	3.92
Q12792	Twinfilin-1 OS=Homo sapiens OX=9606 GN=TWF1 PE=1 SV=3	4	1	1	1	350	40.3	6.96	3.91895e+06
A0A024R1S5	GTP-binding protein 1 OS=Homo sapiens OX=9606 GN=GTPBP1 PE=4 SV=1	2	1	1	1	660	71.4	8.22	2.15309e+06
A0A6Q8KRG2	Golgin subfamily A member 2 OS=Homo sapiens OX=9606 GN=GOLGA2 PE=4 SV=1	1	1	1	1	990	111.6	5
H0Y714	U3 small nucleolar ribonucleoprotein protein IMP4 (Fragment) OS=Homo sapiens OX=9606 GN=IMP4 PE=1 SV=1	6	2	2	2	280	31.9	8.21	1.05424e+07
H7C5W9	Endoplasmic reticulum class 1/2 Ca(2+) ATPase (Fragment) OS=Homo sapiens OX=9606 GN=ATP2A2 PE=1 SV=1	2	2	2	2	933	102.5	5.59	2.60912e+06
Q59GW5	Tripartite motif-containing 25 variant (Fragment) OS=Homo sapiens OX=9606 PE=2 SV=1	3	2	2	2	644	72.2	8.06	5.54988e+06
B4DP45	cDNA FLJ55121, highly similar to Homo sapiens sperm specific antigen 2 (SSFA2), mRNA OS=Homo sapiens OX=9606 PE=2 SV=1	4	1	1	1	306	33.8	5.12
A0A0J9YW13	RNA-binding protein 8A (Fragment) OS=Homo sapiens OX=9606 GN=RBM8A PE=1 SV=1	10	1	1	1	106	12.3	8.72	7.43057e+06
A0A5C2GWE2	IG c1911_heavy_IGHV1-18_IGHD3-9_IGHJ4 (Fragment) OS=Homo sapiens OX=9606 PE=2 SV=1	25	1	3	1	124	13.9	7.99
B8ZZV5	39S ribosomal protein L30, mitochondrial OS=Homo sapiens OX=9606 GN=MRPL30 PE=1 SV=1	11	1	1	1	101	11.9	9.86	33585532
A0A0A0MS14	Immunoglobulin heavy variable 1-45 OS=Homo sapiens OX=9606 GN=IGHV1-45 PE=3 SV=1	9	1	1	1	117	13.5	9.1
P55036	26S proteasome non-ATPase regulatory subunit 4 OS=Homo sapiens OX=9606 GN=PSMD4 PE=1 SV=1	3	1	1	1	377	40.7	4.79	4.23387e+06
Q9Y2W1	Thyroid hormone receptor-associated protein 3 OS=Homo sapiens OX=9606 GN=THRAP3 PE=1 SV=2	1	1	1	1	955	108.6	10.15
Q5VYS9	Terminal uridylyltransferase 7 OS=Homo sapiens OX=9606 GN=TUT7 PE=1 SV=1	9	1	1	1	168	19.6	9
O95782	AP-2 complex subunit alpha-1 OS=Homo sapiens OX=9606 GN=AP2A1 PE=1 SV=3	2	2	2	2	977	107.5	7.03	6.69039e+06
B4DL07	cDNA FLJ53353, highly similar to ATP-binding cassette sub-family D member 3 OS=Homo sapiens OX=9606 PE=2 SV=1	2	1	1	1	683	78.4	9.11
O43159	Ribosomal RNA-processing protein 8 OS=Homo sapiens OX=9606 GN=RRP8 PE=1 SV=2	4	2	2	2	456	50.7	9.42	1.21219e+07
A0A5C2GTV5	IG c931_heavy_IGHV1-69_IGHD3-3_IGHJ5 (Fragment) OS=Homo sapiens OX=9606 PE=2 SV=1	9	1	1	1	124	13.6	6.04	12369031
Q16531	DNA damage-binding protein 1 OS=Homo sapiens OX=9606 GN=DDB1 PE=1 SV=1	1	1	1	1	1140	126.9	5.26	2843810
K7ER08	RNA-binding protein 42 OS=Homo sapiens OX=9606 GN=RBM42 PE=1 SV=1	3	1	1	1	386	39.9	9.48
Q6DD87	Zinc finger protein 787 OS=Homo sapiens OX=9606 GN=ZNF787 PE=1 SV=4	4	1	1	1	382	40.4	7.96
A0A087WVM4	Formyltetrahydrofolate synthetase OS=Homo sapiens OX=9606 GN=MTHFD1L PE=1 SV=1	2	2	2	2	913	99.2	7.27	8.34613e+06
A0A024R7K0	Splicing factor, arginine/serine-rich 14, isoform CRA_a OS=Homo sapiens OX=9606 GN=SFRS14 PE=4 SV=1	1	2	2	2	1082	120.2	7.28	34716584
B2R7F8	Plasminogen OS=Homo sapiens OX=9606 PE=2 SV=1	2	2	2	2	810	90.5	7.24	2.71606e+07
A0A024QZR3	Protein pelota homolog OS=Homo sapiens OX=9606 GN=hCG_2002731 PE=3 SV=1	4	1	1	1	385	43.4	6.34	2030001
Q9NXS2	Glutaminyl-peptide cyclotransferase-like protein OS=Homo sapiens OX=9606 GN=QPCTL PE=1 SV=2	3	1	1	1	382	42.9	9.82	3356628
Q9H6Y2	WD repeat-containing protein 55 OS=Homo sapiens OX=9606 GN=WDR55 PE=1 SV=2	4	1	1	1	383	42	4.92
C9JAW5	HIG1 domain-containing protein OS=Homo sapiens OX=9606 PE=4 SV=1	27	1	1	1	83	8.8	9.7
B4DZJ6	cDNA FLJ54706, highly similar to Ubiquitin-associated protein 2-like OS=Homo sapiens OX=9606 PE=2 SV=1	2	1	1	1	897	93.9	8.32
Q53FN0	Serine/arginine-rich splicing factor 2 (Fragment) OS=Homo sapiens OX=9606 PE=2 SV=1	7	2	2	2	221	25.5	11.85	48533143
Q9Y277	Voltage-dependent anion-selective channel protein 3 OS=Homo sapiens OX=9606 GN=VDAC3 PE=1 SV=1	4	1	1	1	283	30.6	8.66
P48594	Serpin B4 OS=Homo sapiens OX=9606 GN=SERPINB4 PE=1 SV=2	4	2	2	2	390	44.8	6.21	7.15254e+06
Q53F48	Heterogeneous nuclear ribonucleoprotein H3 isoform a variant (Fragment) OS=Homo sapiens OX=9606 PE=2 SV=1	6	2	2	1	346	36.9	7.34	1.35206e+06
K4HYZ8	p14ARF/FAM230A fusion protein transcript variant 1 OS=Homo sapiens OX=9606 PE=2 SV=2	6	2	2	2	262	29	10.61	1.11068e+07
P35250	Replication factor C subunit 2 OS=Homo sapiens OX=9606 GN=RFC2 PE=1 SV=3	7	2	2	2	354	39.1	6.44	8891748
Q14126	Desmoglein-2 OS=Homo sapiens OX=9606 GN=DSG2 PE=1 SV=2	1	1	1	1	1118	122.2	5.24	4.92278e+06
K7ENJ4	ATP synthase subunit alpha, mitochondrial (Fragment) OS=Homo sapiens OX=9606 GN=ATP5F1A PE=1 SV=1	5	1	1	1	199	21.3	10.45	7258082
P33947	ER lumen protein-retaining receptor 2 OS=Homo sapiens OX=9606 GN=KDELR2 PE=1 SV=1	5	1	1	1	212	24.4	8.72	2.74474e+06
A0A087WYS3	Protein kinase C-binding protein 1 OS=Homo sapiens OX=9606 GN=ZMYND8 PE=1 SV=1	1	1	1	1	1087	121.2	6.6	3.14934e+06
J3QS85	COP9 signalosome complex subunit 3 OS=Homo sapiens OX=9606 GN=COPS3 PE=1 SV=1	39	1	1	1	31	3.4	6.37
Q9NPD3	Exosome complex component RRP41 OS=Homo sapiens OX=9606 GN=EXOSC4 PE=1 SV=3	4	1	1	1	245	26.4	6.52	18110612
P20700	Lamin-B1 OS=Homo sapiens OX=9606 GN=LMNB1 PE=1 SV=2	2	1	1	1	586	66.4	5.16
B3KRQ2	cDNA FLJ34689 fis, clone MESAN2000815, highly similar to Homo sapiens leucine zipper protein 5 (LUZP5), mRNA OS=Homo sapiens OX=9606 PE=2 SV=1	1	1	1	1	1143	130.9	6.87
A0A5C2G657	IGH c456_heavy__IGHV1-69_IGHD3-10_IGHJ2 (Fragment) OS=Homo sapiens OX=9606 PE=2 SV=1	19	1	6	1	125	13.5	9.1
C9JRD2	DnaJ homolog subfamily B member 2 (Fragment) OS=Homo sapiens OX=9606 GN=DNAJB2 PE=1 SV=1	4	1	1	1	228	25.4	5.73	6.58257e+06
A0A494BYR6	Kinesin-like protein OS=Homo sapiens OX=9606 GN=KIF18B PE=1 SV=1	2	1	1	1	842	91.9	8.28	3.06244e+06
E9PRG8	Uncharacterized protein C11orf98 OS=Homo sapiens OX=9606 GN=C11orf98 PE=4 SV=2	11	1	1	1	123	14.2	11.53
B4DY72	cDNA FLJ52360, highly similar to Heat-shock protein 105 kDa OS=Homo sapiens OX=9606 PE=2 SV=1	1	1	1	1	677	77.1	5.1	4081725
Q5SY16	Polynucleotide 5'-hydroxyl-kinase NOL9 OS=Homo sapiens OX=9606 GN=NOL9 PE=1 SV=1	2	1	1	1	702	79.3	9.13
Q96B43	Methionine aminopeptidase (Fragment) OS=Homo sapiens OX=9606 PE=2 SV=1	4	1	1	1	253	28.2	6.11	7442448
Q05DH1	Proteasome subunit alpha type (Fragment) OS=Homo sapiens OX=9606 GN=PSMA7 PE=2 SV=1	5	1	1	1	238	26.7	8.87	8.13017e+06
A2N0T9	VH6DJ protein (Fragment) OS=Homo sapiens OX=9606 GN=VH6DJ PE=2 SV=1	27	1	2	1	115	12.8	9.2
B4DK16	cDNA FLJ57882, highly similar to Pre-mRNA-processing-splicing factor 8 OS=Homo sapiens OX=9606 PE=2 SV=1	1	1	1	1	1065	123.4	8.16	3.74004e+06
Q71MF7	Uncharacterized protein FP972 OS=Homo sapiens OX=9606 GN=FP972 PE=2 SV=1	2	1	1	1	545	60.7	10.04	4.52877e+06
Q68CW9	Uncharacterized protein DKFZp667O0311 (Fragment) OS=Homo sapiens OX=9606 GN=DKFZp667O0311 PE=2 SV=1	4	1	1	1	281	31.4	7.4	1.95271e+06
F5H423	Uncharacterized protein OS=Homo sapiens OX=9606 PE=3 SV=1	5	1	1	1	210	23.3	8.6
A8K4V4	cDNA FLJ76392, highly similar to Homo sapiens mitochondrial ribosomal protein L43 (MRPL43), transcript variant 1, mRNA OS=Homo sapiens OX=9606 PE=2 SV=1	13	2	2	1	159	17.7	9.88	8.15003e+06
A0A0S2Z4U1	Dolichol-phosphate mannose synthase subunit 1 OS=Homo sapiens OX=9606 GN=DPM1 PE=2 SV=1	9	1	1	1	133	15.3	8.41	1.04889e+06
J3KTL8	Structural maintenance of chromosomes flexible hinge domain-containing protein 1 (Fragment) OS=Homo sapiens OX=9606 GN=SMCHD1 PE=1 SV=1	1	1	1	1	1388	155.5	8.02	2.65487e+06
A4FU77	SNRNP200 protein (Fragment) OS=Homo sapiens OX=9606 GN=SNRNP200 PE=2 SV=1	1	1	1	1	1887	216	6.48	4.44346e+06
A0A024R1X0	Protein CASC3 OS=Homo sapiens OX=9606 GN=CASC3 PE=3 SV=1	1	1	1	1	741	80.4	7.17	3.6248e+06
Q5M9Q1	NKAP-like protein OS=Homo sapiens OX=9606 GN=NKAPL PE=1 SV=3	2	1	1	1	402	46.3	9.72	3.72648e+06
H7C3F9	Arp2/3 complex 34 kDa subunit (Fragment) OS=Homo sapiens OX=9606 GN=ARPC2 PE=1 SV=1	7	1	1	1	165	18.6	9.41	5.40269e+06
B4DZH4	cDNA FLJ59078, highly similar to Ran-binding protein 2-like 6 OS=Homo sapiens OX=9606 PE=2 SV=1	1	1	1	1	1125	126.3	6.65	2.02442e+06
Q53FA5	Protein translocation complex beta variant (Fragment) OS=Homo sapiens OX=9606 PE=2 SV=1	16	1	1	1	96	10	11.72
B4DT29	cDNA FLJ51082, highly similar to Actin-like protein 3 OS=Homo sapiens OX=9606 PE=2 SV=1	5	2	2	2	356	40.7	5.82	1.88904e+07
Q9HA11	Histone H2A OS=Homo sapiens OX=9606 PE=2 SV=1	3	1	1	1	280	29.9	10.07	9864391
P56192	Methionine--tRNA ligase, cytoplasmic OS=Homo sapiens OX=9606 GN=MARS1 PE=1 SV=2	1	1	1	1	900	101.1	6.16	2.65924e+06
B4DX42	cDNA FLJ54064, highly similar to Splicing factor 1 OS=Homo sapiens OX=9606 PE=2 SV=1	2	1	1	1	433	46.4	9.35	2.60121e+06
P42677	40S ribosomal protein S27 OS=Homo sapiens OX=9606 GN=RPS27 PE=1 SV=3	13	1	1	1	84	9.5	9.45	31686718
Q5T7C4	High mobility group protein B1 OS=Homo sapiens OX=9606 GN=HMGB1 PE=1 SV=1	9	1	1	1	158	18.3	9.7
Q9BQ04	RNA-binding protein 4B OS=Homo sapiens OX=9606 GN=RBM4B PE=1 SV=1	3	1	1	1	359	40.1	6.74	3.83892e+06
Q15629	Translocating chain-associated membrane protein 1 OS=Homo sapiens OX=9606 GN=TRAM1 PE=1 SV=3	3	1	1	1	374	43	9.63	5.56335e+06
Q96EK4	THAP domain-containing protein 11 OS=Homo sapiens OX=9606 GN=THAP11 PE=1 SV=2	3	1	1	1	314	34.4	8.98	3874132
A6NLM8	Signal sequence receptor subunit delta OS=Homo sapiens OX=9606 GN=SSR4 PE=1 SV=1	7	1	1	1	148	16.2	5.74	3.43678e+06
A0A5C2GEC2	IGH + IGL c397_heavy_IGHV4-34_IGHD3-10_IGHJ6 (Fragment) OS=Homo sapiens OX=9606 PE=2 SV=1	11	1	1	1	131	14.4	9.33	11049588
A0A0A0MRM9	Nucleolar and coiled-body phosphoprotein 1 (Fragment) OS=Homo sapiens OX=9606 GN=NOLC1 PE=1 SV=1	2	1	1	1	708	74.6	9.47
Q96PU8	Protein quaking OS=Homo sapiens OX=9606 GN=QKI PE=1 SV=1	4	1	1	1	341	37.6	8.56	11427228
A0A1B0GTH6	Casein kinase II subunit alpha'-interacting protein OS=Homo sapiens OX=9606 GN=CSNKA2IP PE=3 SV=1	3	1	3	1	734	81.7	9.99	4498022
A0A5C2GUH7	IG c1175_light_IGKV3-11_IGKJ1 (Fragment) OS=Homo sapiens OX=9606 PE=2 SV=1	15	1	1	1	107	11.8	8.5	4.02605e+06
B8QGS9	Truncated plakophilin-2 OS=Homo sapiens OX=9606 GN=PKP2 PE=1 SV=1	2	1	1	1	824	91.2	9.16	12416810
A0A0C4DG31	RNA exonuclease 4 (Fragment) OS=Homo sapiens OX=9606 GN=REXO4 PE=1 SV=1	4	1	1	1	233	26.5	10.64	4.20859e+06
A0A286YEY4	Immunoglobulin heavy constant gamma 2 (Fragment) OS=Homo sapiens OX=9606 GN=IGHG2 PE=1 SV=1	2	1	1	1	395	43.8	6.52	198172976
Q53GY0	Plastin 3 variant (Fragment) OS=Homo sapiens OX=9606 PE=2 SV=1	1	1	1	1	630	70.7	5.68
Q9UNX4	WD repeat-containing protein 3 OS=Homo sapiens OX=9606 GN=WDR3 PE=1 SV=1	1	1	1	1	943	106	6.64	2.05258e+06
Q9NZ23	Drug-sensitive protein 1 OS=Homo sapiens OX=9606 GN=YA61 PE=2 SV=1	11	1	1	1	136	14.9	7.5	2.98261e+06
B4DDI0	cDNA FLJ55951, highly similar to Homo sapiens nexilin (F actin binding protein) (NEXN), mRNA OS=Homo sapiens OX=9606 PE=2 SV=1	3	1	1	1	388	46.1	4.92
Q9NRL2	Bromodomain adjacent to zinc finger domain protein 1A OS=Homo sapiens OX=9606 GN=BAZ1A PE=1 SV=2	1	1	1	1	1556	178.6	6.6
Q9H329	Band 4.1-like protein 4B OS=Homo sapiens OX=9606 GN=EPB41L4B PE=2 SV=2	2	2	2	1	900	99.7	9.04	44009536
B7Z6B6	Zinc finger protein 346 OS=Homo sapiens OX=9606 GN=ZNF346 PE=1 SV=1	7	1	1	1	131	14.6	7.77
A0A5C2G606	IGH c389_heavy__IGHV4-39_IGHD6-25_IGHJ4 (Fragment) OS=Homo sapiens OX=9606 PE=2 SV=1	18	1	1	1	119	12.8	7.93	1.34377e+06
A0A2U8J983	Ig heavy chain variable region (Fragment) OS=Homo sapiens OX=9606 GN=IgH PE=2 SV=1	14	1	1	1	102	11.4	7.12
Q9NY61	Protein AATF OS=Homo sapiens OX=9606 GN=AATF PE=1 SV=1	1	1	1	1	560	63.1	4.94	6.57054e+06
A0A5C2GE26	IG c1327_heavy_IGHV3-21_IGHD3-3_IGHJ6 (Fragment) OS=Homo sapiens OX=9606 PE=2 SV=1	18	1	1	1	123	13.6	8.81	11938494
A0A5C2G071	IGL c2621_light_IGKV3-15_IGKJ1 (Fragment) OS=Homo sapiens OX=9606 PE=2 SV=1	14	1	1	1	108	11.9	9.2
F5GX80	Zinc finger CCHC domain-containing protein 8 (Fragment) OS=Homo sapiens OX=9606 GN=ZCCHC8 PE=1 SV=1	4	1	1	1	211	23.5	5.5	4.09432e+06
O60293	Zinc finger C3H1 domain-containing protein OS=Homo sapiens OX=9606 GN=ZFC3H1 PE=1 SV=3	0	1	1	1	1989	226.2	8.13	3100485
P61964	WD repeat-containing protein 5 OS=Homo sapiens OX=9606 GN=WDR5 PE=1 SV=1	3	1	1	1	334	36.6	8.27	4388738
Q96P11	28S rRNA (cytosine-C(5))-methyltransferase OS=Homo sapiens OX=9606 GN=NSUN5 PE=1 SV=2	2	1	1	1	429	46.7	8.62	3.75103e+06
Q9C0J8	pre-mRNA 3' end processing protein WDR33 OS=Homo sapiens OX=9606 GN=WDR33 PE=1 SV=2	1	1	1	1	1336	145.8	9.17	1.49907e+06
X6RDA4	Paraspeckle component 1 (Fragment) OS=Homo sapiens OX=9606 GN=PSPC1 PE=1 SV=1	5	1	1	1	248	27.3	5.45	2.62906e+06
A0A5F9ZI63	Polycomb protein EED OS=Homo sapiens OX=9606 GN=EED PE=1 SV=1	2	1	1	1	501	56.2	8.29	6.01203e+06
Q9UL73	Myosin-reactive immunoglobulin heavy chain variable region (Fragment) OS=Homo sapiens OX=9606 PE=2 SV=1	22	1	2	1	119	13.2	8.59
E9PC52	Histone-binding protein RBBP7 OS=Homo sapiens OX=9606 GN=RBBP7 PE=1 SV=1	2	1	1	1	416	46.9	5.07	5454904
H6QX63	Hepatocellular carcinoma related protein 2 OS=Homo sapiens OX=9606 PE=2 SV=1	3	1	1	1	305	34.8	10.78	6.04656e+06
A0A5C2GI59	IGH + IGL c435_heavy_IGHV1-2_IGHD5-12_IGHJ4 (Fragment) OS=Homo sapiens OX=9606 PE=2 SV=1	11	1	1	1	121	13.2	8.46	8806805
D3YTC1	39S ribosomal protein L35, mitochondrial OS=Homo sapiens OX=9606 GN=MRPL35 PE=1 SV=1	5	1	1	1	177	20.1	11.77	3.95967e+06
G3V4T2	Polyadenylate-binding protein 2 OS=Homo sapiens OX=9606 GN=PABPN1 PE=1 SV=1	4	1	1	1	178	20.2	9.48	11973703
Q6PI41	AURKAIP1 protein (Fragment) OS=Homo sapiens OX=9606 GN=AURKAIP1 PE=2 SV=1	6	1	1	1	162	18.6	10.51	5.8332e+06
A0A140VKH3	Testis tissue sperm-binding protein Li 90mP OS=Homo sapiens OX=9606 PE=2 SV=1	1	1	1	1	646	71.6	5.07	12681494
P31151	Protein S100-A7 OS=Homo sapiens OX=9606 GN=S100A7 PE=1 SV=4	11	1	1	1	101	11.5	6.77
Q15750	TGF-beta-activated kinase 1 and MAP3K7-binding protein 1 OS=Homo sapiens OX=9606 GN=TAB1 PE=1 SV=1	2	1	1	1	504	54.6	5.52
Q9HD72	Krueppel-related zinc finger protein SBZF5 OS=Homo sapiens OX=9606 PE=2 SV=1	4	1	1	1	424	45.2	8.6	5.60557e+06
B4DFQ8	cDNA FLJ52225, moderately similar to S-adenosylmethionine synthetase isoform type-2 OS=Homo sapiens OX=9606 PE=2 SV=1	13	1	1	1	82	9.2	9.31	4.05235e+06
Q59EH3	Low molecular weight cytosolic acid phosphatase (Fragment) OS=Homo sapiens OX=9606 PE=2 SV=1	5	1	1	1	165	18.7	7.88
O60361	Putative nucleoside diphosphate kinase OS=Homo sapiens OX=9606 GN=NME2P1 PE=5 SV=1	7	1	1	1	137	15.5	8.57
A0A5C2GAJ3	IGH c313_heavy__IGHV4-59B_IGHD7-27_IGHJ6 (Fragment) OS=Homo sapiens OX=9606 PE=2 SV=1	18	1	1	1	122	13.6	7.94	49914744
Q9NPI1	Bromodomain-containing protein 7 OS=Homo sapiens OX=9606 GN=BRD7 PE=1 SV=1	2	1	1	1	651	74.1	6.39	5.28943e+06
A0A5C2GK88	IG c874_light_IGLV3-19_IGLJ2 (Fragment) OS=Homo sapiens OX=9606 PE=2 SV=1	14	1	1	1	109	11.6	7.12	20667052
H0Y9L4	Histone-lysine N-methyltransferase NSD2 (Fragment) OS=Homo sapiens OX=9606 GN=NSD2 PE=1 SV=1	6	1	1	1	163	18.4	9.41	4.13709e+06
A0A024RC67	Protein regulator of cytokinesis 1, isoform CRA_e OS=Homo sapiens OX=9606 GN=PRC1 PE=4 SV=1	2	1	1	1	620	71.6	6.57	3.47685e+06
K7EM90	2-phospho-D-glycerate hydro-lyase (Fragment) OS=Homo sapiens OX=9606 GN=ENO1 PE=1 SV=1	5	1	1	1	195	21	8.88	5828168
A0A5C2G3E4	IGL c2465_light_IGKV2D-29_IGKJ2 (Fragment) OS=Homo sapiens OX=9606 PE=2 SV=1	12	1	1	1	112	12.3	7.97	63793588
Q15459	Splicing factor 3A subunit 1 OS=Homo sapiens OX=9606 GN=SF3A1 PE=1 SV=1	2	1	1	1	793	88.8	5.22	3.88348e+06
A3KFL1	Ribosomal RNA-processing protein 4 (Fragment) OS=Homo sapiens OX=9606 GN=EXOSC2 PE=1 SV=1	6	1	1	1	200	22.1	8.02	7139547
O43422	52 kDa repressor of the inhibitor of the protein kinase OS=Homo sapiens OX=9606 GN=THAP12 PE=1 SV=2	1	1	1	1	761	87.6	5.86	6788139
F8WBH4	Interferon-induced, double-stranded RNA-activated protein kinase (Fragment) OS=Homo sapiens OX=9606 GN=EIF2AK2 PE=1 SV=1	8	1	1	1	102	11.3	8.4	3415756
X2JEV0	RecQ protein-like 4 (Fragment) OS=Homo sapiens OX=9606 GN=RECQL4 PE=2 SV=1	1	1	1	1	991	109.2	7.06	1.99018e+06
Q5T4U5	Medium-chain specific acyl-CoA dehydrogenase, mitochondrial OS=Homo sapiens OX=9606 GN=ACADM PE=1 SV=1	3	1	1	1	454	50.2	7.8
Q8TE01	DERP12 (Dermal papilla derived protein 12) OS=Homo sapiens OX=9606 GN=derp12 PE=2 SV=1	3	1	1	1	343	38.2	6.58	1.35154e+06
J3QR07	YTH domain-containing protein 1 OS=Homo sapiens OX=9606 GN=YTHDC1 PE=1 SV=1	1	1	1	1	735	85.5	6.23	3.59807e+06
B5BU01	Eukaryotic translation initiation factor 2 beta OS=Homo sapiens OX=9606 GN=EIF2S2 PE=2 SV=1	2	1	1	1	333	38.3	5.94	10649910
Q5T200	Zinc finger CCCH domain-containing protein 13 OS=Homo sapiens OX=9606 GN=ZC3H13 PE=1 SV=1	1	1	1	1	1668	196.5	9.42
O15235	28S ribosomal protein S12, mitochondrial OS=Homo sapiens OX=9606 GN=MRPS12 PE=1 SV=1	8	1	1	1	138	15.2	10.29	9419730
A0A5C2G8Y3	IGH + IGL c214_heavy_IGHV5-51_IGHD5-24_IGHJ6 (Fragment) OS=Homo sapiens OX=9606 PE=2 SV=1	18	1	1	1	127	14.1	7.97	3483118
Q13895	Bystin OS=Homo sapiens OX=9606 GN=BYSL PE=1 SV=3	2	1	1	1	437	49.6	8.12
B2R950	cDNA, FLJ94213, highly similar to Homo sapiens pregnancy-zone protein (PZP), mRNA OS=Homo sapiens OX=9606 PE=2 SV=1	1	1	1	1	1482	163.8	6.38	13788548
A0A6Q8PG91	Sodium leak channel non-selective protein (Fragment) OS=Homo sapiens OX=9606 GN=NALCN PE=4 SV=1	5	2	2	2	170	20	10.01	22381616
Q12797	Aspartyl/asparaginyl beta-hydroxylase OS=Homo sapiens OX=9606 GN=ASPH PE=1 SV=3	1	1	1	1	758	85.8	5.01	4.93313e+06
B3KQG6	cDNA FLJ90427 fis, clone NT2RP3000481, highly similar to Importin-7 OS=Homo sapiens OX=9606 PE=2 SV=1	2	1	1	1	722	82.5	4.61	6.79021e+06
A0A5C2G7M2	IGL c458_light_IGKV2D-28_IGKJ3 (Fragment) OS=Homo sapiens OX=9606 PE=2 SV=1	8	1	1	1	112	12.2	7.99	25517780
O43818	U3 small nucleolar RNA-interacting protein 2 OS=Homo sapiens OX=9606 GN=RRP9 PE=1 SV=1	2	1	1	1	475	51.8	7.85	2.00777e+06
Q15910	Histone-lysine N-methyltransferase EZH2 OS=Homo sapiens OX=9606 GN=EZH2 PE=1 SV=2	2	1	1	1	746	85.3	7.02	3.19624e+06
Q12872	Splicing factor, suppressor of white-apricot homolog OS=Homo sapiens OX=9606 GN=SFSWAP PE=1 SV=3	1	1	1	1	951	104.8	8.05
H0YGG4	Translation initiation factor eIF-2B subunit alpha (Fragment) OS=Homo sapiens OX=9606 GN=EIF2B1 PE=1 SV=1	7	1	1	1	152	16.9	6.9	3.4109e+06
P49207	60S ribosomal protein L34 OS=Homo sapiens OX=9606 GN=RPL34 PE=1 SV=3	7	1	1	1	117	13.3	11.47	259234176
Q3B7A7	Trifunctional purine biosynthetic protein adenosine-3 OS=Homo sapiens OX=9606 GN=GART PE=2 SV=1	1	1	1	1	1010	107.7	6.77
A0A5C2FTW9	IGL c162_light_IGKV2-30_IGKJ2 (Fragment) OS=Homo sapiens OX=9606 PE=2 SV=1	12	1	1	1	112	12.5	8.48	59714136
O15160	DNA-directed RNA polymerases I and III subunit RPAC1 OS=Homo sapiens OX=9606 GN=POLR1C PE=1 SV=1	3	1	1	1	346	39.2	5.5	4067744
O95625	Zinc finger and BTB domain-containing protein 11 OS=Homo sapiens OX=9606 GN=ZBTB11 PE=1 SV=2	1	1	1	1	1053	119.3	8.66	5535018
P27824	Calnexin OS=Homo sapiens OX=9606 GN=CANX PE=1 SV=2	2	1	1	1	592	67.5	4.6	2.29504e+06
A0A096LP22	Probable peptidyl-tRNA hydrolase (Fragment) OS=Homo sapiens OX=9606 GN=PTRH1 PE=1 SV=1	6	1	1	1	172	18.5	9.98	2.31122e+06
A0AVT1	Ubiquitin-like modifier-activating enzyme 6 OS=Homo sapiens OX=9606 GN=UBA6 PE=1 SV=1	1	1	1	1	1052	117.9	6.14	29966960
H0YEH2	Pumilio homolog 1 (Fragment) OS=Homo sapiens OX=9606 GN=PUM1 PE=1 SV=1	1	1	1	1	1125	120.2	6.8	1.8555e+06
Q8WUA4	General transcription factor 3C polypeptide 2 OS=Homo sapiens OX=9606 GN=GTF3C2 PE=1 SV=2	1	1	1	1	911	100.6	7.31	18485922
A0A5C2GQE5	IG c1123_heavy_IGHV3-30_IGHD4-17_IGHJ4 (Fragment) OS=Homo sapiens OX=9606 PE=2 SV=1	21	1	4	1	124	13.5	8.79	15494496
A0A5C2GQ29	IG c1318_heavy_IGHV6-1_IGHD4-23_IGHJ2 (Fragment) OS=Homo sapiens OX=9606 PE=2 SV=1	18	1	4	1	123	13.7	9.13	26287292
D6RGZ2	THO complex subunit 3 OS=Homo sapiens OX=9606 GN=THOC3 PE=1 SV=1	9	1	1	1	105	11.1	10.15	2.85804e+06
Q9P016	Thymocyte nuclear protein 1 OS=Homo sapiens OX=9606 GN=THYN1 PE=1 SV=1	3	1	1	1	225	25.7	9.25	4283677
Q15370	Elongin-B OS=Homo sapiens OX=9606 GN=ELOB PE=1 SV=1	7	1	1	1	118	13.1	4.88	294913664
Q9HAN9	Nicotinamide/nicotinic acid mononucleotide adenylyltransferase 1 OS=Homo sapiens OX=9606 GN=NMNAT1 PE=1 SV=1	4	1	1	1	279	31.9	8.87	1.96417e+06
A0A087X0L7	Mitochondrial inner membrane protein OXA1L OS=Homo sapiens OX=9606 GN=OXA1L PE=1 SV=1	2	1	1	1	435	48.5	9.45	13334028
A0A5C2GIB7	IG c57_heavy_IGHV4-61_IGHD3-10_IGHJ3 (Fragment) OS=Homo sapiens OX=9606 PE=2 SV=1	18	1	1	1	125	13.7	9.36
B2RDW0	Calmodulin OS=Homo sapiens OX=9606 PE=2 SV=1	6	1	1	1	149	16.8	4.22	3.90479e+06
X6RAJ1	A-kinase anchor protein 17A OS=Homo sapiens OX=9606 GN=AKAP17A PE=1 SV=1	2	1	1	1	446	51.5	9.39	7.96947e+06
H0Y5F2	Uncharacterized protein C1orf167 (Fragment) OS=Homo sapiens OX=9606 GN=C1orf167 PE=1 SV=1	1	1	1	1	616	68.4	11.33	70437536
Q14146	Unhealthy ribosome biogenesis protein 2 homolog OS=Homo sapiens OX=9606 GN=URB2 PE=1 SV=2	1	1	1	1	1524	170.4	7.31	2.94014e+06
Q9HB00	Desmocollin 1, isoform CRA_b OS=Homo sapiens OX=9606 GN=DSC1 PE=4 SV=1	1	1	1	1	840	93.8	5.53	2.40661e+06
Q9H967	WD repeat-containing protein 76 OS=Homo sapiens OX=9606 GN=WDR76 PE=1 SV=2	1	1	1	1	626	69.7	9.25	8838749
O95059	Ribonuclease P protein subunit p14 OS=Homo sapiens OX=9606 GN=RPP14 PE=1 SV=3	6	1	1	1	124	13.7	7.75	5.13308e+06
A0A2U8J927	Ig heavy chain variable region (Fragment) OS=Homo sapiens OX=9606 GN=IgH PE=2 SV=1	21	1	4	1	100	11.2	8.1
Q9H2U2	Inorganic pyrophosphatase 2, mitochondrial OS=Homo sapiens OX=9606 GN=PPA2 PE=1 SV=2	4	1	1	1	334	37.9	7.39
P78527	DNA-dependent protein kinase catalytic subunit OS=Homo sapiens OX=9606 GN=PRKDC PE=1 SV=3	0	1	1	1	4128	468.8	7.12	3.10233e+06
A0A5C2GP17	IG c300_heavy_IGHV3-48_IGHD2-8_IGHJ6 (Fragment) OS=Homo sapiens OX=9606 PE=2 SV=1	16	1	2	1	132	14.4	7.03
A0A0B4J259	1,4-beta-N-acetylmuramidase C OS=Homo sapiens OX=9606 GN=LYZ PE=1 SV=1	5	1	1	1	137	15.3	8.69	9008217
B4DWN2	RING finger protein 10 OS=Homo sapiens OX=9606 PE=2 SV=1	1	1	1	1	819	90.8	7.01	1.71101e+06
B2R791	Pre-mRNA-splicing factor 3 OS=Homo sapiens OX=9606 PE=2 SV=1	2	1	1	1	683	77.5	9.5	39998956
Q9HB71	Calcyclin-binding protein OS=Homo sapiens OX=9606 GN=CACYBP PE=1 SV=2	3	1	1	1	228	26.2	8.25
A8K6Q4	cDNA FLJ76888, highly similar to Homo sapiens RNA binding motif protein 6 (RBM6), mRNA OS=Homo sapiens OX=9606 PE=2 SV=1	1	1	1	1	1123	128.5	6.32
A0A5C2G5G0	IGH c236_heavy__IGHV2-5_IGHD3-16_IGHJ3 (Fragment) OS=Homo sapiens OX=9606 PE=2 SV=1	5	1	1	1	129	14.1	7.28	43260120
Q96I24	Far upstream element-binding protein 3 OS=Homo sapiens OX=9606 GN=FUBP3 PE=1 SV=2	1	1	1	1	572	61.6	8.38	4.9357e+06
Q8N201	Integrator complex subunit 1 OS=Homo sapiens OX=9606 GN=INTS1 PE=1 SV=2	0	1	1	1	2190	244.1	6.13
Q9UII4	E3 ISG15--protein ligase HERC5 OS=Homo sapiens OX=9606 GN=HERC5 PE=1 SV=2	1	1	1	1	1024	116.8	7.65	31029856
A0A5C2GUY1	IG c1609_heavy_IGHV3-21_IGHD3-10_IGHJ4 (Fragment) OS=Homo sapiens OX=9606 PE=2 SV=1	18	1	4	1	120	13	8.4
Q9NZJ4	Sacsin OS=Homo sapiens OX=9606 GN=SACS PE=1 SV=2	0	1	1	1	4579	520.8	7.05	160399184
B3KSH1	Eukaryotic translation initiation factor 3 subunit F OS=Homo sapiens OX=9606 GN=EIF3F PE=2 SV=1	2	1	1	1	372	39.1	5.45	25642256
Q15022	Polycomb protein SUZ12 OS=Homo sapiens OX=9606 GN=SUZ12 PE=1 SV=3	1	1	1	1	739	83	8.81	5442482
Q9P258	Protein RCC2 OS=Homo sapiens OX=9606 GN=RCC2 PE=1 SV=2	1	1	1	1	522	56	8.78	5.20475e+06
Q2NL82	Pre-rRNA-processing protein TSR1 homolog OS=Homo sapiens OX=9606 GN=TSR1 PE=1 SV=1	1	1	1	1	804	91.8	7.42	18050416
A4UCS6	Peroxiredoxin 6 (Fragment) OS=Homo sapiens OX=9606 PE=2 SV=1	9	1	1	1	80	9	5.15	4.44957e+06
Q8IVF7	Formin-like protein 3 OS=Homo sapiens OX=9606 GN=FMNL3 PE=1 SV=3	1	1	1	1	1028	117.1	6.65
Q8IWX8	Calcium homeostasis endoplasmic reticulum protein OS=Homo sapiens OX=9606 GN=CHERP PE=1 SV=3	1	1	1	1	916	103.6	9.04	13249893
Q12873	Chromodomain-helicase-DNA-binding protein 3 OS=Homo sapiens OX=9606 GN=CHD3 PE=1 SV=3	0	1	1	1	2000	226.5	7.3	6.50695e+06
Q86Z22	Epididymis secretory protein Li 297 OS=Homo sapiens OX=9606 GN=HEL-S-297 PE=2 SV=1	6	1	1	1	226	23.8	9.06	18667048
C9J544	Periodic tryptophan protein 2 homolog (Fragment) OS=Homo sapiens OX=9606 GN=PWP2 PE=1 SV=8	4	1	1	1	186	20	9.48	6.48976e+06
Q9UMY1	Nucleolar protein 7 OS=Homo sapiens OX=9606 GN=NOL7 PE=1 SV=2	3	1	1	1	257	29.4	9.67	7.64197e+06
Q32Q75	Eukaryotic translation initiation factor 4E OS=Homo sapiens OX=9606 GN=EIF4E PE=2 SV=1	3	1	1	1	217	25.1	6.15
A0A0A0MRW6	Nucleolar protein 6 OS=Homo sapiens OX=9606 GN=NOL6 PE=1 SV=1	1	1	1	1	1008	112.1	7.62	2.41454e+06
B5MCB5	Cellular retinoic acid-binding protein 1 (Fragment) OS=Homo sapiens OX=9606 GN=CRABP1 PE=1 SV=2	5	1	1	1	113	12.3	6.15	14626572
A8MTE9	Tetratricopeptide repeat protein 12 OS=Homo sapiens OX=9606 GN=TTC12 PE=1 SV=1	1	1	1	1	669	75.3	5.8	7876071
B4E223	Protein SPT2 homolog OS=Homo sapiens OX=9606 PE=2 SV=1	2	1	1	1	629	68.5	9.85	5.43592e+06
A0A087WYT3	Prostaglandin E synthase 3 OS=Homo sapiens OX=9606 GN=PTGES3 PE=1 SV=1	5	1	1	1	164	19.1	4.55	3.28845e+06
Q29RX4	Band 4.1 (Fragment) OS=Homo sapiens OX=9606 GN=EPB41 PE=2 SV=1	1	1	1	1	678	75.9	5.6	2.77915e+06
B5BU52	Tyrosine-protein kinase OS=Homo sapiens OX=9606 GN=CSK PE=2 SV=1	2	1	1	1	450	50.6	7.06	77501240
F6RAZ1	6-phosphofructo-2-kinase/fructose-2,6-bisphosphatase 2 (Fragment) OS=Homo sapiens OX=9606 GN=PFKFB2 PE=1 SV=1	6	1	1	1	125	14.3	9.42	7739173
A0A5C2G822	IGH c567_heavy__IGHV4-39_IGHD6-19_IGHJ4 (Fragment) OS=Homo sapiens OX=9606 PE=2 SV=1	13	1	1	1	120	13.2	7.28	6366074
A0A286YFA2	D-3-phosphoglycerate dehydrogenase OS=Homo sapiens OX=9606 GN=PHGDH PE=1 SV=1	2	1	1	1	445	47.6	5.9	2.58158e+06
B4DZ93	cDNA FLJ60984, highly similar to Deleted in lung and esophageal cancer protein1 OS=Homo sapiens OX=9606 PE=2 SV=1	1	1	2	1	424	48.1	9.38
A8K5B3	cDNA FLJ76829, highly similar to Homo sapiens piggyBac transposable element derived 1 (PGBD1), mRNA OS=Homo sapiens OX=9606 PE=2 SV=1	1	1	1	1	809	92.4	5.63	176940464
Q59FY5	Brefeldin A-inhibited guanine nucleotide-exchange protein 1 variant (Fragment) OS=Homo sapiens OX=9606 PE=2 SV=1	1	1	1	1	1278	145.4	6.06	27137004
A0A5C2GQI2	IG c864_light_IGKV3-20_IGKJ1 (Fragment) OS=Homo sapiens OX=9606 PE=2 SV=1	8	1	1	1	110	11.8	7.12	7367207
C9J6K3	Chromobox protein homolog 8 (Fragment) OS=Homo sapiens OX=9606 GN=CBX8 PE=1 SV=1	5	1	1	1	242	27.4	9.98
C9JXM3	Rab-like protein 3 OS=Homo sapiens OX=9606 GN=RABL3 PE=1 SV=1	3	1	1	1	212	23.8	6.54	106708336
P51805	Plexin-A3 OS=Homo sapiens OX=9606 GN=PLXNA3 PE=1 SV=2	0	1	1	1	1871	207.6	7.31	363046464
A0A5C2GKZ8	IG c192_heavy_IGHV4-61_IGHD3-10_IGHJ6 (Fragment) OS=Homo sapiens OX=9606 PE=2 SV=1	5	1	1	1	123	13.5	8.41	6450756
Q6ZSX8	cDNA FLJ45139 fis, clone BRAWH3039623 OS=Homo sapiens OX=9606 PE=2 SV=1	4	1	1	1	136	15.5	10.07	43033272
A0A5C2GA21	IGH + IGL c126_heavy_IGHV1-8_IGHD3-10_IGHJ5 (Fragment) OS=Homo sapiens OX=9606 PE=2 SV=1	28	1	2	1	124	13.7	9.13
H0YF43	Autophagy-related protein 13 (Fragment) OS=Homo sapiens OX=9606 GN=ATG13 PE=1 SV=1	52	1	1	1	42	4.6	4.28	136550736

## Sheet: Empty vector transfected
Table S1. The PCV3 or PCV4 Cap-interacting cellular proteins in the PCV3 or PCV4 Cap or empty vector transfected PK-15 cells, respectively.
Accession	Description	Coverage [%]	# Peptides	# PSMs	# Unique Peptides	# AAs	MW [kDa]	calc. pI	Abundances (Grouped): Empty vector transfected
A0A0U4BW16	Non-muscle myosin heavy chain 9 OS=Homo sapiens OX=9606 GN=MYH9 PE=2 SV=1	48	97	164	63	1963	226.4	5.52	7.76836e+09
P35580	Myosin-10 OS=Homo sapiens OX=9606 GN=MYH10 PE=1 SV=3	44	83	121	66	1976	228.9	5.54	2.67841e+09
H6VRF8	Cytokeratin-1 OS=Homo sapiens OX=9606 GN=KRT1 PE=3 SV=1	59	42	111	36	644	66	8.12	1.46114e+10
P13645	Keratin, type I cytoskeletal 10 OS=Homo sapiens OX=9606 GN=KRT10 PE=1 SV=6	57	32	81	26	584	58.8	5.21	2.14784e+10
P35527	Keratin, type I cytoskeletal 9 OS=Homo sapiens OX=9606 GN=KRT9 PE=1 SV=3	75	32	60	31	623	62	5.24	4.67831e+09
P35908	Keratin, type II cytoskeletal 2 epidermal OS=Homo sapiens OX=9606 GN=KRT2 PE=1 SV=2	76	48	76	35	639	65.4	8	1.35973e+10
P63261	Actin, cytoplasmic 2 OS=Homo sapiens OX=9606 GN=ACTG1 PE=1 SV=1	69	21	73	5	375	41.8	5.48	2.49394e+10
B4E3S1	cDNA FLJ57040, highly similar to Myosin-9 OS=Homo sapiens OX=9606 PE=2 SV=1	43	37	64	9	964	110.8	8.25	6.06684e+08
P21333	Filamin-A OS=Homo sapiens OX=9606 GN=FLNA PE=1 SV=4	25	53	63	50	2647	280.6	6.06	6.20341e+08
O14744	Protein arginine N-methyltransferase 5 OS=Homo sapiens OX=9606 GN=PRMT5 PE=1 SV=4	51	24	40	24	637	72.6	6.29	2.51021e+09
O94832	Unconventional myosin-Id OS=Homo sapiens OX=9606 GN=MYO1D PE=1 SV=2	40	36	43	36	1006	116.1	9.39	8.49744e+08
P02533	Keratin, type I cytoskeletal 14 OS=Homo sapiens OX=9606 GN=KRT14 PE=1 SV=4	65	31	43	11	472	51.5	5.16	1.28148e+09
Q16643	Drebrin OS=Homo sapiens OX=9606 GN=DBN1 PE=1 SV=4	39	20	34	20	649	71.4	4.45	1.02175e+09
A0A384P5S9	Epididymis secretory sperm binding protein OS=Homo sapiens OX=9606 PE=2 SV=1	18	39	42	39	2452	282.1	5.34	2.67381e+08
Q9UHB6	LIM domain and actin-binding protein 1 OS=Homo sapiens OX=9606 GN=LIMA1 PE=1 SV=1	41	27	38	27	759	85.2	6.84	7.22729e+08
P02538	Keratin, type II cytoskeletal 6A OS=Homo sapiens OX=9606 GN=KRT6A PE=1 SV=3	45	32	37	2	564	60	8	3.63006e+08
Q86YZ3	Hornerin OS=Homo sapiens OX=9606 GN=HRNR PE=1 SV=2	17	15	23	15	2850	282.2	10.04	1.44637e+08
P13647	Keratin, type II cytoskeletal 5 OS=Homo sapiens OX=9606 GN=KRT5 PE=1 SV=3	48	35	49	10	590	62.3	7.74	1.30975e+09
P04259	Keratin, type II cytoskeletal 6B OS=Homo sapiens OX=9606 GN=KRT6B PE=1 SV=5	43	30	35	1	564	60	8	6.03716e+06
P48668	Keratin, type II cytoskeletal 6C OS=Homo sapiens OX=9606 GN=KRT6C PE=1 SV=3	43	31	36	1	564	60	8	1.58969e+07
B7Z6P1	cDNA FLJ53662, highly similar to Actin, alpha skeletal muscle OS=Homo sapiens OX=9606 PE=2 SV=1	43	15	51	1	343	38.6	5.38	8.83691e+08
E9PDF6	Unconventional myosin-Ib OS=Homo sapiens OX=9606 GN=MYO1B PE=1 SV=1	26	23	26	23	1107	128.4	9.31	2.65051e+08
P08779	Keratin, type I cytoskeletal 16 OS=Homo sapiens OX=9606 GN=KRT16 PE=1 SV=4	54	26	32	11	473	51.2	5.05	1.31349e+08
B4E0E1	Poly [ADP-ribose] polymerase OS=Homo sapiens OX=9606 PE=2 SV=1	24	19	24	19	993	111.1	8.87	2.45343e+08
P15924	Desmoplakin OS=Homo sapiens OX=9606 GN=DSP PE=1 SV=3	12	34	34	34	2871	331.6	6.81	1.91449e+08
D6W5C0	Spectrin beta chain OS=Homo sapiens OX=9606 GN=SPTBN1 PE=3 SV=1	14	28	28	28	2278	264.3	5.58	1.47823e+08
A0A024QZJ6	Myosin, heavy polypeptide 11, smooth muscle, isoform CRA_b OS=Homo sapiens OX=9606 GN=MYH11 PE=3 SV=1	9	16	23	0	1938	223.4	5.53
D3DTH7	Myosin IC, isoform CRA_a OS=Homo sapiens OX=9606 GN=MYO1C PE=3 SV=1	28	21	25	8	862	98.9	9.42	3.40127e+08
B3GQS7	60 kDa chaperonin OS=Homo sapiens OX=9606 GN=HSPD1 PE=2 SV=1	30	11	14	11	569	60.6	6.04	7.50873e+07
Q7Z406	Myosin-14 OS=Homo sapiens OX=9606 GN=MYH14 PE=1 SV=2	10	19	23	9	1995	227.7	5.6	3.57389e+07
Q9BQA1	Methylosome protein 50 OS=Homo sapiens OX=9606 GN=WDR77 PE=1 SV=1	46	10	15	10	342	36.7	5.17	956805754
B7Z9C0	cDNA FLJ52405, highly similar to Myosin Ic OS=Homo sapiens OX=9606 PE=2 SV=1	21	17	22	4	805	92.3	8.87	6.98454e+06
B4DUQ1	Heterogeneous nuclear ribonucleoprotein K OS=Homo sapiens OX=9606 PE=2 SV=1	41	16	22	16	439	48.5	5.92	2.97009e+08
Q13707	ACTA2 protein (Fragment) OS=Homo sapiens OX=9606 GN=ACTA2 PE=3 SV=1	35	9	33	1	330	36.8	5.35	3.5622e+06
Q4VCS5	Angiomotin OS=Homo sapiens OX=9606 GN=AMOT PE=1 SV=1	21	19	24	19	1084	118	7.64	3.53853e+08
P52907	F-actin-capping protein subunit alpha-1 OS=Homo sapiens OX=9606 GN=CAPZA1 PE=1 SV=3	46	9	15	7	286	32.9	5.69	211516837
Q04695	Keratin, type I cytoskeletal 17 OS=Homo sapiens OX=9606 GN=KRT17 PE=1 SV=2	37	19	28	6	432	48.1	5.02	9.06249e+07
P14923	Junction plakoglobin OS=Homo sapiens OX=9606 GN=JUP PE=1 SV=3	30	17	19	16	745	81.7	6.14	120502986
Q6P3W7	SCY1-like protein 2 OS=Homo sapiens OX=9606 GN=SCYL2 PE=1 SV=1	22	20	23	20	929	103.6	8.22	4.09105e+08
Q92614	Unconventional myosin-XVIIIa OS=Homo sapiens OX=9606 GN=MYO18A PE=1 SV=3	9	15	15	15	2054	233	6.3	4.29594e+07
P08754	Guanine nucleotide-binding protein G(i) subunit alpha OS=Homo sapiens OX=9606 GN=GNAI3 PE=1 SV=3	32	9	14	4	354	40.5	5.69	184368947
O43707	Alpha-actinin-4 OS=Homo sapiens OX=9606 GN=ACTN4 PE=1 SV=2	22	17	20	8	911	104.8	5.44	1.17415e+08
Q6S8J3	POTE ankyrin domain family member E OS=Homo sapiens OX=9606 GN=POTEE PE=2 SV=3	9	7	22	1	1075	121.3	6.2	17101634
P02768	Albumin OS=Homo sapiens OX=9606 GN=ALB PE=1 SV=2	26	17	19	17	609	69.3	6.28	6.74731e+08
O14654	Insulin receptor substrate 4 OS=Homo sapiens OX=9606 GN=IRS4 PE=1 SV=1	16	15	16	15	1257	133.7	8.44	1.06178e+08
Q562L9	Actin-like protein (Fragment) OS=Homo sapiens OX=9606 GN=ACT PE=4 SV=1	53	3	11	1	103	11.5	6.52	64282884
H0YI76	Keratin, type II cytoskeletal 5 (Fragment) OS=Homo sapiens OX=9606 GN=KRT5 PE=1 SV=1	65	16	21	1	201	23.1	4.97
P08238	Heat shock protein HSP 90-beta OS=Homo sapiens OX=9606 GN=HSP90AB1 PE=1 SV=4	27	17	17	10	724	83.2	5.03	2.278e+08
E7EX17	Eukaryotic translation initiation factor 4B OS=Homo sapiens OX=9606 GN=EIF4B PE=1 SV=1	26	13	24	13	616	69.7	5.67	1.80171e+08
B2R7T8	F-actin-capping protein subunit beta OS=Homo sapiens OX=9606 PE=2 SV=1	35	10	14	10	272	30.6	6	3.30851e+08
Q7Z794	Keratin, type II cytoskeletal 1b OS=Homo sapiens OX=9606 GN=KRT77 PE=1 SV=3	23	14	17	9	578	61.9	5.99	8.0949e+07
P63096	Guanine nucleotide-binding protein G(i) subunit alpha-1 OS=Homo sapiens OX=9606 GN=GNAI1 PE=1 SV=2	28	8	12	3	354	40.3	5.97	10943038
A0A384ME17	Elongation factor Tu OS=Homo sapiens OX=9606 GN=TUFM PE=1 SV=1	28	11	14	11	455	49.8	7.61	1.2364e+08
P04899	Guanine nucleotide-binding protein G(i) subunit alpha-2 OS=Homo sapiens OX=9606 GN=GNAI2 PE=1 SV=3	29	8	11	3	355	40.4	5.54	1.26262e+07
P07355	Annexin A2 OS=Homo sapiens OX=9606 GN=ANXA2 PE=1 SV=2	42	12	13	12	339	38.6	7.75	230973682
Q71DI3	Histone H3.2 OS=Homo sapiens OX=9606 GN=H3C15 PE=1 SV=3	36	3	7	1	136	15.4	11.27
Q8N1C8	75 kDa glucose-regulated protein (Fragment) OS=Homo sapiens OX=9606 GN=HSPA9 PE=2 SV=1	23	12	12	12	681	73.8	6.37	1.36329e+08
P11021	Endoplasmic reticulum chaperone BiP OS=Homo sapiens OX=9606 GN=HSPA5 PE=1 SV=2	22	12	12	10	654	72.3	5.16	94230178
Q5D862	Filaggrin-2 OS=Homo sapiens OX=9606 GN=FLG2 PE=1 SV=1	8	9	9	9	2391	247.9	8.31	3.58709e+07
Q14126	Desmoglein-2 OS=Homo sapiens OX=9606 GN=DSG2 PE=1 SV=2	13	13	16	13	1118	122.2	5.24	1.19697e+08
O00571	ATP-dependent RNA helicase DDX3X OS=Homo sapiens OX=9606 GN=DDX3X PE=1 SV=3	20	11	13	10	662	73.2	7.18	9.71501e+07
Q562M3	Actin-like protein (Fragment) OS=Homo sapiens OX=9606 GN=ACT PE=4 SV=1	57	3	9	1	103	11.5	6.68	2651966976
Q53HQ7	Elongation factor 1-alpha (Fragment) OS=Homo sapiens OX=9606 PE=2 SV=1	26	9	13	9	462	50.2	8.94	3.37923e+08
P13639	Elongation factor 2 OS=Homo sapiens OX=9606 GN=EEF2 PE=1 SV=4	17	13	15	13	858	95.3	6.83	1.03171e+08
B4DMH3	Coronin OS=Homo sapiens OX=9606 PE=2 SV=1	30	12	14	12	437	49.3	7.02	249545459
B2RDE1	cDNA, FLJ96568, highly similar to Homo sapiens tropomyosin 3 (TPM3), mRNA OS=Homo sapiens OX=9606 PE=2 SV=1	34	10	17	3	248	29	4.75	2.63638e+08
Q92841	Probable ATP-dependent RNA helicase DDX17 OS=Homo sapiens OX=9606 GN=DDX17 PE=1 SV=2	19	12	13	9	729	80.2	8.27	59996293
Q4J6C0	Protein-serine/threonine phosphatase (Fragment) OS=Homo sapiens OX=9606 GN=PPM1B PE=2 SV=1	33	11	13	11	431	47.8	6.15	2.08876e+08
Q562R1	Beta-actin-like protein 2 OS=Homo sapiens OX=9606 GN=ACTBL2 PE=1 SV=2	16	6	21	1	376	42	5.59	96184480
P07900	Heat shock protein HSP 90-alpha OS=Homo sapiens OX=9606 GN=HSP90AA1 PE=1 SV=5	19	12	12	6	732	84.6	5.02	5.10557e+07
H9KV75	Alpha-actinin cytoskeletal isoform OS=Homo sapiens OX=9606 GN=ACTN1 PE=1 SV=1	18	15	18	6	822	94.8	5.69	2.03726e+07
A0A1W2PNV4	Uncharacterized protein OS=Homo sapiens OX=9606 PE=3 SV=1	20	11	13	7	684	75.8	8.59	1.20771e+08
Q00839	Heterogeneous nuclear ribonucleoprotein U OS=Homo sapiens OX=9606 GN=HNRNPU PE=1 SV=6	17	12	16	12	825	90.5	6	2.34604e+08
Q02878	60S ribosomal protein L6 OS=Homo sapiens OX=9606 GN=RPL6 PE=1 SV=3	41	12	13	12	288	32.7	10.58	147734864
P04406	Glyceraldehyde-3-phosphate dehydrogenase OS=Homo sapiens OX=9606 GN=GAPDH PE=1 SV=3	38	9	9	9	335	36	8.46	1.33109e+08
P84243	Histone H3.3 OS=Homo sapiens OX=9606 GN=H3-3A PE=1 SV=2	36	3	6	1	136	15.3	11.27	8.89785e+06
B9EGI2	Myosin phosphatase Rho interacting protein OS=Homo sapiens OX=9606 GN=MPRIP PE=2 SV=1	14	11	11	11	1037	118	6.39	27848220
K7ERE3	Keratin, type I cytoskeletal 13 OS=Homo sapiens OX=9606 GN=KRT13 PE=1 SV=1	20	10	17	4	415	45.2	4.81	14502174
Q9NZI8	Insulin-like growth factor 2 mRNA-binding protein 1 OS=Homo sapiens OX=9606 GN=IGF2BP1 PE=1 SV=2	21	10	11	9	577	63.4	9.2	5.93639e+07
A0A087WTT1	Polyadenylate-binding protein OS=Homo sapiens OX=9606 GN=PABPC1 PE=1 SV=1	24	11	11	11	522	58.5	9.26	1.69165e+08
Q562Z4	Actin-like protein (Fragment) OS=Homo sapiens OX=9606 GN=ACT PE=4 SV=1	47	2	10	1	103	11.5	7.58	171041121
A0A384NYT8	Tubulin beta chain (Fragment) OS=Homo sapiens OX=9606 PE=2 SV=1	19	6	7	1	442	49.4	4.89	10150915
Q8N6N5	Tubulin beta chain OS=Homo sapiens OX=9606 GN=TUBB2C PE=2 SV=1	19	6	7	1	445	49.8	4.86	1.83831e+07
A0A024R321	Filamin B, beta (Actin binding protein 278), isoform CRA_a OS=Homo sapiens OX=9606 GN=FLNB PE=3 SV=1	6	13	13	10	2622	280.3	5.94	3.8968e+07
O15144	Actin-related protein 2/3 complex subunit 2 OS=Homo sapiens OX=9606 GN=ARPC2 PE=1 SV=1	31	10	12	10	300	34.3	7.36	1.8424e+08
H7BYY1	Tropomyosin 1 (Alpha), isoform CRA_m OS=Homo sapiens OX=9606 GN=TPM1 PE=1 SV=1	34	9	12	7	248	28.7	4.82	3.06398e+08
A0A087X0X3	Heterogeneous nuclear ribonucleoprotein M OS=Homo sapiens OX=9606 GN=HNRNPM PE=1 SV=1	12	7	8	7	730	77.5	8.78	5.73357e+07
Q5HYL6	Uncharacterized protein DKFZp686E1899 OS=Homo sapiens OX=9606 GN=DKFZp686E1899 PE=2 SV=1	26	8	11	7	352	39.5	5.19	2.05099e+08
Q96SB3	Neurabin-2 OS=Homo sapiens OX=9606 GN=PPP1R9B PE=1 SV=3	12	8	8	7	817	89.3	4.97	4.62986e+07
Q8N1N4	Keratin, type II cytoskeletal 78 OS=Homo sapiens OX=9606 GN=KRT78 PE=1 SV=2	18	9	10	8	520	56.8	6.02	5.60973e+07
P47755	F-actin-capping protein subunit alpha-2 OS=Homo sapiens OX=9606 GN=CAPZA2 PE=1 SV=3	26	5	6	3	286	32.9	5.85	35358075
Q15149	Plectin OS=Homo sapiens OX=9606 GN=PLEC PE=1 SV=3	3	10	10	10	4684	531.5	5.96	2.10774e+07
A0A2R8Y5V9	Tropomyosin alpha-4 chain OS=Homo sapiens OX=9606 GN=TPM4 PE=1 SV=1	29	8	10	4	248	28.6	4.7	5.30354e+07
Q02413	Desmoglein-1 OS=Homo sapiens OX=9606 GN=DSG1 PE=1 SV=2	10	8	8	8	1049	113.7	5.03	68484237
Q96IR1	RPS4X protein (Fragment) OS=Homo sapiens OX=9606 GN=RPS4X PE=2 SV=2	33	8	9	8	243	27.2	9.94	1.42523e+08
Q96N67	Dedicator of cytokinesis protein 7 OS=Homo sapiens OX=9606 GN=DOCK7 PE=1 SV=4	6	12	13	12	2140	242.4	6.8	4.26346e+07
P18124	60S ribosomal protein L7 OS=Homo sapiens OX=9606 GN=RPL7 PE=1 SV=1	28	8	9	8	248	29.2	10.65	1.52999e+08
P05141	ADP/ATP translocase 2 OS=Homo sapiens OX=9606 GN=SLC25A5 PE=1 SV=7	32	9	10	4	298	32.8	9.69	3.77677e+08
P06702	Protein S100-A9 OS=Homo sapiens OX=9606 GN=S100A9 PE=1 SV=1	55	6	7	6	114	13.2	6.13	7.93168e+07
Q53GN4	WD repeat domain 1, isoform CRA_a (Fragment) OS=Homo sapiens OX=9606 GN=WDR1 PE=2 SV=1	16	6	6	6	606	66.1	6.65	3.27032e+07
E7ESP9	160 kDa neurofilament protein OS=Homo sapiens OX=9606 GN=NEFM PE=1 SV=1	14	11	11	11	877	98.3	4.86	3.94035e+07
A0A2R8YFE2	Actin, cytoplasmic 1 (Fragment) OS=Homo sapiens OX=9606 GN=ACTB PE=1 SV=1	62	5	10	1	79	8.8	9.2	30735644
Q12792	Twinfilin-1 OS=Homo sapiens OX=9606 GN=TWF1 PE=1 SV=3	18	6	7	6	350	40.3	6.96	9.14353e+07
I0B0K8	Truncated profilaggrin OS=Homo sapiens OX=9606 GN=FLG PE=4 SV=1	6	5	5	5	4021	430.2	9.29	4.49013e+06
O75533	Splicing factor 3B subunit 1 OS=Homo sapiens OX=9606 GN=SF3B1 PE=1 SV=3	6	7	7	7	1304	145.7	7.09	12301252
Q16777	Histone H2A type 2-C OS=Homo sapiens OX=9606 GN=H2AC20 PE=1 SV=4	44	3	4	2	129	14	10.9	6.67548e+07
P63104	14-3-3 protein zeta/delta OS=Homo sapiens OX=9606 GN=YWHAZ PE=1 SV=1	28	7	7	6	245	27.7	4.79	30199676
E9PCY7	Heterogeneous nuclear ribonucleoprotein H OS=Homo sapiens OX=9606 GN=HNRNPH1 PE=1 SV=1	14	5	6	5	429	47.1	6.34	32004191
A0A6I8PIX7	Supervillin OS=Homo sapiens OX=9606 GN=SVIL PE=1 SV=1	6	8	8	8	1904	213.5	7.28	1.40945e+07
J3KN67	Tropomyosin alpha-3 chain OS=Homo sapiens OX=9606 GN=TPM3 PE=1 SV=1	23	8	13	0	285	33.2	4.77	31632884
P62906	60S ribosomal protein L10a OS=Homo sapiens OX=9606 GN=RPL10A PE=1 SV=2	26	6	8	6	217	24.8	9.94	109811235
P31151	Protein S100-A7 OS=Homo sapiens OX=9606 GN=S100A7 PE=1 SV=4	55	6	9	6	101	11.5	6.77	2.91748e+07
A0A3B3ITJ4	Heterogeneous nuclear ribonucleoprotein L (Fragment) OS=Homo sapiens OX=9606 GN=HNRNPL PE=1 SV=1	15	6	6	6	537	59.2	7.11	3.71833e+07
A0A1Y0BRN0	Unconventional myosin-6 OS=Homo sapiens OX=9606 GN=Myo6-008 PE=2 SV=1	6	6	6	6	1272	146.9	8.56	1.12309e+07
Q5TCU3	Tropomyosin beta chain OS=Homo sapiens OX=9606 GN=TPM2 PE=1 SV=1	19	6	6	2	284	32.8	4.68	4.27296e+07
E9PQD7	40S ribosomal protein S2 OS=Homo sapiens OX=9606 GN=RPS2 PE=1 SV=1	34	7	7	7	235	25.2	10.24	1.3882e+08
P0DPH8	Tubulin alpha-3D chain OS=Homo sapiens OX=9606 GN=TUBA3D PE=1 SV=1	18	6	7	6	450	49.9	5.1	5.2897e+07
Q4VB24	Histone cluster 1, H1e OS=Homo sapiens OX=9606 GN=HIST1H1E PE=2 SV=1	20	6	14	6	219	21.9	11.03	2.48375e+08
Q9BSV4	SFPQ protein (Fragment) OS=Homo sapiens OX=9606 GN=SFPQ PE=2 SV=2	10	5	6	5	634	68.6	8.82	3.15696e+07
Q0KKI6	Immunoblobulin light chain (Fragment) OS=Homo sapiens OX=9606 PE=1 SV=1	16	3	10	1	219	24	8.06	7.23517e+09
P27348	14-3-3 protein theta OS=Homo sapiens OX=9606 GN=YWHAQ PE=1 SV=1	27	5	5	4	245	27.7	4.78	1.29266e+07
P23396	40S ribosomal protein S3 OS=Homo sapiens OX=9606 GN=RPS3 PE=1 SV=2	39	10	10	3	243	26.7	9.66	1.88363e+08
B4DDU6	cDNA FLJ50442, highly similar to T-complex protein 1 subunit epsilon OS=Homo sapiens OX=9606 PE=2 SV=1	15	7	7	6	503	55.4	5.43	4.58469e+07
P62805	Histone H4 OS=Homo sapiens OX=9606 GN=H4C1 PE=1 SV=2	50	5	8	5	103	11.4	11.36	1.71199e+08
Q6IS14	Eukaryotic translation initiation factor 5A-1-like OS=Homo sapiens OX=9606 GN=EIF5AL1 PE=2 SV=2	16	1	2	1	154	16.8	5	1.09495e+06
A0A024R5M3	Cortactin, isoform CRA_c OS=Homo sapiens OX=9606 GN=CTTN PE=4 SV=1	12	6	6	6	513	57.4	5.33	3.34792e+07
P51991	Heterogeneous nuclear ribonucleoprotein A3 OS=Homo sapiens OX=9606 GN=HNRNPA3 PE=1 SV=2	20	5	6	5	378	39.6	9.01	50606702
A8K4W0	40S ribosomal protein S3a OS=Homo sapiens OX=9606 GN=RPS3A PE=2 SV=1	21	6	8	6	264	29.9	9.73	188099225
Q96PY5	Formin-like protein 2 OS=Homo sapiens OX=9606 GN=FMNL2 PE=1 SV=3	8	9	9	9	1086	123.2	7.4	1.51963e+08
P14618	Pyruvate kinase PKM OS=Homo sapiens OX=9606 GN=PKM PE=1 SV=4	12	6	7	6	531	57.9	7.84	3.24841e+07
P26641	Elongation factor 1-gamma OS=Homo sapiens OX=9606 GN=EEF1G PE=1 SV=3	17	7	7	7	437	50.1	6.67	26100668
P61160	Actin-related protein 2 OS=Homo sapiens OX=9606 GN=ACTR2 PE=1 SV=1	16	6	6	6	394	44.7	6.74	38821298
Q9P0K7	Ankycorbin OS=Homo sapiens OX=9606 GN=RAI14 PE=1 SV=2	7	7	7	7	980	110	6.21	3.5889e+07
Q96C19	EF-hand domain-containing protein D2 OS=Homo sapiens OX=9606 GN=EFHD2 PE=1 SV=1	28	6	7	5	240	26.7	5.2	68423999
Q59F68	RNA helicase (Fragment) OS=Homo sapiens OX=9606 PE=2 SV=1	15	5	7	4	375	42.4	5.64	5.85647e+07
P62258	14-3-3 protein epsilon OS=Homo sapiens OX=9606 GN=YWHAE PE=1 SV=1	27	7	7	6	255	29.2	4.74	2.96641e+07
Q5T749	Keratinocyte proline-rich protein OS=Homo sapiens OX=9606 GN=KPRP PE=1 SV=1	9	5	6	5	579	64.1	8.27	46276028
P29508	Serpin B3 OS=Homo sapiens OX=9606 GN=SERPINB3 PE=1 SV=2	20	8	8	1	390	44.5	6.81
A0A0S2Z3S5	GNAS complex locus isoform 2 (Fragment) OS=Homo sapiens OX=9606 GN=GNAS PE=2 SV=1	16	5	5	4	380	44.2	6.29	28225048
Q6MZS5	Uncharacterized protein DKFZp686A13234 (Fragment) OS=Homo sapiens OX=9606 GN=DKFZp686A13234 PE=2 SV=1	11	6	6	3	613	68.3	8.91	2.94289e+07
B4DT29	cDNA FLJ51082, highly similar to Actin-like protein 3 OS=Homo sapiens OX=9606 PE=2 SV=1	17	7	8	7	356	40.7	5.82	8.91939e+07
A8MXP9	Matrin-3 OS=Homo sapiens OX=9606 GN=MATR3 PE=1 SV=1	9	5	5	5	895	99.9	6.04	1.44223e+07
A0A0A0MR02	Outer mitochondrial membrane protein porin 2 (Fragment) OS=Homo sapiens OX=9606 GN=VDAC2 PE=1 SV=1	22	5	5	5	282	30.3	7.81	1.54538e+07
P38159	RNA-binding motif protein, X chromosome OS=Homo sapiens OX=9606 GN=RBMX PE=1 SV=3	17	6	7	6	391	42.3	10.05	2.11452e+08
P98175	RNA-binding protein 10 OS=Homo sapiens OX=9606 GN=RBM10 PE=1 SV=3	8	6	6	6	930	103.5	5.97	1.50658e+07
Q7Z2V5	RNA helicase (Fragment) OS=Homo sapiens OX=9606 GN=DKFZp686J01190 PE=2 SV=1	15	6	7	3	406	46	8.34	1.18478e+07
Q8TAS0	ATP synthase subunit gamma (Fragment) OS=Homo sapiens OX=9606 PE=2 SV=1	26	7	8	7	291	32.2	9.11	6.75995e+07
P39023	60S ribosomal protein L3 OS=Homo sapiens OX=9606 GN=RPL3 PE=1 SV=2	12	5	6	5	403	46.1	10.18	60221303
Q5K634	SCCA2/SCCA1 fusion protein isoform 1 OS=Homo sapiens OX=9606 PE=2 SV=1	22	9	9	2	390	44.6	6.39	7.04266e+07
Q02978	Mitochondrial 2-oxoglutarate/malate carrier protein OS=Homo sapiens OX=9606 GN=SLC25A11 PE=1 SV=3	19	5	5	5	314	34	9.91	2.12827e+07
Q14573	Inositol 1,4,5-trisphosphate receptor type 3 OS=Homo sapiens OX=9606 GN=ITPR3 PE=1 SV=2	3	7	7	6	2671	303.9	6.48	1.59633e+07
P62136	Serine/threonine-protein phosphatase PP1-alpha catalytic subunit OS=Homo sapiens OX=9606 GN=PPP1CA PE=1 SV=1	15	5	6	1	330	37.5	6.33	9480101
B4DIX0	cDNA FLJ50778, highly similar to Protein flightless-1 homolog OS=Homo sapiens OX=9606 PE=2 SV=1	5	6	6	6	1238	141.4	6.1	1.95007e+07
A0A0G2JNQ3	Heterogeneous nuclear ribonucleoprotein C-like 2 OS=Homo sapiens OX=9606 GN=HNRNPCL2 PE=3 SV=1	15	6	9	6	293	32	5.43	4.1959e+07
P62424	60S ribosomal protein L7a OS=Homo sapiens OX=9606 GN=RPL7A PE=1 SV=2	23	7	8	7	266	30	10.61	9.52736e+07
Q12906	Interleukin enhancer-binding factor 3 OS=Homo sapiens OX=9606 GN=ILF3 PE=1 SV=3	9	7	7	7	894	95.3	8.76	3.15617e+07
P36578	60S ribosomal protein L4 OS=Homo sapiens OX=9606 GN=RPL4 PE=1 SV=5	16	5	6	5	427	47.7	11.06	19052371
B2R6K4	cDNA, FLJ92996, highly similar to Homo sapiens guanine nucleotide binding protein (G protein), beta polypeptide 1 (GNB1), mRNA OS=Homo sapiens OX=9606 PE=2 SV=1	15	5	6	2	340	37.3	6.18	1.39163e+08
H0YF32	40S ribosomal protein S3 (Fragment) OS=Homo sapiens OX=9606 GN=RPS3 PE=1 SV=1	61	8	8	1	123	13.5	8	2.32539e+06
P12236	ADP/ATP translocase 3 OS=Homo sapiens OX=9606 GN=SLC25A6 PE=1 SV=4	21	6	6	1	298	32.8	9.74
B4E368	cDNA FLJ60058, highly similar to Myosin light chain 1, slow-twitch muscle A isoform OS=Homo sapiens OX=9606 PE=2 SV=1	33	7	7	7	223	24.5	9.7	4.12395e+07
Q5QNW6	Histone H2B type 2-F OS=Homo sapiens OX=9606 GN=H2BC18 PE=1 SV=3	35	4	6	4	126	13.9	10.32	4.30951e+07
P62241	40S ribosomal protein S8 OS=Homo sapiens OX=9606 GN=RPS8 PE=1 SV=2	25	4	5	4	208	24.2	10.32	4.27352e+07
P36873	Serine/threonine-protein phosphatase PP1-gamma catalytic subunit OS=Homo sapiens OX=9606 GN=PPP1CC PE=1 SV=1	15	5	6	1	323	37	6.54	8225204
P20700	Lamin-B1 OS=Homo sapiens OX=9606 GN=LMNB1 PE=1 SV=2	12	7	7	6	586	66.4	5.16	4.65409e+07
A0A0A0MSA4	Band 4.1-like protein 3 OS=Homo sapiens OX=9606 GN=EPB41L3 PE=1 SV=1	7	5	5	5	1046	116.1	5.22	10569374
P63244	Receptor of activated protein C kinase 1 OS=Homo sapiens OX=9606 GN=RACK1 PE=1 SV=3	16	5	6	5	317	35.1	7.69	2.86345e+07
A0A5F9ZHM4	L-lactate dehydrogenase OS=Homo sapiens OX=9606 GN=LDHB PE=1 SV=1	13	4	4	4	341	37.4	6.25	1.9326e+07
Q96HS1	Serine/threonine-protein phosphatase PGAM5, mitochondrial OS=Homo sapiens OX=9606 GN=PGAM5 PE=1 SV=2	21	6	7	6	289	32	8.68	182022194
Q96P63	Serpin B12 OS=Homo sapiens OX=9606 GN=SERPINB12 PE=1 SV=1	14	4	4	4	405	46.2	5.53	1.00229e+07
P05109	Protein S100-A8 OS=Homo sapiens OX=9606 GN=S100A8 PE=1 SV=1	29	3	5	3	93	10.8	7.03	1.09001e+08
P05787	Keratin, type II cytoskeletal 8 OS=Homo sapiens OX=9606 GN=KRT8 PE=1 SV=7	8	7	10	1	483	53.7	5.59	1.91219e+06
Q9NVI7	ATPase family AAA domain-containing protein 3A OS=Homo sapiens OX=9606 GN=ATAD3A PE=1 SV=2	9	6	6	6	634	71.3	8.98	43044212
B4E0S6	RNA helicase OS=Homo sapiens OX=9606 PE=2 SV=1	6	3	3	3	784	89.5	7.46	6353806
A8K5C5	MAGUK p55 subfamily member 5 OS=Homo sapiens OX=9606 PE=2 SV=1	10	6	6	6	675	77.3	6.07	7.63237e+06
F8W1S1	Keratin, type II cytoskeletal 74 OS=Homo sapiens OX=9606 GN=KRT74 PE=1 SV=1	6	5	8	1	543	59.4	7.44	48342245
P05388	60S acidic ribosomal protein P0 OS=Homo sapiens OX=9606 GN=RPLP0 PE=1 SV=1	23	6	6	6	317	34.3	5.97	44430276
O15143	Actin-related protein 2/3 complex subunit 1B OS=Homo sapiens OX=9606 GN=ARPC1B PE=1 SV=3	17	5	6	1	372	40.9	8.35	14207762
Q59H77	T-complex protein 1 subunit gamma (Fragment) OS=Homo sapiens OX=9606 PE=2 SV=1	8	4	5	4	577	63.5	6.43	1.12395e+07
B4DWW8	Pre-mRNA-processing factor 31 OS=Homo sapiens OX=9606 PE=2 SV=1	12	4	5	4	450	50.1	5.25	1.81241e+07
C9J813	Caldesmon (Fragment) OS=Homo sapiens OX=9606 GN=CALD1 PE=1 SV=1	13	5	5	5	459	54.1	5.72	1.04666e+07
Q13435	Splicing factor 3B subunit 2 OS=Homo sapiens OX=9606 GN=SF3B2 PE=1 SV=2	6	5	5	5	895	100.2	5.67	2.21887e+07
O00425	Insulin-like growth factor 2 mRNA-binding protein 3 OS=Homo sapiens OX=9606 GN=IGF2BP3 PE=1 SV=2	9	4	5	2	579	63.7	8.87	1.9248e+06
P62917	60S ribosomal protein L8 OS=Homo sapiens OX=9606 GN=RPL8 PE=1 SV=2	19	5	6	5	257	28	11.03	107559843
Q0ZGT2	Nexilin OS=Homo sapiens OX=9606 GN=NEXN PE=1 SV=1	11	8	8	8	675	80.6	5.33	5.30053e+07
Q9BRS2	Serine/threonine-protein kinase RIO1 OS=Homo sapiens OX=9606 GN=RIOK1 PE=1 SV=2	8	4	4	4	568	65.5	6.19	3.02754e+07
Q5VUJ6	Leucine-rich repeat and calponin homology domain-containing protein 2 OS=Homo sapiens OX=9606 GN=LRCH2 PE=1 SV=2	6	4	4	4	765	84.5	6.55	1.31496e+07
B2RDN9	ATP-dependent DNA helicase 2 subunit 1 OS=Homo sapiens OX=9606 PE=2 SV=1	9	5	5	5	609	69.7	6.7	2.40116e+07
Q04917	14-3-3 protein eta OS=Homo sapiens OX=9606 GN=YWHAH PE=1 SV=4	19	4	4	3	246	28.2	4.84	8.78542e+06
Q71UI9	Histone H2A.V OS=Homo sapiens OX=9606 GN=H2AZ2 PE=1 SV=3	30	2	2	1	128	13.5	10.58	645519
I3L3H2	RNA helicase OS=Homo sapiens OX=9606 GN=EIF4A3 PE=1 SV=2	9	3	4	2	390	44.5	6.47	6262054
B4DN72	cDNA FLJ55910, highly similar to Keratin, type II cuticular Hb6 OS=Homo sapiens OX=9606 PE=2 SV=1	10	4	4	4	486	53.5	5.66	8.25884e+06
P12235	ADP/ATP translocase 1 OS=Homo sapiens OX=9606 GN=SLC25A4 PE=1 SV=4	20	6	6	1	298	33	9.76	2.07187e+06
P49327	Fatty acid synthase OS=Homo sapiens OX=9606 GN=FASN PE=1 SV=3	2	3	3	3	2511	273.3	6.44	1.9224e+06
A8K7N0	60S ribosomal protein L14 OS=Homo sapiens OX=9606 PE=2 SV=1	23	4	4	4	218	23.6	10.84	3.40466e+07
B2R8Z8	cDNA, FLJ94136, highly similar to Homo sapiens synaptotagmin binding, cytoplasmic RNA interacting protein (SYNCRIP), mRNA OS=Homo sapiens OX=9606 PE=2 SV=1	8	5	5	2	623	69.6	8.76	3244731
E9PHV5	Protein ITPRID2 OS=Homo sapiens OX=9606 GN=ITPRID2 PE=1 SV=1	5	5	5	5	1237	136.1	5.2	1.25351e+07
P68431	Histone H3.1 OS=Homo sapiens OX=9606 GN=H3C1 PE=1 SV=2	36	3	4	1	136	15.4	11.12	53349280
A0A5C2GKP9	IG c350_light_IGKV2D-29_IGKJ4 (Fragment) OS=Homo sapiens OX=9606 PE=2 SV=1	38	3	10	1	112	12.2	7.12	406212820
P07814	Bifunctional glutamate/proline--tRNA ligase OS=Homo sapiens OX=9606 GN=EPRS1 PE=1 SV=5	3	4	4	4	1512	170.5	7.33	6.64132e+06
Q6FG43	Flotillin OS=Homo sapiens OX=9606 GN=FLOT2 PE=2 SV=1	9	3	3	3	379	41.7	5.29	1.12236e+07
Q9NZR1	Tropomodulin-2 OS=Homo sapiens OX=9606 GN=TMOD2 PE=1 SV=1	11	4	4	3	351	39.6	5.27	1.18225e+07
Q9Y657	Spindlin-1 OS=Homo sapiens OX=9606 GN=SPIN1 PE=1 SV=3	14	3	5	3	262	29.6	6.96	2.58691e+07
P06733	Alpha-enolase OS=Homo sapiens OX=9606 GN=ENO1 PE=1 SV=2	10	3	3	3	434	47.1	7.39	2.75779e+07
P54819	Adenylate kinase 2, mitochondrial OS=Homo sapiens OX=9606 GN=AK2 PE=1 SV=2	22	3	3	3	239	26.5	7.81	7.16522e+06
P62937	Peptidyl-prolyl cis-trans isomerase A OS=Homo sapiens OX=9606 GN=PPIA PE=1 SV=2	17	2	3	2	165	18	7.81	24047356
P28289	Tropomodulin-1 OS=Homo sapiens OX=9606 GN=TMOD1 PE=1 SV=1	15	3	3	3	359	40.5	5.1	4.83607e+06
P55036	26S proteasome non-ATPase regulatory subunit 4 OS=Homo sapiens OX=9606 GN=PSMD4 PE=1 SV=1	11	2	2	2	377	40.7	4.79	2.4277e+06
P62753	40S ribosomal protein S6 OS=Homo sapiens OX=9606 GN=RPS6 PE=1 SV=1	14	3	3	3	249	28.7	10.84	4.60833e+07
A0A5C2GK13	IG c151_light_IGKV2D-29_IGKJ2 (Fragment) OS=Homo sapiens OX=9606 PE=2 SV=1	21	3	10	1	112	12.3	8.88	4.04993e+06
P31040	Succinate dehydrogenase [ubiquinone] flavoprotein subunit, mitochondrial OS=Homo sapiens OX=9606 GN=SDHA PE=1 SV=2	6	3	3	3	664	72.6	7.39	8.15196e+06
Q8IWR8	60S ribosomal protein L19 (Fragment) OS=Homo sapiens OX=9606 PE=2 SV=1	20	3	3	3	173	20.8	11.44	69888120
A0A5C2FW56	IGL c874_light_IGKV2D-28_IGKJ4 (Fragment) OS=Homo sapiens OX=9606 PE=2 SV=1	38	3	10	1	112	12	7.12	9783309
C9JXA5	Guanine nucleotide-binding protein G(I)/G(S)/G(T) subunit beta-2 (Fragment) OS=Homo sapiens OX=9606 GN=GNB2 PE=1 SV=1	18	4	4	1	251	27.5	6.76	7.97908e+06
Q9UJZ1	Stomatin-like protein 2, mitochondrial OS=Homo sapiens OX=9606 GN=STOML2 PE=1 SV=1	9	2	2	2	356	38.5	7.39	1.85912e+06
Q08188	Protein-glutamine gamma-glutamyltransferase E OS=Homo sapiens OX=9606 GN=TGM3 PE=1 SV=4	6	5	5	5	693	76.6	5.86	3.92361e+07
A0A5C2G1B5	IGL c2340_light_IGKV2D-29_IGKJ2 (Fragment) OS=Homo sapiens OX=9606 PE=2 SV=1	20	3	9	1	113	12.3	5.05	15860890
B7Z3V1	Sodium/potassium-transporting ATPase subunit alpha (Fragment) OS=Homo sapiens OX=9606 PE=2 SV=1	4	3	3	3	1020	112.4	5.35	1.01935e+07
A0A5C2FT34	IGL c88_light_IGKV2D-29_IGKJ2 (Fragment) OS=Homo sapiens OX=9606 PE=2 SV=1	21	3	5	2	112	12.3	8.5	7.29046e+07
P25398	40S ribosomal protein S12 OS=Homo sapiens OX=9606 GN=RPS12 PE=1 SV=3	23	2	2	2	132	14.5	7.21	1724375
P14625	Endoplasmin OS=Homo sapiens OX=9606 GN=HSP90B1 PE=1 SV=1	5	4	4	3	803	92.4	4.84	1.24416e+07
P31944	Caspase-14 OS=Homo sapiens OX=9606 GN=CASP14 PE=1 SV=2	21	5	5	5	242	27.7	5.58	2.45608e+07
E9PFP8	Poly(rC)-binding protein 3 OS=Homo sapiens OX=9606 GN=PCBP3 PE=1 SV=1	9	3	3	3	361	38.2	8.06	3.03573e+07
F5GXY2	L-lactate dehydrogenase A chain (Fragment) OS=Homo sapiens OX=9606 GN=LDHA PE=1 SV=8	26	4	4	4	156	17.2	8.72	1.33093e+07
B4DY09	Interleukin enhancer-binding factor 2 OS=Homo sapiens OX=9606 GN=ILF2 PE=1 SV=1	11	3	3	3	352	38.9	4.94	1.83636e+07
P0DN76	Splicing factor U2AF 35 kDa subunit-like protein OS=Homo sapiens OX=9606 GN=U2AF1L5 PE=1 SV=1	10	2	2	2	240	27.9	8.81	4.10877e+06
A0A087X295	WD repeat-containing protein 6 OS=Homo sapiens OX=9606 GN=WDR6 PE=1 SV=1	4	4	5	4	1151	124.9	6.92	9.2451e+06
M0R299	rRNA 2'-O-methyltransferase fibrillarin (Fragment) OS=Homo sapiens OX=9606 GN=FBL PE=1 SV=1	19	4	4	4	229	25.3	7.66	16578307
Q14156	Protein EFR3 homolog A OS=Homo sapiens OX=9606 GN=EFR3A PE=1 SV=2	4	2	2	2	821	92.9	6.7	2.6631e+06
Q53GY0	Plastin 3 variant (Fragment) OS=Homo sapiens OX=9606 PE=2 SV=1	7	4	4	2	630	70.7	5.68	6.97334e+06
B4DKS0	Monocarboxylate transporter 1 OS=Homo sapiens OX=9606 PE=2 SV=1	6	2	3	2	480	51.8	8.5	6.03846e+07
A0A6Q8PFJ0	Prelamin-A/C OS=Homo sapiens OX=9606 GN=LMNA PE=4 SV=1	5	4	4	3	729	80.9	8.27	7.86051e+06
H0YIF4	Transcription factor E2F7 (Fragment) OS=Homo sapiens OX=9606 GN=E2F7 PE=1 SV=1	17	3	3	3	219	25.2	8.34	1.45798e+06
P27824	Calnexin OS=Homo sapiens OX=9606 GN=CANX PE=1 SV=2	7	3	3	3	592	67.5	4.6	2.08218e+07
A0A024R493	EF-hand domain family, member D1, isoform CRA_a OS=Homo sapiens OX=9606 GN=EFHD1 PE=4 SV=1	15	3	3	2	239	26.9	5.39	4628741
O95831	Apoptosis-inducing factor 1, mitochondrial OS=Homo sapiens OX=9606 GN=AIFM1 PE=1 SV=1	6	3	3	3	613	66.9	8.95	5.87155e+08
Q53HQ0	Flotillin (Fragment) OS=Homo sapiens OX=9606 PE=2 SV=1	8	3	3	3	427	47.3	8.09	1.00188e+07
Q14571	Inositol 1,4,5-trisphosphate receptor type 2 OS=Homo sapiens OX=9606 GN=ITPR2 PE=1 SV=2	2	4	4	3	2701	307.9	6.43	6.61097e+06
P50991	T-complex protein 1 subunit delta OS=Homo sapiens OX=9606 GN=CCT4 PE=1 SV=4	4	2	3	1	539	57.9	7.83	5228906
B2R9K8	cDNA, FLJ94440, highly similar to Homo sapiens chaperonin containing TCP1, subunit 6A (zeta 1)(CCT6A), mRNA OS=Homo sapiens OX=9606 PE=2 SV=1	9	4	4	4	531	57.9	6.8	1.01959e+07
B4DQY2	MICOS complex subunit MIC60 OS=Homo sapiens OX=9606 PE=2 SV=1	8	4	4	4	711	78.9	7.06	5.33182e+06
Q9HB00	Desmocollin 1, isoform CRA_b OS=Homo sapiens OX=9606 GN=DSC1 PE=4 SV=1	7	5	5	5	840	93.8	5.53	52691582
P55072	Transitional endoplasmic reticulum ATPase OS=Homo sapiens OX=9606 GN=VCP PE=1 SV=4	5	3	3	3	806	89.3	5.26	2.20984e+06
A0A0A0MT01	Actin-depolymerizing factor OS=Homo sapiens OX=9606 GN=GSN PE=1 SV=1	5	4	4	4	767	84.7	5.83	16168268
P04075	Fructose-bisphosphate aldolase A OS=Homo sapiens OX=9606 GN=ALDOA PE=1 SV=2	12	4	4	4	364	39.4	8.09	2.58101e+07
Q86VP6	Cullin-associated NEDD8-dissociated protein 1 OS=Homo sapiens OX=9606 GN=CAND1 PE=1 SV=2	2	2	2	2	1230	136.3	5.78	4.43273e+06
F5H282	T-complex protein 1 subunit alpha OS=Homo sapiens OX=9606 GN=TCP1 PE=1 SV=1	14	2	2	2	332	36.4	7.02	2.48332e+06
P04040	Catalase OS=Homo sapiens OX=9606 GN=CAT PE=1 SV=3	8	4	4	4	527	59.7	7.39	6.04206e+07
P08621	U1 small nuclear ribonucleoprotein 70 kDa OS=Homo sapiens OX=9606 GN=SNRNP70 PE=1 SV=2	8	3	3	3	437	51.5	9.94	1.06813e+07
P13796	Plastin-2 OS=Homo sapiens OX=9606 GN=LCP1 PE=1 SV=6	5	3	3	1	627	70.2	5.43	2.06439e+06
E9PK52	Band 4.1-like protein 2 OS=Homo sapiens OX=9606 GN=EPB41L2 PE=1 SV=1	4	3	3	3	811	90.9	5.86	5.33054e+06
B4DE78	cDNA FLJ52141, highly similar to 14-3-3 protein gamma OS=Homo sapiens OX=9606 PE=2 SV=1	16	3	3	2	207	23.5	4.82	4.17232e+06
Q53EP4	Dolichyl-diphosphooligosaccharide--protein glycosyltransferase subunit 1 (Fragment) OS=Homo sapiens OX=9606 PE=2 SV=1	7	4	4	4	607	68.5	6.38	11977690
Q03252	Lamin-B2 OS=Homo sapiens OX=9606 GN=LMNB2 PE=1 SV=4	7	4	4	3	620	69.9	5.59	6714730
P50402	Emerin OS=Homo sapiens OX=9606 GN=EMD PE=1 SV=1	20	4	4	4	254	29	5.5	2.09631e+07
A0A2R8Y7Z0	Catenin beta-1 OS=Homo sapiens OX=9606 GN=CTNNB1 PE=1 SV=1	5	4	4	3	780	85.3	5.92	1.02355e+07
D3DQ69	SERPINE1 mRNA binding protein 1, isoform CRA_c OS=Homo sapiens OX=9606 GN=SERBP1 PE=4 SV=1	6	2	2	2	450	49.1	9.33	10874135
Q92945	Far upstream element-binding protein 2 OS=Homo sapiens OX=9606 GN=KHSRP PE=1 SV=4	4	3	3	3	711	73.1	7.3	9.17243e+06
P46087	Probable 28S rRNA (cytosine(4447)-C(5))-methyltransferase OS=Homo sapiens OX=9606 GN=NOP2 PE=1 SV=2	5	4	4	4	812	89.2	9.23	5.00189e+06
A8K3C5	cDNA FLJ77715, highly similar to Homo sapiens cisplatin resistance-associated overexpressed protein(LUC7A), mRNA OS=Homo sapiens OX=9606 PE=2 SV=1	4	1	1	1	432	51.4	9.79	1.70791e+06
F5GY37	Prohibitin OS=Homo sapiens OX=9606 GN=PHB2 PE=1 SV=1	11	2	2	2	267	29.7	9.88	7.22128e+06
A0A5F9ZHJ7	Acetyl-CoA acetyltransferase, mitochondrial OS=Homo sapiens OX=9606 GN=ACAT1 PE=1 SV=1	8	2	2	2	315	33.5	9.32	8463349
Q96AG4	Leucine-rich repeat-containing protein 59 OS=Homo sapiens OX=9606 GN=LRRC59 PE=1 SV=1	11	3	3	3	307	34.9	9.57	9476508
Q15393	Splicing factor 3B subunit 3 OS=Homo sapiens OX=9606 GN=SF3B3 PE=1 SV=4	4	5	5	5	1217	135.5	5.26	14974148
A0A5C2GKS1	IG c122_heavy_IGHV1-18_IGHD1-7_IGHJ4 (Fragment) OS=Homo sapiens OX=9606 PE=2 SV=1	26	2	5	1	120	13.2	8.79
B2R7B5	cDNA, FLJ93365, highly similar to Homo sapiens KH domain containing, RNA binding, signal transduction associated 1 (KHDRBS1), mRNA OS=Homo sapiens OX=9606 PE=2 SV=1	9	3	3	3	443	48.2	8.66	2.21708e+07
B2R659	cDNA, FLJ92803, highly similar to Homo sapiens hydroxysteroid (17-beta) dehydrogenase 4 (HSD17B4), mRNA OS=Homo sapiens OX=9606 PE=2 SV=1	7	4	4	4	736	79.6	8.9	3.98594e+06
P30041	Peroxiredoxin-6 OS=Homo sapiens OX=9606 GN=PRDX6 PE=1 SV=3	18	5	5	5	224	25	6.38	2.85842e+07
P05386	60S acidic ribosomal protein P1 OS=Homo sapiens OX=9606 GN=RPLP1 PE=1 SV=1	28	1	1	1	114	11.5	4.32
P22531	Small proline-rich protein 2E OS=Homo sapiens OX=9606 GN=SPRR2E PE=2 SV=2	79	4	4	4	72	7.9	8.31	3.20201e+07
A0A5C2GSB1	IG c1813_heavy_IGHV1-18_IGHD3-3_IGHJ5 (Fragment) OS=Homo sapiens OX=9606 PE=2 SV=1	25	2	7	1	125	13.8	6.58	1.27852e+09
E9PMI6	Chloride channel, nucleotide sensitive 1A OS=Homo sapiens OX=9606 GN=CLNS1A PE=1 SV=1	16	2	2	2	167	18.2	4.41	1.6979e+07
H0YJH7	Lamina-associated polypeptide 2, isoforms beta/gamma (Fragment) OS=Homo sapiens OX=9606 GN=TMPO PE=1 SV=1	16	3	3	3	237	26.9	9.31	7.74572e+06
B4E2M0	cDNA FLJ55443, highly similar to Ras GTPase-activating-like protein IQGAP1 OS=Homo sapiens OX=9606 PE=2 SV=1	3	3	3	3	1085	124.5	8.47	3.52184e+06
P62081	40S ribosomal protein S7 OS=Homo sapiens OX=9606 GN=RPS7 PE=1 SV=1	15	3	3	3	194	22.1	10.1	9.1046e+06
A0A5F9ZH07	Tyrosine-protein kinase (Fragment) OS=Homo sapiens OX=9606 GN=JAK1 PE=1 SV=1	4	3	3	3	993	114.1	7.12	11687075
H0YL69	Proteasome subunit alpha type (Fragment) OS=Homo sapiens OX=9606 GN=PSMA4 PE=1 SV=1	14	3	3	3	236	26.4	7.71	1.59327e+07
A0A024RDQ0	Heat shock 110 kDa protein OS=Homo sapiens OX=9606 GN=HSPH1 PE=3 SV=1	3	2	2	2	814	92.1	5.55	2617183
P29692	Elongation factor 1-delta OS=Homo sapiens OX=9606 GN=EEF1D PE=1 SV=5	12	2	2	2	281	31.1	5.01	6.585e+06
Q59FM5	Guanine nucleotide-binding protein G, alpha subunit variant (Fragment) OS=Homo sapiens OX=9606 PE=2 SV=1	10	3	3	3	357	41.9	5.69	1.71082e+06
B0AZN7	cDNA, FLJ79477, highly similar to Protein-glutamine gamma-glutamyltransferase K OS=Homo sapiens OX=9606 PE=2 SV=1	4	3	3	3	817	89.7	6.04	8.37394e+06
J3QTR3	Ubiquitin-40S ribosomal protein S27a (Fragment) OS=Homo sapiens OX=9606 GN=RPS27A PE=1 SV=1	37	4	4	4	106	12.2	10.14	173842801
A0A0S2Z471	Creatine kinase (Fragment) OS=Homo sapiens OX=9606 GN=CKB PE=2 SV=1	7	2	3	2	405	44.9	6.11	886457
E9PIE4	Mitochondrial carrier homolog 2 (Fragment) OS=Homo sapiens OX=9606 GN=MTCH2 PE=1 SV=8	9	1	2	1	262	28.5	7.61
J3KRX5	60S ribosomal protein L17 (Fragment) OS=Homo sapiens OX=9606 GN=RPL17 PE=1 SV=1	14	2	2	2	174	20.2	10.1	6.63108e+06
P07205	Phosphoglycerate kinase 2 OS=Homo sapiens OX=9606 GN=PGK2 PE=1 SV=3	6	2	2	2	417	44.8	8.54	5.5944e+06
Q9HCM4	Band 4.1-like protein 5 OS=Homo sapiens OX=9606 GN=EPB41L5 PE=1 SV=3	4	2	2	2	733	81.8	6.58	6.36688e+06
C9JZR2	Catenin delta-1 OS=Homo sapiens OX=9606 GN=CTNND1 PE=1 SV=2	4	4	4	4	938	104.8	6.87	6.75302e+06
O43290	U4/U6.U5 tri-snRNP-associated protein 1 OS=Homo sapiens OX=9606 GN=SART1 PE=1 SV=1	3	2	2	2	800	90.2	6.13	1.54204e+06
P12273	Prolactin-inducible protein OS=Homo sapiens OX=9606 GN=PIP PE=1 SV=1	16	2	2	2	146	16.6	8.05	3.90078e+06
Q5UIP0	Telomere-associated protein RIF1 OS=Homo sapiens OX=9606 GN=RIF1 PE=1 SV=2	1	3	3	3	2472	274.3	5.52	4.72797e+06
Q2L6I2	ABC50 protein OS=Homo sapiens OX=9606 GN=ABCF1 PE=4 SV=1	4	2	2	2	807	91.6	7.68
Q99832	T-complex protein 1 subunit eta OS=Homo sapiens OX=9606 GN=CCT7 PE=1 SV=2	5	2	2	2	543	59.3	7.65	3.01899e+06
P82933	28S ribosomal protein S9, mitochondrial OS=Homo sapiens OX=9606 GN=MRPS9 PE=1 SV=2	7	2	2	2	396	45.8	9.51	2.73279e+06
B4DUL5	cDNA FLJ51625, highly similar to Ubiquinol-cytochrome-c reductase complex coreprotein I, mitochondrial OS=Homo sapiens OX=9606 PE=2 SV=1	7	2	2	2	365	40.3	5.88	3.4744e+06
A0A5C2GK16	IG c1122_light_IGKV2-28_IGKJ2 (Fragment) OS=Homo sapiens OX=9606 PE=2 SV=1	34	2	9	1	111	12.1	7.12	102479697
A0A087WVM4	Formyltetrahydrofolate synthetase OS=Homo sapiens OX=9606 GN=MTHFD1L PE=1 SV=1	5	5	5	5	913	99.2	7.27	1.19474e+07
A0A0U1RQV4	Non-specific serine/threonine protein kinase OS=Homo sapiens OX=9606 GN=ROCK1 PE=1 SV=1	3	3	3	3	1137	133	5.35	6.89963e+06
A0A161I202	Lactotransferrin OS=Homo sapiens OX=9606 GN=LTF PE=2 SV=1	3	2	2	2	711	78.3	8.18	5.72053e+06
B4DM74	60S ribosomal protein L18a OS=Homo sapiens OX=9606 PE=2 SV=1	15	2	2	2	154	18.1	10.48	8322448
B5MCT8	40S ribosomal protein S9 OS=Homo sapiens OX=9606 GN=RPS9 PE=1 SV=1	22	4	4	4	139	16.6	11.06	32908359
P22061	Protein-L-isoaspartate(D-aspartate) O-methyltransferase OS=Homo sapiens OX=9606 GN=PCMT1 PE=1 SV=4	11	2	2	2	227	24.6	7.21	9745635
M0R261	6-phosphogluconolactonase (Fragment) OS=Homo sapiens OX=9606 GN=PGLS PE=1 SV=1	13	1	1	1	216	23	5.86
P31946	14-3-3 protein beta/alpha OS=Homo sapiens OX=9606 GN=YWHAB PE=1 SV=3	10	2	2	1	246	28.1	4.83	1085009
K7EPT8	Glial fibrillary acidic protein (Fragment) OS=Homo sapiens OX=9606 GN=GFAP PE=1 SV=2	15	2	3	2	75	8.4	9.86	68718504
Q53FS6	TNF receptor-associated protein 1 variant (Fragment) OS=Homo sapiens OX=9606 PE=2 SV=1	4	3	3	3	704	80	8.03	1.11265e+07
F5GZS6	4F2 cell-surface antigen heavy chain OS=Homo sapiens OX=9606 GN=SLC3A2 PE=1 SV=1	4	2	2	2	599	64.8	5.1	2.38218e+06
B1ALA9	Ribose-phosphate pyrophosphokinase 1 OS=Homo sapiens OX=9606 GN=PRPS1 PE=1 SV=2	8	2	2	2	285	31.4	6.86	1.32417e+06
B4DDI8	cDNA FLJ53704, moderately similar to Nascent polypeptide-associated complex subunit alpha OS=Homo sapiens OX=9606 PE=2 SV=1	9	1	1	1	169	18.3	3.92	2.96474e+06
A0A1W2PR17	6-phosphofructo-2-kinase OS=Homo sapiens OX=9606 GN=PFKFB3 PE=1 SV=1	5	2	2	2	568	64.3	7.74	1742726
O14974	Protein phosphatase 1 regulatory subunit 12A OS=Homo sapiens OX=9606 GN=PPP1R12A PE=1 SV=1	3	3	3	3	1030	115.2	5.4	6.68058e+06
H7BXY3	RNA helicase OS=Homo sapiens OX=9606 GN=DHX30 PE=1 SV=1	2	2	2	2	1166	130.5	8.56	2.50563e+06
Q96EY7	Pentatricopeptide repeat domain-containing protein 3, mitochondrial OS=Homo sapiens OX=9606 GN=PTCD3 PE=1 SV=3	3	2	2	2	689	78.5	6.42	3.03085e+06
Q6FHZ0	Malate dehydrogenase OS=Homo sapiens OX=9606 GN=MDH2 PE=2 SV=1	9	3	3	3	338	35.5	8.68	1.59896e+07
B4DT94	cDNA FLJ53652, highly similar to Mitochondrial 28S ribosomal protein S27 OS=Homo sapiens OX=9606 PE=2 SV=1	8	3	3	3	358	41.3	5.62	8.31992e+06
P43686	26S proteasome regulatory subunit 6B OS=Homo sapiens OX=9606 GN=PSMC4 PE=1 SV=2	4	1	1	1	418	47.3	5.21
H3BN98	40S ribosomal protein S15a (Fragment) OS=Homo sapiens OX=9606 PE=3 SV=2	9	2	2	2	237	27.2	9.55	6641527
P33993	DNA replication licensing factor MCM7 OS=Homo sapiens OX=9606 GN=MCM7 PE=1 SV=4	3	2	2	2	719	81.3	6.46	3.61794e+06
A0A1W6S962	GTF2I-BRAF fusion protein OS=Homo sapiens OX=9606 GN=GTF2I PE=2 SV=1	3	2	2	2	955	107.6	7.94	4.10082e+06
B4DUI5	Triosephosphate isomerase OS=Homo sapiens OX=9606 PE=2 SV=1	11	2	2	2	213	22.9	6.92	8555282
J3KQ69	DNA helicase OS=Homo sapiens OX=9606 GN=MCM3 PE=1 SV=3	4	3	3	3	762	85.6	6.15	8.57779e+06
Q8IWX8	Calcium homeostasis endoplasmic reticulum protein OS=Homo sapiens OX=9606 GN=CHERP PE=1 SV=3	4	3	3	3	916	103.6	9.04	8.65072e+06
A8K6Y1	cDNA FLJ75526, highly similar to Homo sapiens proliferation-associated 2G4, 38kDa (PA2G4), mRNA (Fragment) OS=Homo sapiens OX=9606 PE=2 SV=1	8	2	2	2	367	40.9	6.4	2202212
A0A2R8Y6J3	60S ribosomal protein L5 (Fragment) OS=Homo sapiens OX=9606 GN=RPL5 PE=1 SV=1	10	2	2	2	238	27	9.13	7.37754e+06
B4E268	cDNA FLJ61542, highly similar to Myosin-5C OS=Homo sapiens OX=9606 PE=2 SV=1	4	1	1	1	373	41.7	7.8	2.31178e+06
B0QYK0	RNA-binding protein EWS OS=Homo sapiens OX=9606 GN=EWSR1 PE=1 SV=1	4	2	2	2	618	64.9	9.38	7040906
Q9Y6M1	Insulin-like growth factor 2 mRNA-binding protein 2 OS=Homo sapiens OX=9606 GN=IGF2BP2 PE=1 SV=2	4	2	2	1	599	66.1	8.46	1.46356e+06
A0A024R3R5	3-beta-hydroxysterol Delta (14)-reductase OS=Homo sapiens OX=9606 GN=LBR PE=3 SV=1	4	3	3	3	615	70.7	9.36	17444699
Q5U0A0	Proteasome subunit alpha type OS=Homo sapiens OX=9606 PE=2 SV=1	8	1	1	1	241	26.4	4.79	2.92979e+06
Q9Y383	Putative RNA-binding protein Luc7-like 2 OS=Homo sapiens OX=9606 GN=LUC7L2 PE=1 SV=2	4	1	1	1	392	46.5	10.01
J3KTL8	Structural maintenance of chromosomes flexible hinge domain-containing protein 1 (Fragment) OS=Homo sapiens OX=9606 GN=SMCHD1 PE=1 SV=1	1	1	1	1	1388	155.5	8.02
B3KMV8	cDNA FLJ12766 fis, clone NT2RP2001520, highly similar to Calcium-binding mitochondrial carrier protein Aralar1 OS=Homo sapiens OX=9606 PE=2 SV=1	5	3	3	3	678	74.7	8.38	4.5875e+06
B4DKJ9	cDNA FLJ60639, highly similar to Mps one binder kinase activator-like 2 OS=Homo sapiens OX=9606 PE=2 SV=1	11	2	2	2	166	19.5	7.78	14285594
A8K482	Aspartate aminotransferase OS=Homo sapiens OX=9606 PE=2 SV=1	3	1	1	1	430	47.5	9.23
P04181	Ornithine aminotransferase, mitochondrial OS=Homo sapiens OX=9606 GN=OAT PE=1 SV=1	5	2	2	2	439	48.5	7.03	4196761
Q5W0B1	ORC ubiquitin ligase 1 OS=Homo sapiens OX=9606 GN=OBI1 PE=1 SV=1	3	2	2	2	726	81.1	5.72	8.19041e+06
H3BRG4	Cytochrome b-c1 complex subunit 2, mitochondrial OS=Homo sapiens OX=9606 GN=UQCRC2 PE=1 SV=1	4	1	1	1	412	44.6	9
P01024	Complement C3 OS=Homo sapiens OX=9606 GN=C3 PE=1 SV=2	1	2	2	2	1663	187	6.4	3.60599e+06
A4D1I0	HCG1741805, isoform CRA_c OS=Homo sapiens OX=9606 GN=PPP1R9A PE=4 SV=1	2	2	2	1	1322	148.1	5.41
D6W539	Hydroxyacyl-Coenzyme A dehydrogenase/3-ketoacyl-Coenzyme A thiolase/enoyl-Coenzyme A hydratase (Trifunctional protein), beta subunit, isoform CRA_b OS=Homo sapiens OX=9606 GN=HADHB PE=4 SV=1	5	2	2	2	372	40.4	9.79	3397082
A6NLN1	Polypyrimidine tract-binding protein 1 OS=Homo sapiens OX=9606 GN=PTBP1 PE=1 SV=4	4	2	2	2	527	56.5	9.38	7.17385e+06
P31689	DnaJ homolog subfamily A member 1 OS=Homo sapiens OX=9606 GN=DNAJA1 PE=1 SV=2	8	3	3	3	397	44.8	7.08	7.42186e+06
P26373	60S ribosomal protein L13 OS=Homo sapiens OX=9606 GN=RPL13 PE=1 SV=4	15	3	3	3	211	24.2	11.65	40008355
Q53GL5	IDP (Fragment) OS=Homo sapiens OX=9606 PE=2 SV=1	3	1	1	1	452	50.9	8.48
B2R6F9	cDNA, FLJ92932, highly similar to Homo sapiens serine/threonine kinase 38 (STK38), mRNA OS=Homo sapiens OX=9606 PE=2 SV=1	5	2	2	1	465	54.2	7.15	4.64094e+06
Q53FV0	Prohibitin (Fragment) OS=Homo sapiens OX=9606 PE=2 SV=1	11	3	3	3	272	29.8	6.39	11627384
A0A024RAW5	Serine/threonine kinase 38 like, isoform CRA_b OS=Homo sapiens OX=9606 GN=STK38L PE=4 SV=1	8	2	2	1	264	30.7	7.44	2.82601e+06
E5RJ09	Erlin-2 (Fragment) OS=Homo sapiens OX=9606 GN=ERLIN2 PE=1 SV=1	6	1	1	1	197	22.3	5.62
Q8ND56	Protein LSM14 homolog A OS=Homo sapiens OX=9606 GN=LSM14A PE=1 SV=3	7	3	3	3	463	50.5	9.52	1.95711e+07
P29966	Myristoylated alanine-rich C-kinase substrate OS=Homo sapiens OX=9606 GN=MARCKS PE=1 SV=4	9	2	2	2	332	31.5	4.45	5.24025e+06
P24539	ATP synthase F(0) complex subunit B1, mitochondrial OS=Homo sapiens OX=9606 GN=ATP5PB PE=1 SV=2	5	1	1	1	256	28.9	9.36	1.42542e+06
Q9Y617	Phosphoserine aminotransferase OS=Homo sapiens OX=9606 GN=PSAT1 PE=1 SV=2	5	2	2	2	370	40.4	7.66	1.41241e+06
H0Y858	Toll-like receptor 9 (Fragment) OS=Homo sapiens OX=9606 PE=3 SV=1	2	1	1	1	1186	133.5	8.09	2.77778e+06
P35998	26S proteasome regulatory subunit 7 OS=Homo sapiens OX=9606 GN=PSMC2 PE=1 SV=3	3	1	1	1	433	48.6	5.95	1.66924e+06
F2Z3K5	Dolichyl-diphosphooligosaccharide--protein glycosyltransferase subunit 2 (Fragment) OS=Homo sapiens OX=9606 GN=RPN2 PE=1 SV=1	7	1	1	1	162	17.8	5.15
C9J0E4	Cystatin-A OS=Homo sapiens OX=9606 GN=CSTA PE=1 SV=1	46	2	2	2	63	7.1	7.24	3.34201e+07
A0A5C2FTW9	IGL c162_light_IGKV2-30_IGKJ2 (Fragment) OS=Homo sapiens OX=9606 PE=2 SV=1	12	1	1	1	112	12.5	8.48	17967374
Q96K97	cDNA FLJ14416 fis, clone HEMBA1005202, highly similar to SIGNAL RECOGNITION PARTICLE 68 KD PROTEIN OS=Homo sapiens OX=9606 PE=2 SV=1	4	1	1	1	335	38.2	6.3	2.55369e+06
Q13151	Heterogeneous nuclear ribonucleoprotein A0 OS=Homo sapiens OX=9606 GN=HNRNPA0 PE=1 SV=1	5	1	2	1	305	30.8	9.29
A0A1B0GVD5	Cathepsin D OS=Homo sapiens OX=9606 GN=CTSD PE=1 SV=1	7	3	3	3	409	44.2	6.54	2.82736e+07
A8K2U0	Alpha-2-macroglobulin-like protein 1 OS=Homo sapiens OX=9606 GN=A2ML1 PE=1 SV=3	1	2	2	2	1454	161	5.73	4.83599e+06
O60884	DnaJ homolog subfamily A member 2 OS=Homo sapiens OX=9606 GN=DNAJA2 PE=1 SV=1	5	2	2	2	412	45.7	6.48	5.68663e+06
A0A5C2GJ36	IG c844_light_IGKV2D-29_IGKJ4 (Fragment) OS=Homo sapiens OX=9606 PE=2 SV=1	18	2	2	1	112	12.2	7.12	4.61038e+06
Q53H37	Calmodulin-like skin protein variant (Fragment) OS=Homo sapiens OX=9606 PE=2 SV=1	10	1	1	1	146	15.9	4.44	12874814
P08582	Melanotransferrin OS=Homo sapiens OX=9606 GN=MELTF PE=1 SV=2	1	1	1	1	738	80.2	5.94
Q52LJ0	Protein FAM98B OS=Homo sapiens OX=9606 GN=FAM98B PE=1 SV=2	3	1	1	1	433	45.5	8.69	1.33941e+06
Q9P035	Very-long-chain (3R)-3-hydroxyacyl-CoA dehydratase 3 OS=Homo sapiens OX=9606 GN=HACD3 PE=1 SV=2	5	2	2	2	362	43.1	8.94	3.97656e+06
A0A024R326	60S ribosomal protein L29 OS=Homo sapiens OX=9606 GN=RPL29 PE=1 SV=1	15	2	2	2	157	17.5	11.66	22778773
M0R3F1	Heterogeneous nuclear ribonucleoprotein U-like protein 1 (Fragment) OS=Homo sapiens OX=9606 GN=HNRNPUL1 PE=1 SV=1	4	2	2	2	641	71.7	8.98	1.55991e+06
A8K3Y5	cDNA FLJ78186 OS=Homo sapiens OX=9606 PE=2 SV=1	4	1	1	1	379	43.6	9.57	6.40946e+06
P12532	Creatine kinase U-type, mitochondrial OS=Homo sapiens OX=9606 GN=CKMT1A PE=1 SV=1	6	2	2	2	417	47	8.34	3.86969e+06
P42766	60S ribosomal protein L35 OS=Homo sapiens OX=9606 GN=RPL35 PE=1 SV=2	15	2	2	2	123	14.5	11.05	17540847
A0A5C2FUL3	IGL c691_light_IGKV2-24_IGKJ1 (Fragment) OS=Homo sapiens OX=9606 PE=2 SV=1	28	2	8	1	112	12.3	8.5	6302995
P35221	Catenin alpha-1 OS=Homo sapiens OX=9606 GN=CTNNA1 PE=1 SV=1	2	2	2	2	906	100	6.29	4.98832e+06
P25705	ATP synthase subunit alpha, mitochondrial OS=Homo sapiens OX=9606 GN=ATP5F1A PE=1 SV=1	5	3	3	3	553	59.7	9.13	1.17556e+07
H0Y8G5	Heterogeneous nuclear ribonucleoprotein D0 (Fragment) OS=Homo sapiens OX=9606 GN=HNRNPD PE=1 SV=8	5	1	1	1	260	29.6	9.16	7.35921e+06
B9EG90	DNA topoisomerase I OS=Homo sapiens OX=9606 GN=TOP1 PE=2 SV=1	3	2	2	2	765	90.6	9.31	6.73439e+06
P08579	U2 small nuclear ribonucleoprotein B'' OS=Homo sapiens OX=9606 GN=SNRPB2 PE=1 SV=1	8	2	2	2	225	25.5	9.72	11007353
A0A3B3ISK1	Coatomer subunit alpha OS=Homo sapiens OX=9606 GN=COPA PE=1 SV=1	3	1	1	1	455	52.2	8.47
Q96I24	Far upstream element-binding protein 3 OS=Homo sapiens OX=9606 GN=FUBP3 PE=1 SV=2	2	1	1	1	572	61.6	8.38
F8WE26	Metaxin-2 OS=Homo sapiens OX=9606 GN=MTX2 PE=1 SV=1	62	1	1	1	45	4.8	3.95
A0A5C2GE26	IG c1327_heavy_IGHV3-21_IGHD3-3_IGHJ6 (Fragment) OS=Homo sapiens OX=9606 PE=2 SV=1	18	1	6	1	123	13.6	8.81	22349360
A0A5C2GTZ2	IG c1163_light_IGKV2D-28_IGKJ3 (Fragment) OS=Homo sapiens OX=9606 PE=2 SV=1	23	1	2	1	112	12.1	7.12	1.05232e+07
Q1RMG2	Adenosylhomocysteinase OS=Homo sapiens OX=9606 GN=AHCY PE=2 SV=1	7	2	2	2	306	33.8	6.61	7.22063e+06
B3KX19	116 kDa U5 small nuclear ribonucleoprotein component OS=Homo sapiens OX=9606 PE=2 SV=1	2	2	2	2	962	108.1	5	3921971
B4DTA2	cDNA FLJ60148, highly similar to Homo sapiens heterogeneous nuclear ribonucleoprotein D-like (HNRPDL), transcript variant 2, mRNA OS=Homo sapiens OX=9606 PE=2 SV=1	6	1	1	1	271	30.2	8.72
J3QRU1	Tyrosine-protein kinase OS=Homo sapiens OX=9606 GN=YES1 PE=1 SV=1	4	2	2	2	548	61.3	6.57	9.60792e+06
M0R2N5	Very-long-chain enoyl-CoA reductase OS=Homo sapiens OX=9606 GN=TECR PE=1 SV=1	5	2	2	2	346	39.9	9.61	3060276
Q9UJV9	Probable ATP-dependent RNA helicase DDX41 OS=Homo sapiens OX=9606 GN=DDX41 PE=1 SV=2	3	2	2	2	622	69.8	6.84	4.01487e+06
A0A087WYD1	AP-2 complex subunit beta (Fragment) OS=Homo sapiens OX=9606 GN=AP2B1 PE=1 SV=1	3	1	1	1	639	70.9	5.06
Q9H2W6	39S ribosomal protein L46, mitochondrial OS=Homo sapiens OX=9606 GN=MRPL46 PE=1 SV=1	7	2	2	2	279	31.7	7.05	2.8873e+06
A0A6Q8PF43	Heat shock protein beta-1 OS=Homo sapiens OX=9606 GN=HSPB1 PE=4 SV=1	11	1	1	1	141	15.9	8.54	2.84713e+06
Q13200	26S proteasome non-ATPase regulatory subunit 2 OS=Homo sapiens OX=9606 GN=PSMD2 PE=1 SV=3	2	1	1	1	908	100.1	5.2	3806731
A0A5C2GEZ9	IGH + IGL c587_heavy_IGHV1-69_IGHD3-9_IGHJ3 (Fragment) OS=Homo sapiens OX=9606 PE=2 SV=1	11	1	3	1	122	13	9.1	385839831
Q3B7A7	Trifunctional purine biosynthetic protein adenosine-3 OS=Homo sapiens OX=9606 GN=GART PE=2 SV=1	2	2	2	2	1010	107.7	6.77	3641468
Q6KB66	Keratin, type II cytoskeletal 80 OS=Homo sapiens OX=9606 GN=KRT80 PE=1 SV=2	3	1	1	1	452	50.5	5.67	5281729
Q9H7D7	WD repeat-containing protein 26 OS=Homo sapiens OX=9606 GN=WDR26 PE=1 SV=3	3	2	2	2	661	72.1	6.16	2334650
E9PMT2	LIM domain only protein 7 OS=Homo sapiens OX=9606 GN=LMO7 PE=1 SV=1	2	2	2	2	1398	159.9	7.78	1.89689e+06
Q86TV6	Tetratricopeptide repeat protein 7B OS=Homo sapiens OX=9606 GN=TTC7B PE=1 SV=3	2	2	2	2	843	94.1	6.89	5.66102e+06
P13010	X-ray repair cross-complementing protein 5 OS=Homo sapiens OX=9606 GN=XRCC5 PE=1 SV=3	3	2	2	2	732	82.7	5.81	5036319
B4DZC3	5'-3' exoribonuclease OS=Homo sapiens OX=9606 PE=2 SV=1	1	1	1	1	896	102.4	7.64	2.08468e+06
E7EQV9	Ribosomal protein L15 (Fragment) OS=Homo sapiens OX=9606 GN=RPL15 PE=1 SV=1	7	1	1	1	174	20.5	11.28
O14980	Exportin-1 OS=Homo sapiens OX=9606 GN=XPO1 PE=1 SV=1	2	2	2	2	1071	123.3	6.06	3420406
Q14974	Importin subunit beta-1 OS=Homo sapiens OX=9606 GN=KPNB1 PE=1 SV=2	1	1	1	1	876	97.1	4.78	4.65058e+06
Q6UWP8	Suprabasin OS=Homo sapiens OX=9606 GN=SBSN PE=1 SV=2	9	1	1	1	590	60.5	7.01	3.15283e+06
B4E392	cDNA FLJ52602, highly similar to Pinin OS=Homo sapiens OX=9606 PE=2 SV=1	3	1	1	1	437	49.1	5.5	1.23278e+06
Q5T440	Putative transferase CAF17, mitochondrial OS=Homo sapiens OX=9606 GN=IBA57 PE=1 SV=1	5	2	2	2	356	38.1	9.83	5.90203e+06
Q08378	Golgin subfamily A member 3 OS=Homo sapiens OX=9606 GN=GOLGA3 PE=1 SV=2	2	2	2	2	1498	167.3	5.44	3.08118e+06
Q96DV4	39S ribosomal protein L38, mitochondrial OS=Homo sapiens OX=9606 GN=MRPL38 PE=1 SV=2	6	2	2	2	380	44.6	7.53	4.43499e+06
P25311	Zinc-alpha-2-glycoprotein OS=Homo sapiens OX=9606 GN=AZGP1 PE=1 SV=2	8	2	2	2	298	34.2	6.05	3.57147e+06
B4DTS5	cDNA FLJ58882, highly similar to 26S proteasome non-ATPase regulatory subunit 11 OS=Homo sapiens OX=9606 PE=2 SV=1	4	1	1	1	314	35.1	6.92
A0A5C2GYU8	IG c1817_heavy_IGHV1-2_IGHD6-19_IGHJ4 (Fragment) OS=Homo sapiens OX=9606 PE=2 SV=1	26	1	1	1	121	13.3	8.63
E9PJH7	Mitochondrial glutamate carrier 1 (Fragment) OS=Homo sapiens OX=9606 GN=SLC25A22 PE=1 SV=5	5	1	1	1	313	33.3	9.67
P81605	Dermcidin OS=Homo sapiens OX=9606 GN=DCD PE=1 SV=2	16	2	2	2	110	11.3	6.54	214951108
Q96PK6	RNA-binding protein 14 OS=Homo sapiens OX=9606 GN=RBM14 PE=1 SV=2	3	2	2	2	669	69.4	9.67	6547595
B4DXW6	Arginine--tRNA ligase OS=Homo sapiens OX=9606 PE=2 SV=1	4	1	1	1	454	52.3	6.48
Q59HA3	IQ motif containing GTPase activating protein 2 variant (Fragment) OS=Homo sapiens OX=9606 PE=2 SV=1	1	1	1	1	1155	132.6	5.9
A0A0K0K1L1	Carbonic anhydrase OS=Homo sapiens OX=9606 GN=HEL-S-282 PE=2 SV=1	6	1	1	1	260	29.2	7.74
A0A669KAX4	Cullin-4B OS=Homo sapiens OX=9606 GN=CUL4B PE=1 SV=1	1	1	1	1	897	102.5	8.06
O15294	UDP-N-acetylglucosamine--peptide N-acetylglucosaminyltransferase 110 kDa subunit OS=Homo sapiens OX=9606 GN=OGT PE=1 SV=3	2	2	2	2	1046	116.9	6.7
P50990	T-complex protein 1 subunit theta OS=Homo sapiens OX=9606 GN=CCT8 PE=1 SV=4	2	1	1	1	548	59.6	5.6	4.05949e+06
A0A075B6E5	Protein enabled homolog (Fragment) OS=Homo sapiens OX=9606 GN=ENAH PE=1 SV=2	9	2	2	2	213	24.9	7.87	2.39297e+06
O43837	Isocitrate dehydrogenase [NAD] subunit beta, mitochondrial OS=Homo sapiens OX=9606 GN=IDH3B PE=1 SV=2	4	1	1	1	385	42.2	8.46	2326550
B4DEC6	cDNA FLJ61214, highly similar to Acid sphingomyelinase-like phosphodiesterase 3b OS=Homo sapiens OX=9606 PE=2 SV=1	4	1	1	1	249	27.8	6.25	3731163
P27708	CAD protein OS=Homo sapiens OX=9606 GN=CAD PE=1 SV=3	1	1	1	1	2225	242.8	6.46
Q5U0C9	Mitogen-activated protein kinase kinase kinase 7 OS=Homo sapiens OX=9606 PE=2 SV=1	3	2	2	2	606	67.2	7.11	3336181
Q09161	Nuclear cap-binding protein subunit 1 OS=Homo sapiens OX=9606 GN=NCBP1 PE=1 SV=1	2	1	1	1	790	91.8	6.43
A0A024R973	Protein odr-4 homolog OS=Homo sapiens OX=9606 GN=C1orf27 PE=3 SV=1	3	1	1	1	354	39.8	8.05	2.48277e+06
D9HTE9	Plasma membrane citrate carrier OS=Homo sapiens OX=9606 GN=SLC25A1 PE=2 SV=1	3	1	1	1	318	35	9.99	2.35834e+06
B0QYT5	Ran GTPase-activating protein 1 (Fragment) OS=Homo sapiens OX=9606 GN=RANGAP1 PE=1 SV=1	12	1	1	1	100	10.9	6.13	1896957
P78527	DNA-dependent protein kinase catalytic subunit OS=Homo sapiens OX=9606 GN=PRKDC PE=1 SV=3	0	2	2	2	4128	468.8	7.12	6.16587e+06
B3KM34	Beta-MPP OS=Homo sapiens OX=9606 PE=2 SV=1	2	1	1	1	489	54.4	6.83	56191376
B2R7F8	Plasminogen OS=Homo sapiens OX=9606 PE=2 SV=1	2	2	2	2	810	90.5	7.24	2.89493e+07
Q7Z417	Nuclear fragile X mental retardation-interacting protein 2 OS=Homo sapiens OX=9606 GN=NUFIP2 PE=1 SV=1	2	1	1	1	695	76.1	8.7
X6R700	Chromatin target of PRMT1 protein OS=Homo sapiens OX=9606 GN=CHTOP PE=1 SV=1	6	1	1	1	223	23.6	12.26	1.14431e+06
Q8TDY2	RB1-inducible coiled-coil protein 1 OS=Homo sapiens OX=9606 GN=RB1CC1 PE=1 SV=3	1	1	1	1	1594	183	5.41	1445106
A0A5C2G6V5	IGH c162_heavy__IGHV1-8_IGHD3-10_IGHJ5 (Fragment) OS=Homo sapiens OX=9606 PE=2 SV=1	24	2	7	2	129	14.1	8.46	27609253
A0A5C2FZQ2	IGL c2402_light_IGKV2-28_IGKJ4 (Fragment) OS=Homo sapiens OX=9606 PE=2 SV=1	23	1	1	1	112	12	5.81	15007050
M0QX76	40S ribosomal protein S16 (Fragment) OS=Homo sapiens OX=9606 GN=RPS16 PE=1 SV=1	20	1	1	1	50	5.6	9.63
Q8TBT6	Uncharacterized protein (Fragment) OS=Homo sapiens OX=9606 PE=2 SV=1	4	1	1	1	315	34.5	8.87	3.08234e+06
Q6ZVX7	F-box only protein 50 OS=Homo sapiens OX=9606 GN=NCCRP1 PE=1 SV=1	4	1	1	1	275	30.8	6.62	2.67597e+06
H0Y4R1	Inosine-5'-monophosphate dehydrogenase 2 (Fragment) OS=Homo sapiens OX=9606 GN=IMPDH2 PE=1 SV=1	3	1	1	1	470	51	8.18	3.36401e+06
P49006	MARCKS-related protein OS=Homo sapiens OX=9606 GN=MARCKSL1 PE=1 SV=2	7	1	1	1	195	19.5	4.67	2294149
Q5QTS3	60S ribosomal protein L13a OS=Homo sapiens OX=9606 PE=2 SV=1	5	1	1	1	203	23.6	11.02	4767707
Q14692	Ribosome biogenesis protein BMS1 homolog OS=Homo sapiens OX=9606 GN=BMS1 PE=1 SV=1	1	1	1	1	1282	145.7	6.44
P21912	Succinate dehydrogenase [ubiquinone] iron-sulfur subunit, mitochondrial OS=Homo sapiens OX=9606 GN=SDHB PE=1 SV=3	4	1	1	1	280	31.6	8.76	2316900
A0A5C2G657	IGH c456_heavy__IGHV1-69_IGHD3-10_IGHJ2 (Fragment) OS=Homo sapiens OX=9606 PE=2 SV=1	19	1	16	1	125	13.5	9.1	2.5772e+07
Q92522	Histone H1.10 OS=Homo sapiens OX=9606 GN=H1-10 PE=1 SV=1	5	1	1	1	213	22.5	10.76	4697157
A0A0U1RR14	Casein kinase I isoform gamma-1 (Fragment) OS=Homo sapiens OX=9606 GN=CSNK1G1 PE=1 SV=1	6	1	1	1	183	20.7	9.38	1.46276e+06
A0A494C1J1	Cytospin-A OS=Homo sapiens OX=9606 GN=SPECC1L PE=1 SV=1	1	1	1	1	1136	126.2	5.57	2.24415e+06
Q7Z3Y8	Keratin, type I cytoskeletal 27 OS=Homo sapiens OX=9606 GN=KRT27 PE=1 SV=2	6	2	3	1	459	49.8	5.05	12895305
P62280	40S ribosomal protein S11 OS=Homo sapiens OX=9606 GN=RPS11 PE=1 SV=3	11	2	2	2	158	18.4	10.3	7.16078e+06
Q01469	Fatty acid-binding protein 5 OS=Homo sapiens OX=9606 GN=FABP5 PE=1 SV=3	7	1	1	1	135	15.2	7.01	5.4384e+06
M0QZK8	Gamma-glutamylcyclotransferase OS=Homo sapiens OX=9606 PE=4 SV=1	10	1	1	1	103	11.6	4.92
A0A0A0MS14	Immunoglobulin heavy variable 1-45 OS=Homo sapiens OX=9606 GN=IGHV1-45 PE=3 SV=1	9	1	1	1	117	13.5	9.1	3.60344e+06
P83731	60S ribosomal protein L24 OS=Homo sapiens OX=9606 GN=RPL24 PE=1 SV=1	13	2	2	2	157	17.8	11.25	8.1411e+06
A0A5C2GTV5	IG c931_heavy_IGHV1-69_IGHD3-3_IGHJ5 (Fragment) OS=Homo sapiens OX=9606 PE=2 SV=1	9	1	1	1	124	13.6	6.04	12709506
Q15323	Keratin, type I cuticular Ha1 OS=Homo sapiens OX=9606 GN=KRT31 PE=1 SV=3	4	2	3	1	416	47.2	4.88	3.28664e+06
H0YHA7	60S ribosomal protein L18 (Fragment) OS=Homo sapiens OX=9606 GN=RPL18 PE=1 SV=1	7	1	1	1	167	19	11.78	4.94887e+06
A0A0G2JIC6	28S ribosomal protein S18b, mitochondrial OS=Homo sapiens OX=9606 GN=MRPS18B PE=1 SV=1	5	1	1	1	215	24.3	8.56	1.33884e+06
Q15717	ELAV-like protein 1 OS=Homo sapiens OX=9606 GN=ELAVL1 PE=1 SV=2	3	1	1	1	326	36.1	9.17	9411542
Q05DH1	Proteasome subunit alpha type (Fragment) OS=Homo sapiens OX=9606 GN=PSMA7 PE=2 SV=1	5	1	1	1	238	26.7	8.87	2834862
Q9Y224	RNA transcription, translation and transport factor protein OS=Homo sapiens OX=9606 GN=RTRAF PE=1 SV=1	7	2	2	2	244	28.1	6.65	12076057
J3QQQ9	KOW domain-containing protein OS=Homo sapiens OX=9606 PE=3 SV=1	17	2	2	2	107	12.7	10.78	8.75299e+06
B2R4P2	cDNA, FLJ92164, highly similar to Homo sapiens peroxiredoxin 1 (PRDX1), mRNA OS=Homo sapiens OX=9606 PE=2 SV=1	5	1	1	1	199	22.2	8.38
Q14203	Dynactin subunit 1 OS=Homo sapiens OX=9606 GN=DCTN1 PE=1 SV=3	1	1	1	1	1278	141.6	5.81	1.52013e+06
I3L3C4	Ribosomal L1 domain-containing protein 1 (Fragment) OS=Homo sapiens OX=9606 GN=RSL1D1 PE=1 SV=1	10	2	2	2	158	18.5	10.07	7700916
Q9NZB2	Constitutive coactivator of PPAR-gamma-like protein 1 OS=Homo sapiens OX=9606 GN=FAM120A PE=1 SV=2	2	1	1	1	1118	121.8	8.88
P22314	Ubiquitin-like modifier-activating enzyme 1 OS=Homo sapiens OX=9606 GN=UBA1 PE=1 SV=3	2	2	2	2	1058	117.8	5.76	2537996
P00492	Hypoxanthine-guanine phosphoribosyltransferase OS=Homo sapiens OX=9606 GN=HPRT1 PE=1 SV=2	6	1	1	1	218	24.6	6.68
P21796	Voltage-dependent anion-selective channel protein 1 OS=Homo sapiens OX=9606 GN=VDAC1 PE=1 SV=2	4	1	1	1	283	30.8	8.54	1.90116e+06
Q9NXS2	Glutaminyl-peptide cyclotransferase-like protein OS=Homo sapiens OX=9606 GN=QPCTL PE=1 SV=2	6	2	2	2	382	42.9	9.82	2.54861e+06
Q5JXT2	Nucleolar protein 56 (Fragment) OS=Homo sapiens OX=9606 GN=NOP56 PE=1 SV=1	4	1	1	1	281	31.2	7.77
S6BAN6	IgG L chain OS=Homo sapiens OX=9606 PE=2 SV=1	5	1	1	1	216	22.9	8.31	4.85288e+06
A0A5C2GA21	IGH + IGL c126_heavy_IGHV1-8_IGHD3-10_IGHJ5 (Fragment) OS=Homo sapiens OX=9606 PE=2 SV=1	28	1	2	1	124	13.7	9.13	144416688
Q9NSP3	cDNA FLJ35555 fis, clone SPLEN2004773, highly similar to GLUTAMINE SYNTHETASE OS=Homo sapiens OX=9606 GN=DKFZp434M0813 PE=2 SV=1	9	1	1	1	112	12.6	7.09
Q8TB01	Similar to cytoskeleton-associated protein 4 (Fragment) OS=Homo sapiens OX=9606 PE=2 SV=1	2	1	1	1	560	62	5.68	1.5789e+06
E9PS50	40S ribosomal protein S13 (Fragment) OS=Homo sapiens OX=9606 GN=RPS13 PE=1 SV=1	9	1	1	1	116	12.5	10.08	5.5844e+06
P09936	Ubiquitin carboxyl-terminal hydrolase isozyme L1 OS=Homo sapiens OX=9606 GN=UCHL1 PE=1 SV=2	4	1	1	1	223	24.8	5.48	2647096
Q9BVP2	Guanine nucleotide-binding protein-like 3 OS=Homo sapiens OX=9606 GN=GNL3 PE=1 SV=2	4	2	2	2	549	62	9.16	1.55763e+06
K7EMH1	60S ribosomal protein L22 (Fragment) OS=Homo sapiens OX=9606 GN=RPL22 PE=1 SV=1	15	1	1	1	89	10.4	9.66
A0A5C2GCT5	IG c203_heavy_IGHV1-18_IGHD2-15_IGHJ6 (Fragment) OS=Homo sapiens OX=9606 PE=2 SV=1	20	1	10	1	123	13.6	7.94	16845691
Q6TGK8	Mitochondrial ribosomal protein L37 variant 2 OS=Homo sapiens OX=9606 GN=MRPL37 PE=2 SV=1	5	1	1	1	292	32.5	9.45
B2RE88	cDNA, FLJ96465, highly similar to Homo sapiens solute carrier family 25 (mitochondrial carrier;phosphate carrier), member 3 (SLC25A3), nuclear gene encodingmitochondrial protein, transcript variant... OS=Homo sapiens OX=9606 PE=2 SV=1	5	2	2	2	361	39.9	9.36	11085322
A0A5C2GS37	IG c461_heavy_IGHV1-2_IGHD4-4_IGHJ6 (Fragment) OS=Homo sapiens OX=9606 PE=2 SV=1	26	1	1	1	121	13.2	7.96
H0YKD8	60S ribosomal protein L28 OS=Homo sapiens OX=9606 GN=RPL28 PE=1 SV=1	6	1	1	1	170	19.1	11.46	1.83301e+06
P23490	Loricrin OS=Homo sapiens OX=9606 GN=LORICRIN PE=1 SV=2	6	2	2	2	312	25.7	8.09	7.45581e+06
B4DM97	cDNA FLJ55002, highly similar to Alpha-centractin OS=Homo sapiens OX=9606 PE=2 SV=1	5	1	1	1	334	38.3	6.96	1.54576e+06
A0A075B6R9	Probable non-functional immunoglobulin kappa variable 2D-24 OS=Homo sapiens OX=9606 GN=IGKV2D-24 PE=1 SV=1	13	2	2	1	120	13.1	8.87	12633821
Q9H9B4	Sideroflexin-1 OS=Homo sapiens OX=9606 GN=SFXN1 PE=1 SV=4	3	1	1	1	322	35.6	9.07	3.14219e+06
Q99848	Probable rRNA-processing protein EBP2 OS=Homo sapiens OX=9606 GN=EBNA1BP2 PE=1 SV=2	3	1	1	1	306	34.8	10.1
B8QGS9	Truncated plakophilin-2 OS=Homo sapiens OX=9606 GN=PKP2 PE=1 SV=1	1	1	1	1	824	91.2	9.16
Q9UL73	Myosin-reactive immunoglobulin heavy chain variable region (Fragment) OS=Homo sapiens OX=9606 PE=2 SV=1	22	1	5	1	119	13.2	8.59
H3BQZ7	HCG2044799 OS=Homo sapiens OX=9606 GN=HNRNPUL2-BSCL2 PE=4 SV=1	3	2	2	2	746	84.6	4.93
A0A2U8J983	Ig heavy chain variable region (Fragment) OS=Homo sapiens OX=9606 GN=IgH PE=2 SV=1	14	1	1	1	102	11.4	7.12
B3KSH1	Eukaryotic translation initiation factor 3 subunit F OS=Homo sapiens OX=9606 GN=EIF3F PE=2 SV=1	3	1	1	1	372	39.1	5.45	2.10617e+06
Q9H2R8	CGI16-iso OS=Homo sapiens OX=9606 PE=2 SV=1	6	1	1	1	189	21.6	7.5
A0A5C2GEC2	IGH + IGL c397_heavy_IGHV4-34_IGHD3-10_IGHJ6 (Fragment) OS=Homo sapiens OX=9606 PE=2 SV=1	11	1	1	1	131	14.4	9.33	27878670
A0A0S2Z4B1	Neurofilament light polypeptide isoform 2 (Fragment) OS=Homo sapiens OX=9606 GN=NEFL PE=2 SV=1	3	1	1	1	377	43.1	5.21	2701733
A0A5C2GEU5	IGH c571_heavy__IGHV5-51_IGHD3-16_IGHJ3 (Fragment) OS=Homo sapiens OX=9606 PE=2 SV=1	20	1	1	1	118	13	8.78	29241796
Q4ZG57	DNA helicase (Fragment) OS=Homo sapiens OX=9606 GN=MCM6 PE=3 SV=1	2	1	1	1	785	88.9	5.6
Q53FG5	DNA helicase (Fragment) OS=Homo sapiens OX=9606 PE=2 SV=1	2	1	1	1	734	82.2	8.28	3247768
A8K3H8	cDNA FLJ77680, highly similar to Homo sapiens protein phosphatase 2 (formerly 2A), regulatory subunit A (PR 65), alpha isoform (PPP2R1A), mRNA OS=Homo sapiens OX=9606 PE=2 SV=1	2	1	1	1	589	65.3	5.11	2262465
Q9NTJ3	Structural maintenance of chromosomes protein 4 OS=Homo sapiens OX=9606 GN=SMC4 PE=1 SV=2	1	1	1	1	1288	147.1	6.79	9926610
B4DRH6	Enoyl-CoA hydratase OS=Homo sapiens OX=9606 PE=2 SV=1	1	1	1	1	717	78.3	8.92
Q86X29	Lipolysis-stimulated lipoprotein receptor OS=Homo sapiens OX=9606 GN=LSR PE=1 SV=4	2	1	1	1	649	71.4	7.97	1.68978e+06
K7EL56	RNA helicase (Fragment) OS=Homo sapiens OX=9606 GN=DDX39A PE=1 SV=1	9	1	1	1	108	11.9	4.5
Q99569	Plakophilin-4 OS=Homo sapiens OX=9606 GN=PKP4 PE=1 SV=2	1	1	1	1	1192	131.8	8.94
F8VV59	Nucleosome assembly protein 1-like 1 OS=Homo sapiens OX=9606 GN=NAP1L1 PE=1 SV=1	3	1	1	1	327	38	4.68
A0A0C4DGG8	Cell division cycle and apoptosis regulator protein 1 (Fragment) OS=Homo sapiens OX=9606 GN=CCAR1 PE=1 SV=1	2	2	2	2	1043	120.4	5.92	4961044
P11388	DNA topoisomerase 2-alpha OS=Homo sapiens OX=9606 GN=TOP2A PE=1 SV=3	1	1	1	1	1531	174.3	8.72
Q0QEN7	ATP synthase subunit beta (Fragment) OS=Homo sapiens OX=9606 GN=ATP5B PE=2 SV=1	2	1	1	1	445	48.1	5.07	3.46331e+06
D6RAH3	Alpha-adducin (Fragment) OS=Homo sapiens OX=9606 GN=ADD1 PE=1 SV=1	11	1	1	1	137	15.3	5.26
F5GXS0	C4a anaphylatoxin OS=Homo sapiens OX=9606 GN=C4B PE=1 SV=1	1	1	1	1	1698	187.6	7.33	6.53629e+06
P05783	Keratin, type I cytoskeletal 18 OS=Homo sapiens OX=9606 GN=KRT18 PE=1 SV=2	3	2	3	1	430	48	5.45	5909527
A0A5C2GLG1	IG c899_heavy_IGHV4-39_IGHD7-27_IGHJ3 (Fragment) OS=Homo sapiens OX=9606 PE=2 SV=1	18	1	1	1	124	13.5	8.47
O95816	BAG family molecular chaperone regulator 2 OS=Homo sapiens OX=9606 GN=BAG2 PE=1 SV=1	4	1	1	1	211	23.8	6.7	1.88235e+06
A0A0S2Z3I3	Solute carrier family 25 member 10 isoform 3 (Fragment) OS=Homo sapiens OX=9606 GN=SLC25A10 PE=2 SV=1	4	1	1	1	259	28.2	9.58
Q01105	Protein SET OS=Homo sapiens OX=9606 GN=SET PE=1 SV=3	3	1	1	1	290	33.5	4.32	3.22561e+06
Q7L0Y3	tRNA methyltransferase 10 homolog C OS=Homo sapiens OX=9606 GN=TRMT10C PE=1 SV=2	3	1	1	1	403	47.3	9.36	1.21617e+06
A0A087X2I4	Proteasome subunit beta OS=Homo sapiens OX=9606 GN=PSMB6 PE=1 SV=1	5	1	1	1	213	23.1	4.75	991951
A0A1B0GVI3	Keratin, type I cytoskeletal 10 (Fragment) OS=Homo sapiens OX=9606 GN=KRT10 PE=1 SV=1	9	1	1	1	107	10	8.44	1.56021e+06
D3DVD8	Spectrin, alpha, erythrocytic 1 (Elliptocytosis 2), isoform CRA_c OS=Homo sapiens OX=9606 GN=SPTA1 PE=4 SV=1	1	1	1	1	1539	178.3	5.03	9295404
P17900	Ganglioside GM2 activator OS=Homo sapiens OX=9606 GN=GM2A PE=1 SV=4	5	1	1	1	193	20.8	5.31	8040622
O43615	Mitochondrial import inner membrane translocase subunit TIM44 OS=Homo sapiens OX=9606 GN=TIMM44 PE=1 SV=2	2	1	1	1	452	51.3	8.32	1.6992e+06
H7C3A1	Arsenite-resistance protein 2 (Fragment) OS=Homo sapiens OX=9606 GN=SRRT PE=1 SV=1	3	2	2	2	499	56.7	6.3	4.78763e+06
P62861	40S ribosomal protein S30 OS=Homo sapiens OX=9606 GN=FAU PE=1 SV=1	17	1	1	1	59	6.6	12.15
H7C5L9	28S ribosomal protein S22, mitochondrial (Fragment) OS=Homo sapiens OX=9606 GN=MRPS22 PE=1 SV=1	7	1	1	1	121	14.7	9.28
Q5J8M4	Rae1 protein homolog OS=Homo sapiens OX=9606 PE=2 SV=1	3	1	1	1	352	39.5	7.83
F6S7Q7	Threonyl-tRNA synthetase OS=Homo sapiens OX=9606 GN=TARS2 PE=1 SV=1	2	1	1	1	443	49.8	6.67	1.25348e+06
B4DY85	cDNA FLJ61463, highly similar to Zyxin OS=Homo sapiens OX=9606 PE=2 SV=1	5	1	1	1	516	55.4	6.06
A0A087X2D0	Serine/arginine-rich-splicing factor 3 OS=Homo sapiens OX=9606 GN=SRSF3 PE=1 SV=1	9	1	1	1	95	10.3	5.14	2574210
Q9BQQ5	Ribosomal protein L27a OS=Homo sapiens OX=9606 GN=L27a PE=4 SV=1	9	1	1	1	106	12	11.46	3508415
C9J7B7	26S proteasome non-ATPase regulatory subunit 6 (Fragment) OS=Homo sapiens OX=9606 GN=PSMD6 PE=1 SV=1	8	1	1	1	144	16.6	4.65
K7ELF1	39S ribosomal protein L4, mitochondrial (Fragment) OS=Homo sapiens OX=9606 GN=MRPL4 PE=1 SV=1	10	1	1	1	163	18	11.21	2.07396e+06
P35520	Cystathionine beta-synthase OS=Homo sapiens OX=9606 GN=CBS PE=1 SV=2	2	1	1	1	551	60.5	6.65	3.16052e+06
E7EN89	Toll interacting protein, isoform CRA_b OS=Homo sapiens OX=9606 GN=TOLLIP PE=1 SV=2	5	1	1	1	246	27	5.64
A0A087X260	TAR DNA-binding protein 43 OS=Homo sapiens OX=9606 GN=TARDBP PE=1 SV=1	3	1	1	1	301	34.2	6.44	4326678
F8VNX0	Histidine ammonia-lyase (Fragment) OS=Homo sapiens OX=9606 GN=HAL PE=1 SV=1	3	1	1	1	336	37.1	7.97	3089615
A0A590UJS9	Disks large homolog 1 OS=Homo sapiens OX=9606 GN=DLG1 PE=1 SV=1	1	1	1	1	839	93.5	5.92	1.03974e+06
Q9P1Y5	Calmodulin-regulated spectrin-associated protein 3 OS=Homo sapiens OX=9606 GN=CAMSAP3 PE=1 SV=2	1	1	1	1	1249	134.7	8.35
P62269	40S ribosomal protein S18 OS=Homo sapiens OX=9606 GN=RPS18 PE=1 SV=3	6	1	1	1	152	17.7	10.99	5914510
C9JRZ6	MICOS complex subunit MIC19 OS=Homo sapiens OX=9606 GN=CHCHD3 PE=1 SV=2	4	1	1	1	232	26.7	7.75	3.39544e+06
B3KPZ8	cDNA FLJ32530 fis, clone SMINT2000185, highly similar to TRANSKETOLASE OS=Homo sapiens OX=9606 PE=2 SV=1	3	1	1	1	358	38.9	7.72	2.66689e+06
B4DI06	2',3'-cyclic-nucleotide 3'-phosphodiesterase OS=Homo sapiens OX=9606 PE=2 SV=1	3	1	1	1	298	32.9	9.54	3.55324e+06
X6RDA4	Paraspeckle component 1 (Fragment) OS=Homo sapiens OX=9606 GN=PSPC1 PE=1 SV=1	5	1	1	1	248	27.3	5.45	2.39852e+06
P43487	Ran-specific GTPase-activating protein OS=Homo sapiens OX=9606 GN=RANBP1 PE=1 SV=1	4	1	1	1	201	23.3	5.29	7.13446e+06
H0YN48	Uveal autoantigen with coiled-coil domains and ankyrin repeats (Fragment) OS=Homo sapiens OX=9606 GN=UACA PE=1 SV=1	2	1	1	1	564	63.9	6.86
Q9NP73	Putative bifunctional UDP-N-acetylglucosamine transferase and deubiquitinase ALG13 OS=Homo sapiens OX=9606 GN=ALG13 PE=1 SV=2	1	1	1	1	1137	126	6.74	2823155
Q9UP60	SNC73 protein OS=Homo sapiens OX=9606 GN=SNC73 PE=2 SV=1	3	1	1	1	384	40.9	6.15
A8K9K4	cDNA FLJ75504, highly similar to Homo sapiens glucosidase I, mRNA OS=Homo sapiens OX=9606 PE=2 SV=1	2	1	1	1	562	62.2	7.11	1.57803e+06
Q9HA11	Histone H2A OS=Homo sapiens OX=9606 PE=2 SV=1	3	1	1	1	280	29.9	10.07	4.23233e+06
K7ES11	(E3-independent) E2 ubiquitin-conjugating enzyme (Fragment) OS=Homo sapiens OX=9606 GN=UBE2O PE=1 SV=1	1	1	1	1	807	88.8	5.03	1.52395e+06
Q01804	OTU domain-containing protein 4 OS=Homo sapiens OX=9606 GN=OTUD4 PE=1 SV=4	1	1	1	1	1114	124	6.71	2671661
O15371	Eukaryotic translation initiation factor 3 subunit D OS=Homo sapiens OX=9606 GN=EIF3D PE=1 SV=1	1	1	1	1	548	63.9	6.05	1.32634e+06
Q562T9	Actin-like protein (Fragment) OS=Homo sapiens OX=9606 GN=ACT PE=4 SV=1	12	1	2	1	103	11.6	5.03	40427504
K7EL20	Eukaryotic translation initiation factor 3 subunit G (Fragment) OS=Homo sapiens OX=9606 GN=EIF3G PE=1 SV=8	3	1	1	1	262	29.3	5.41	3.40618e+06
Q9H444	Charged multivesicular body protein 4b OS=Homo sapiens OX=9606 GN=CHMP4B PE=1 SV=1	4	1	1	1	224	24.9	4.82	1.62833e+06
Q53FI7	Four and a half LIM domains 1 variant (Fragment) OS=Homo sapiens OX=9606 PE=2 SV=1	5	1	1	1	280	31.9	8.22
H0Y8X0	Protein DEK OS=Homo sapiens OX=9606 GN=DEK PE=1 SV=2	3	1	1	1	285	32.7	6.81	1.52257e+06
Q8IW75	Serpin A12 OS=Homo sapiens OX=9606 GN=SERPINA12 PE=1 SV=1	3	1	1	1	414	47.1	9.29	1.42591e+06
B4DEB0	cDNA FLJ56054, highly similar to 26S proteasome non-ATPase regulatory subunit 3 OS=Homo sapiens OX=9606 PE=2 SV=1	2	1	1	1	509	58.5	7.68	1.89686e+06
Q15750	TGF-beta-activated kinase 1 and MAP3K7-binding protein 1 OS=Homo sapiens OX=9606 GN=TAB1 PE=1 SV=1	2	1	1	1	504	54.6	5.52
A8K525	cDNA FLJ76817, highly similar to Homo sapiens non-POU domain containing, octamer-binding (NONO), mRNA OS=Homo sapiens OX=9606 PE=2 SV=1	3	1	1	1	471	54.3	9.2
E9PC15	Acylglycerol kinase, mitochondrial OS=Homo sapiens OX=9606 GN=AGK PE=1 SV=1	2	1	1	1	394	43.8	6.34
D6RD47	40S ribosomal protein S23 OS=Homo sapiens OX=9606 GN=RPS23 PE=1 SV=1	8	1	1	1	134	14.8	10.23
Q8N4C5	DNAJC10 protein OS=Homo sapiens OX=9606 GN=DNAJC10 PE=2 SV=1	13	1	1	1	78	9	9.72
A0A5C2FU65	IGL c528_light_IGKV2D-28_IGKJ2 (Fragment) OS=Homo sapiens OX=9606 PE=2 SV=1	12	1	1	1	112	12.2	5.31	59410068
A0A5C2G3E0	IGL c3798_light_IGKV4-1_IGKJ4 (Fragment) OS=Homo sapiens OX=9606 PE=2 SV=1	8	1	1	1	113	12.4	5.31	17574092
Q9Y2W1	Thyroid hormone receptor-associated protein 3 OS=Homo sapiens OX=9606 GN=THRAP3 PE=1 SV=2	1	1	1	1	955	108.6	10.15	3.11055e+06
B3KX15	cDNA FLJ44468 fis, clone UTERU2026025, moderately similar to SPLICING FACTOR, ARGININE/SERINE-RICH 2 OS=Homo sapiens OX=9606 PE=2 SV=1	7	1	1	1	122	13.8	10.45	3.19447e+06
A0A0G2JS82	AP-2 complex subunit alpha-2 (Fragment) OS=Homo sapiens OX=9606 GN=AP2A2 PE=1 SV=1	1	1	1	1	917	101.6	6.86	2253170
Q4W4Y1	Dopamine receptor interacting protein 4 OS=Homo sapiens OX=9606 GN=DRIP4 PE=2 SV=1	1	1	1	1	868	96	6.52	2.0697e+06
A0A3B3ISG8	Ricin B-type lectin domain-containing protein OS=Homo sapiens OX=9606 PE=1 SV=1	1	1	1	1	567	64.2	9.28
J3QKW2	28S ribosomal protein S7, mitochondrial OS=Homo sapiens OX=9606 GN=MRPS7 PE=1 SV=1	6	1	1	1	183	20.8	9.55	1.20606e+06
P14174	Macrophage migration inhibitory factor OS=Homo sapiens OX=9606 GN=MIF PE=1 SV=4	8	1	1	1	115	12.5	7.88	2.59157e+06
O75342	Arachidonate 12-lipoxygenase, 12R-type OS=Homo sapiens OX=9606 GN=ALOX12B PE=1 SV=1	2	1	1	1	701	80.3	7.64	3.25882e+06
A0A669KB89	Protein scribble homolog OS=Homo sapiens OX=9606 GN=SCRIB PE=1 SV=1	0	1	1	1	1658	177.7	5.14	3.51671e+06
Q9Y2A7	Nck-associated protein 1 OS=Homo sapiens OX=9606 GN=NCKAP1 PE=1 SV=1	1	1	1	1	1128	128.7	6.62	2401844
E5RH77	40S ribosomal protein S14 OS=Homo sapiens OX=9606 GN=RPS14 PE=1 SV=1	8	1	1	1	134	14.3	9.52	3.33813e+06
P62851	40S ribosomal protein S25 OS=Homo sapiens OX=9606 GN=RPS25 PE=1 SV=1	8	1	1	1	125	13.7	10.11	7552180
B4DY91	6-phosphofructo-2-kinase OS=Homo sapiens OX=9606 PE=2 SV=1	2	1	1	1	373	43.1	5.85
B3KUJ0	cDNA FLJ39996 fis, clone STOMA2002166, highly similar to Splicing factor 3B subunit 4 OS=Homo sapiens OX=9606 PE=2 SV=1	2	1	1	1	424	44.5	8.24	3.70552e+06
Q15459	Splicing factor 3A subunit 1 OS=Homo sapiens OX=9606 GN=SF3A1 PE=1 SV=1	1	1	1	1	793	88.8	5.22	1.14425e+06
H0YL12	Electron transfer flavoprotein subunit alpha, mitochondrial (Fragment) OS=Homo sapiens OX=9606 GN=ETFA PE=1 SV=8	4	1	1	1	239	24.9	6.54	2.10374e+06
B7Z792	Complex I-49kD OS=Homo sapiens OX=9606 PE=2 SV=1	2	1	1	1	406	46.4	7.34	1.26924e+06
Q9BYD6	39S ribosomal protein L1, mitochondrial OS=Homo sapiens OX=9606 GN=MRPL1 PE=1 SV=2	4	1	1	1	325	36.9	8.78
K7ERZ5	DNA ligase 3 (Fragment) OS=Homo sapiens OX=9606 GN=LIG3 PE=1 SV=1	1	1	1	1	545	61.7	9.2	1.988e+06
B4DWS6	cDNA FLJ61181, highly similar to Homo sapiens hydroxysteroid (17-beta) dehydrogenase 12 (HSD17B12), mRNA OS=Homo sapiens OX=9606 PE=2 SV=1	3	1	1	1	304	33.5	9.39	3929538
A0A5C2G2V5	IGL c3244_light_IGKV2D-40_IGKJ2 (Fragment) OS=Homo sapiens OX=9606 PE=2 SV=1	12	1	1	1	113	12.4	4.88	16124707
P53634	Dipeptidyl peptidase 1 OS=Homo sapiens OX=9606 GN=CTSC PE=1 SV=2	3	1	1	1	463	51.8	6.99	1.99631e+06
A0A5C2G7M2	IGL c458_light_IGKV2D-28_IGKJ3 (Fragment) OS=Homo sapiens OX=9606 PE=2 SV=1	8	1	1	1	112	12.2	7.99	7.55156e+06
C9J3L8	Signal sequence receptor subunit alpha OS=Homo sapiens OX=9606 GN=SSR1 PE=1 SV=1	3	1	1	1	265	29.6	4.3	3.94112e+06
E7ET15	U2 snRNP-associated SURP motif-containing protein OS=Homo sapiens OX=9606 GN=U2SURP PE=1 SV=1	1	1	1	1	1028	118.2	8.54
Q9Y2D5	A-kinase anchor protein 2 OS=Homo sapiens OX=9606 GN=AKAP2 PE=1 SV=3	1	1	1	1	859	94.6	5.11	17574192
A0A5C2GCB8	IGH + IGL c388_heavy_IGHV3-74_IGHD2-2_IGHJ3 (Fragment) OS=Homo sapiens OX=9606 PE=2 SV=1	18	1	3	1	123	13.4	8.18	11588555
B4DR61	Protein transport protein Sec61 subunit alpha isoform 1 OS=Homo sapiens OX=9606 GN=SEC61A1 PE=1 SV=1	2	1	1	1	482	52.9	8.24	1.8395e+06
Q8WVV4	Protein POF1B OS=Homo sapiens OX=9606 GN=POF1B PE=1 SV=3	2	1	1	1	589	68	6.32	657990
B2RAM6	cDNA, FLJ95005, highly similar to Homo sapiens kinesin family member 11 (KIF11), mRNA OS=Homo sapiens OX=9606 PE=2 SV=1	1	1	1	1	1056	119.1	5.72
P61513	60S ribosomal protein L37a OS=Homo sapiens OX=9606 GN=RPL37A PE=1 SV=2	9	1	1	1	92	10.3	10.43
P11586	C-1-tetrahydrofolate synthase, cytoplasmic OS=Homo sapiens OX=9606 GN=MTHFD1 PE=1 SV=3	1	1	1	1	935	101.5	7.3	2494248
A0A5C2GQE5	IG c1123_heavy_IGHV3-30_IGHD4-17_IGHJ4 (Fragment) OS=Homo sapiens OX=9606 PE=2 SV=1	21	1	4	1	124	13.5	8.79	15356041
Q5T750	Skin-specific protein 32 OS=Homo sapiens OX=9606 GN=XP32 PE=1 SV=1	3	1	1	1	250	26.2	7.97	17762356
B4DJ30	cDNA FLJ61290, highly similar to Neutral alpha-glucosidase AB OS=Homo sapiens OX=9606 PE=2 SV=1	1	1	1	1	995	112.9	6.06	2.23906e+06
A0A0B4J259	1,4-beta-N-acetylmuramidase C OS=Homo sapiens OX=9606 GN=LYZ PE=1 SV=1	6	1	1	1	137	15.3	8.69	3106818
H0Y5Y2	Influenza virus NS1A-binding protein (Fragment) OS=Homo sapiens OX=9606 GN=IVNS1ABP PE=1 SV=1	6	1	1	1	117	13.6	4.82	3.27134e+06
A0A1U9X8Y4	Chloride intracellular channel protein OS=Homo sapiens OX=9606 PE=3 SV=1	5	1	1	1	240	26.8	5.26	2.59192e+06
A0A5C2GCL4	IGH + IGL c488_heavy_IGHV5-51_IGHD3-10_IGHJ6 (Fragment) OS=Homo sapiens OX=9606 PE=2 SV=1	31	1	6	1	125	14	7.88
Q8N9C4	ATP-citrate synthase OS=Homo sapiens OX=9606 PE=2 SV=1	2	1	1	1	701	76.4	7.94
Q9HB71	Calcyclin-binding protein OS=Homo sapiens OX=9606 GN=CACYBP PE=1 SV=2	3	1	1	1	228	26.2	8.25	2545036
Q15181	Inorganic pyrophosphatase OS=Homo sapiens OX=9606 GN=PPA1 PE=1 SV=2	3	1	1	1	289	32.6	5.86	1624878
B4DGC3	Apolipoprotein D OS=Homo sapiens OX=9606 PE=2 SV=1	5	1	1	1	128	14.4	7.08	12164723
Q9NQ92	Coordinator of PRMT5 and differentiation stimulator OS=Homo sapiens OX=9606 GN=COPRS PE=1 SV=3	7	1	1	1	184	20.1	4.18	4.13027e+06
A0A5C2GPA3	IG c650_heavy_IGHV4-34_IGHD6-13_IGHJ4 (Fragment) OS=Homo sapiens OX=9606 PE=2 SV=1	18	1	2	1	121	13.3	7.96	4492265
A0A5C2G5N1	IGH c118_heavy__IGHV4-31_IGHD5-24_IGHJ2 (Fragment) OS=Homo sapiens OX=9606 PE=2 SV=1	21	1	1	1	123	13.2	10.08	2.53771e+06
A0A5C2GRR1	IG c1394_heavy_IGHV4-39_IGHD6-13_IGHJ4 (Fragment) OS=Homo sapiens OX=9606 PE=2 SV=1	18	1	3	1	122	13.3	8.48	4456375
J3QRV4	Coronin (Fragment) OS=Homo sapiens OX=9606 GN=CORO6 PE=1 SV=1	7	1	1	1	198	21.7	6.87	2724143
B4DNN3	Glutaminyl-tRNA synthetase OS=Homo sapiens OX=9606 PE=2 SV=1	1	1	1	1	725	82.2	7.78	684247
A8K6K2	cDNA FLJ75877, highly similar to Homo sapiens 5'-nucleotidase, cytosolic II (NT5C2), mRNA OS=Homo sapiens OX=9606 PE=2 SV=1	1	1	1	1	561	64.9	6.14	2161534
O00507	Probable ubiquitin carboxyl-terminal hydrolase FAF-Y OS=Homo sapiens OX=9606 GN=USP9Y PE=2 SV=2	0	1	1	1	2555	290.9	5.86	4230652
P49207	60S ribosomal protein L34 OS=Homo sapiens OX=9606 GN=RPL34 PE=1 SV=3	8	1	1	1	117	13.3	11.47	3140910
Q8IWE4	DCN1-like protein 3 OS=Homo sapiens OX=9606 GN=DCUN1D3 PE=1 SV=1	3	1	1	1	304	34.3	5.12
A0A5C2GR70	IG c1896_heavy_IGHV3-7_IGHD3-3_IGHJ6 (Fragment) OS=Homo sapiens OX=9606 PE=2 SV=1	23	1	1	1	114	12.6	5.48	3.9292e+06
Q8NFW8	N-acylneuraminate cytidylyltransferase OS=Homo sapiens OX=9606 GN=CMAS PE=1 SV=2	2	1	1	1	434	48.3	7.93	1.56845e+06
P17302	Gap junction alpha-1 protein OS=Homo sapiens OX=9606 GN=GJA1 PE=1 SV=2	2	1	1	1	382	43	8.76	3.63232e+06
A0A286YFA2	D-3-phosphoglycerate dehydrogenase OS=Homo sapiens OX=9606 GN=PHGDH PE=1 SV=1	2	1	1	1	445	47.6	5.9	4030904
Q59EM6	Internexin neuronal intermediate filament protein, alpha variant (Fragment) OS=Homo sapiens OX=9606 PE=2 SV=1	3	1	1	1	332	37.3	5
A0A024R8D4	Mitochondrial ribosomal protein S2, isoform CRA_a OS=Homo sapiens OX=9606 GN=MRPS2 PE=3 SV=1	3	1	1	1	319	35.5	8.94	2.61348e+06
Q9NY12	H/ACA ribonucleoprotein complex subunit 1 OS=Homo sapiens OX=9606 GN=GAR1 PE=1 SV=1	3	1	1	1	217	22.3	10.92	3.611e+06
A0A5C2G6S6	IGL c2133_light_IGKV2-30_IGKJ3 (Fragment) OS=Homo sapiens OX=9606 PE=2 SV=1	12	1	1	1	112	12.2	8.51	6752538
Q14966	Zinc finger protein 638 OS=Homo sapiens OX=9606 GN=ZNF638 PE=1 SV=2	0	1	1	1	1978	220.5	6.38	6.28306e+06
O60264	SWI/SNF-related matrix-associated actin-dependent regulator of chromatin subfamily A member 5 OS=Homo sapiens OX=9606 GN=SMARCA5 PE=1 SV=1	1	1	1	1	1052	121.8	8.09	1.70384e+06
H7C2W9	60S ribosomal protein L31 (Fragment) OS=Homo sapiens OX=9606 GN=RPL31 PE=1 SV=1	7	1	1	1	108	12.8	11	6738527
A0A494BYR6	Kinesin-like protein OS=Homo sapiens OX=9606 GN=KIF18B PE=1 SV=1	1	1	1	1	842	91.9	8.28
P54886	Delta-1-pyrroline-5-carboxylate synthase OS=Homo sapiens OX=9606 GN=ALDH18A1 PE=1 SV=2	1	1	1	1	795	87.2	7.12	2.19356e+06
A0A2R8Y7B1	Girdin OS=Homo sapiens OX=9606 GN=CCDC88A PE=1 SV=1	1	1	1	1	1604	185.4	5.86	2.00565e+06
J3KR24	Isoleucyl-tRNA synthetase OS=Homo sapiens OX=9606 GN=IARS1 PE=1 SV=2	1	1	1	1	1121	129.5	6.4
A0A140TA25	Unconventional myosin-Ih OS=Homo sapiens OX=9606 GN=MYO1H PE=1 SV=1	3	1	1	1	1038	119.9	9.14	7279077
H3BSE1	TBC1 domain family member 10B (Fragment) OS=Homo sapiens OX=9606 GN=TBC1D10B PE=1 SV=1	5	1	1	1	184	21.1	8.81	1.89188e+06
V9GZ56	U6 snRNA-associated Sm-like protein LSm4 (Fragment) OS=Homo sapiens OX=9606 GN=LSM4 PE=1 SV=1	3	1	1	1	238	25.7	10.15	4.00828e+06
Q16836	Hydroxyacyl-coenzyme A dehydrogenase, mitochondrial OS=Homo sapiens OX=9606 GN=HADH PE=1 SV=3	3	1	1	1	314	34.3	8.85	2.5947e+06
J3KR44	Ubiquitin thioesterase OS=Homo sapiens OX=9606 GN=OTUB1 PE=1 SV=2	4	1	1	1	272	31.4	5
Q5TC63	Growth hormone-regulated TBC protein 1 OS=Homo sapiens OX=9606 GN=GRTP1 PE=1 SV=4	2	1	1	1	336	38.5	8.78	1.22068e+06
A0A5C2GGW2	IG c515_heavy_IGHV3-23_IGHD4-17_IGHJ3 (Fragment) OS=Homo sapiens OX=9606 PE=2 SV=1	21	1	1	1	125	13.3	8.94	3.9392e+06
A4UCR9	Mitochondrial 28S ribosomal protein S34 OS=Homo sapiens OX=9606 PE=2 SV=1	5	1	1	1	176	20.8	10.93
A0A024RC67	Protein regulator of cytokinesis 1, isoform CRA_e OS=Homo sapiens OX=9606 GN=PRC1 PE=4 SV=1	1	1	1	1	620	71.6	6.57
A0A590UJL8	H3.2 histone (putative) (Fragment) OS=Homo sapiens OX=9606 GN=H3-2 PE=1 SV=1	9	1	1	1	79	9.1	9.45	41101740
A0A5C2GKK2	IG c636_heavy_IGHV4-39_IGHD2-21_IGHJ5 (Fragment) OS=Homo sapiens OX=9606 PE=2 SV=1	12	1	1	1	121	13.2	9.33
Q00577	Transcriptional activator protein Pur-alpha OS=Homo sapiens OX=9606 GN=PURA PE=1 SV=2	2	1	1	1	322	34.9	6.44	1961795
A0A096LNY7	Thioredoxin reductase 2, mitochondrial (Fragment) OS=Homo sapiens OX=9606 GN=TXNRD2 PE=1 SV=2	5	1	2	1	171	18.4	6.38	4463287
A0A386NG45	Cellular tumor antigen p53 OS=Homo sapiens OX=9606 GN=TP53 PE=2 SV=1	2	1	1	1	393	43.6	6.65	2.43259e+06
Q9NUW4	Brix domain-containing protein 2 OS=Homo sapiens OX=9606 GN=BXDC2 PE=2 SV=1	5	1	1	1	129	15.3	9.8
O75694	Nuclear pore complex protein Nup155 OS=Homo sapiens OX=9606 GN=NUP155 PE=1 SV=1	1	1	1	1	1391	155.1	6.16	2.60625e+06
Q5T5C7	Seryl-tRNA synthetase OS=Homo sapiens OX=9606 GN=SARS1 PE=1 SV=1	2	1	1	1	536	61.3	7.06
P08865	40S ribosomal protein SA OS=Homo sapiens OX=9606 GN=RPSA PE=1 SV=4	3	1	1	1	295	32.8	4.87
A0A2R8Y706	Cytoplasmic dynein 1 heavy chain 1 (Fragment) OS=Homo sapiens OX=9606 GN=DYNC1H1 PE=1 SV=1	0	1	1	1	1942	222.3	6.67	1.51123e+06
A0A5C2G9S0	IGH c13_heavy__IGHV1-8_IGHD3-16_IGHJ4 (Fragment) OS=Homo sapiens OX=9606 PE=2 SV=1	26	1	6	1	119	13.1	7.97
B4DEH0	Mitochondrial ribosomal protein L10, isoform CRA_d OS=Homo sapiens OX=9606 GN=MRPL10 PE=2 SV=1	4	1	1	1	222	25.1	8.44
Q15645	Pachytene checkpoint protein 2 homolog OS=Homo sapiens OX=9606 GN=TRIP13 PE=1 SV=2	2	1	1	1	432	48.5	6.09	725036
A0A2U8J944	Ig heavy chain variable region (Fragment) OS=Homo sapiens OX=9606 GN=IgH PE=2 SV=1	22	1	1	1	100	11.2	9.13	6.24527e+06
A0A1U9X821	MSH5 OS=Homo sapiens OX=9606 PE=3 SV=1	1	1	1	1	834	92.7	6.3	14609718
Q5H909	Melanoma-associated antigen D2 OS=Homo sapiens OX=9606 GN=MAGED2 PE=1 SV=2	1	1	1	1	588	63.1	9.35	1.88214e+06
Q6N096	Uncharacterized protein DKFZp686I15196 OS=Homo sapiens OX=9606 GN=DKFZp686I15196 PE=2 SV=1	2	1	1	1	466	50.9	8.06	9974263
P15531	Nucleoside diphosphate kinase A OS=Homo sapiens OX=9606 GN=NME1 PE=1 SV=1	5	1	1	1	152	17.1	6.19	1.92465e+06
Q6UXN9	WD repeat-containing protein 82 OS=Homo sapiens OX=9606 GN=WDR82 PE=1 SV=1	2	1	1	1	313	35.1	7.69	14907121
A0A5C2FW52	IGL c1159_light_IGKV2D-29_IGKJ1 (Fragment) OS=Homo sapiens OX=9606 PE=2 SV=1	6	1	1	1	112	12.3	7.39	16843970
O75695	Protein XRP2 OS=Homo sapiens OX=9606 GN=RP2 PE=1 SV=4	2	1	1	1	350	39.6	5.12	3080119
A0A2U8J927	Ig heavy chain variable region (Fragment) OS=Homo sapiens OX=9606 GN=IgH PE=2 SV=1	21	1	5	1	100	11.2	8.1
Q5VVC8	60S ribosomal protein L11 OS=Homo sapiens OX=9606 GN=RPL11 PE=1 SV=2	5	1	1	1	167	19	9.8	2.73733e+06
S4R3G0	Serine/arginine-rich-splicing factor 9 OS=Homo sapiens OX=9606 GN=SRSF9 PE=1 SV=1	8	1	1	1	119	13.8	8.13
Q29RX4	Band 4.1 (Fragment) OS=Homo sapiens OX=9606 GN=EPB41 PE=2 SV=1	1	1	1	1	678	75.9	5.6	1.47855e+06
