# Supplementary material for: Interaction Network of Porcine Circovirus Type 3 and 4 Capsids with Host Proteins
Source: Viruses. 2022 Apr 29;14(5):939. doi: 10.3390/v14050939 (PMC9144384; doi:10.3390/v14050939)
Supplement: Supplementary file 1 [file viruses-14-00939-s001.zip › Supplementary Table S2-The common PCV3 or PCV4 Cap binding host proteins (278).xlsx]

## Sheet: Sheet1
The common PCV3 or PCV4 Cap binding host proteins (278)
Gene names
DKFZp686A111		SF3B5		SFSWAP
RPL30		RPL10		DDX21
RPL32		STAU1		VDAC3
POP1		RPL12		CCDC86
POP4		NIP7		G3BP
HNRNPR		MRPL58		DHX9
RPL9		NOC4L		TXN
RRP8		MRPL57		HNRNPLL
RPL36		MRPL55		MYL12B
RPL38		RPL14		FXR1
DDX18		ZNF346		MMTAG2
RPL21		YTHDF2		PDCD11
RPL23		hCG_2002731		DHX37
NGDN		WDR18		MAP7
GTPBP4		RRP1B		SURF6
MYL6		SRP68		LYAR
PSME3		NOC3L		TRMT1L
ZC3H11A		LRPPRC		SRPK2
RPL27		NUDT21		KNOP1
RPL26		PSMC5		PUM3
MRPL18		MYBBP1A		SRPK1
CRABP1		RPL22L1		SMARCA4
MRPL17		HSPA1B		RPS26
NOLC1		FMR1		RPS27
SNU13		PPP1CB		SPATS2L
MRPL14		CFL1		RPS20
MRPL15		ZNF326		RPS24
ZC3HAV1		USP7		MRPS17
AKAP17A		RPS5		MRPS15
MRPL12		OK/KNS-cl.6		DAZAP1
MRPL13		NCL		MRPS16
MRPL11		ERH		MRPS14
MTDH		SNRPE		PAK1IP1
MRPL20		SRSF5		OLA1
LARP1		SNRNP200		NAT10
RRS1		SRSF7		MAGT1
PNO1		SNRPA		TFB1M
MRPL27		SNRPB		MRPS28
MRPL28		CNP		MRPS26
UPF3B		G3BP2		MRPS27
LARP7		BRIX1		MRPS24
H1-0		C1orf167		MRPS25
MRPL24		PPAN-P2RY11		PABPC4
MRPL21		NOP16		STRBP
MRPL22		ARPC4		MRPS23
MRPL30		COPS3		ZFR
MOV10		SON		MRPS6
TBL2		EIF4G1		MRPS5
EIF6		WDR3		KIF2A
HNRNPF		ZNF768		CSDE1
HNRNPC		WDR5		MRPS35
FARSB		MRPL9		MRPS33
CLTC		METTL17		MRPS31
MRPL39		ASPH		NOL7
CTCF		POLR1E		EXOSC6
KRI1		DNAJC9		EXOSC4
PHF6		GTF3C3		PES1
MRPL35		GTF3C5		EXOSC2
MRPL32		SRBD1		TEFM
FARS2		RPL36A		NPM1
MRPL41		ZNF629		PTGES3
TUBA1C		U2AF2		HUWE1
MRPL40		POLR2H		BOP1
NKRF		HNRNPA1		HNRNPA2B1
RPLP2		GADD45GIP1		RPP30
UPF1		NOP58		SRP14
WDR36		KRR1		TOMM20
SSR4		IMMT		RPP38
NSUN2		RPL35A		NOM1
MRPL49		RPL23A		RSBN1
MRPL47		HNRNPAB		OXA1L
MRPL48		DNAJA3		DKC1
MRPL45		CEBPZ		RPL7L1
GNL2		LTV1		DAP3
MRPL43		MKI67		DDX1
MRPL44		PWP1		UTP23
DDB1		RPS15		RPF2
MRPL53		N-PAC		NKAPL
PSMA6		RPL18A		TIMM50
MRPL50		RPS19		HSPA8
NSA2		SNRPD2		ALYREF
RBM4B		SNRPD1		C8orf33
TRA2A		DHX57		EIF2S1
BUB3		SNRPD3		LIN28B
YWHAE/FAM22B fusion		RPS10		EIF2S3
NIFK		TRIM21		CAPRIN1
YA61		SMARCC1		ZCCHC3
RBM42		MRPS18A		RBM28
VIM		RBM15		RBM25
RPL26L1		EED		DDX47
YBX1		DDX54		HP1BP3
YBX3		DDX24		ATP2A2
RBM17		ADAR
