# Supplementary material for: Interaction Network of Porcine Circovirus Type 3 and 4 Capsids with Host Proteins
Source: Viruses. 2022 Apr 29;14(5):939. doi: 10.3390/v14050939 (PMC9144384; doi:10.3390/v14050939)
Supplement: Supplementary file 1 [file viruses-14-00939-s001.zip › Supplementary Table S3-The unique PCV3 Cap (123) or PCV4 Cap binding cellular proteins (206).xlsx]

## Sheet: PCV3 Cap binding proteins (123)
The unique PCV3 Cap binding cellular proteins (123)
Gene names
SMC3		FUS		2022-09-07
VPS35		PDHA1/LOC79064		PURB
CD3EAP		ARPC5		EXOSC9
NUP205		GGCT		RFTN1
BAF53A		ARPC3		TJP1
IQGAP1		ANXA2P2		CMSS1
IQGAP2		NF2		PRPF31
PRDX4		MOXD1		HDLBP
PRDX1		KIAA1671		Plk-1 delta
LYN		DUSP11		hCG_20693
MCTS1		CEP170		DKFZp547A0616
TBL3		ACTR3		KRT75
EHD4		EIF5A		PDIA6
AGO2		PLEKHG3		MYADM
OGDH		DIS3		GNAZ
PSME3IP1		AHSA1		TMED10
ARF4		SYF2		PSMD13
CSRP2		CYP4Z2P		GNB4
SH3BGRL2		LUZP1		PI4KA
FLJ11806		CDC42		MKRN2
PAWR		FIP1L1		AMOTL1
RRAS2		SAP18		LRRFIP2
DYNLL2		RAD50		RBM34
PSMA3		EIF3L		RBM5
MRPL51		CEP162		EIF3S9
PSMA1		NOP53		INA
BCLAF1		METAP2		LAMA1
RPS15A		BSG		ATP1A2
PSMB5		CPNE3		RRBP1
SRP72		LIMCH1		AURKB
STAT6		CSNK1E		TRA2B
PHF5A		DHX40		SSRP1
DKFZp564C0482		AFG3L2		LOC392793
ZNF691		FLJ00144		ACIN1
UBE2D3		AARS2		KRAS
CFL2		PCDH10		RNPS1
ATXN2L		ERI1		MYL6B
RAB35		PCBP2		WUGSC:H_DJ0560O14.1
ITPR1		PAG1		GLIPR2
SMN1		SPTBN2		CHMP1A
MPDZ		MYO5A		NCOA6

## Sheet: PCV4 Cap binding proteins (206)
The unique PCV4 Cap binding cellular proteins (206)
Gene names
RRP1		IGHG2		AP2A1
THYN1		KPNA2		PRPF19
GPATCH4		THOC3		AATF
RRP9		POLRMT		LARP1B
NME2P1		FTSJ3		SYNCRIP
RBFOX1		MORF4L2		EPB41L4B
DDX10		NHP2		C1QBP
DNTTIP2		PFKFB2		ZNF800
GTPBP1		KHDRBS1		ACADM
ATG13		HEL-S-297		PBRM1
WDR76		MAZ		MRPS21
FP972		ISG20L2		ZFX
RABL3		HMMR		GLTSCR2
MEPCE		DKFZp686E1893		HNRNPH2
MRPL16		SFRS14		MRPS34
PRDM15		ZNF787		NOL9
MYNN		PLXNA3		RBFA
PRDM10		ZBTB11		NOL6
PIP5K1A		QKI		hCG_2039447
TOE1		ZFP62		SUZ12
THAP12		ZFP64		NPM3
PRRC2C		ZC3H4		TRIP12
EIF2AK2		RPRC1		LOC84524
LARP4		EIF2B1		MPG
H1-3		RFC4		SACS
H1-2		RFC1		HNRPD
WDR55		GPX4		H2AC1
THAP11		RFC2		ATAD3B
H1-6		REXO4		DPM1
CDK13		SARS2		HNRNPUL2
EZH2		NEMF		ZCCHC8
hCG_2023567		POLR1C		DDX6
TUT7		ZNF512		DDX5
C7orf50		GTF3C2		RPS19BP1
derp12		GTF3C4		RBM8A
SPOUT1		SRSF1		YTHDC1
C11orf98		MRM3		UBA6
DKFZp781L0540		DNAJB2		YTHDC2
ELOB		RSBN1L		CSNKA2IP
RRP12		CSK		NALCN
RRP15		RBBP7		RPF1
LRRC47		EIF4E		ZC3H13
SERPINB4		SSB		ANKZF1
NSUN5		CCDC59		CBX8
BAZ1A		ESF1		CBX3
BAZ1B		ZMYND8		RPP40
WDR33		PWP2		EIF2S2
PTRH1		GOLGA2		RCL1
ZNF598		HERC5		GRSF1
RECQL4		ABT1		HMGB1
MDIG		IMP4		CHD3
TCOF1		DKFZp667O0311		VH6DJ
NSD2		PPA2		HNRPA3
BRD7		GRWD1		RBM7
YTHDF1		KDELR2		NCBP2
SF3A2		AURKAIP1		MARS1
WDR12		FXR2		CKAP2
BYSL		PCBP1		DDX51
NMNAT1		DHX36		URB2
TRMT6		INTS1		DDX50
TSR1		RCC2		UTP18
GZF1		SMARCA1		USP10
ZBTB24		PUM1		RNF2
MSI1		NOL10		PABPN1
MSI2		DHX29		ABCF2
CASC3		RPS21		RPP14
IPO5		TRAM1		TTC12
YY1		MRPS12		DDX31
ZFC3H1		FMNL3
