# Supplementary material for: Interaction Network of Porcine Circovirus Type 3 and 4 Capsids with Host Proteins
Source: Viruses. 2022 Apr 29;14(5):939. doi: 10.3390/v14050939 (PMC9144384; doi:10.3390/v14050939)
Supplement: Supplementary file 1 [file viruses-14-00939-s001.zip › Supplementary Table S4-The GO annotation analyses of PCV3 or PCV4 Cap-interacting cellular proteins.xlsx]

## Sheet: FLAG-PCV3 Cap transfected
ProteinID	ProteinName	GeneID	GeneName	BP	MF	CC	GO_Term
A0A0U4BW16	Non-muscle myosin heavy chain 9		MYH9	-	actin filament binding [GO:0051015];motor activity [GO:0003774];ATP binding [GO:0005524];-	myosin complex [GO:0016459];-	-;actin filament binding [GO:0051015];motor activity [GO:0003774];ATP binding [GO:0005524];-;myosin complex [GO:0016459];-
B4E3S1	cDNA FLJ57040, highly similar to Myosin-9			-	actin filament binding [GO:0051015];motor activity [GO:0003774];ATP binding [GO:0005524];-	myosin complex [GO:0016459];-	-;actin filament binding [GO:0051015];motor activity [GO:0003774];ATP binding [GO:0005524];-;myosin complex [GO:0016459];-
P35580	Myosin-10	4628	MYH10	mitotic cytokinesis [GO:0000281];cell adhesion [GO:0007155];actomyosin structure organization [GO:0031032];positive regulation of protein secretion [GO:0050714];-;regulation of cell shape [GO:0008360];modification of postsynaptic actin cytoskeleton [GO:0098885];actin filament-based movement [GO:0030048]	microfilament motor activity [GO:0000146];actin filament binding [GO:0051015];ATPase activity [GO:0016887];ATP binding [GO:0005524];-;actin binding [GO:0003779];calmodulin binding [GO:0005516];mRNA 5'-UTR binding [GO:0048027];RNA stem-loop binding [GO:0035613];actin-dependent ATPase activity [GO:0030898];ADP binding [GO:0043531]	myosin II complex [GO:0016460];cell cortex [GO:0005938];cleavage furrow [GO:0032154];polysome [GO:0005844];actomyosin [GO:0042641];lamellipodium [GO:0030027];cytoplasm [GO:0005737];nucleus [GO:0005634];cytosol [GO:0005829];myosin complex [GO:0016459];stress fiber [GO:0001725];midbody [GO:0030496];extracellular exosome [GO:0070062];myosin II filament [GO:0097513];-	mitotic cytokinesis [GO:0000281];cell adhesion [GO:0007155];actomyosin structure organization [GO:0031032];positive regulation of protein secretion [GO:0050714];-;regulation of cell shape [GO:0008360];modification of postsynaptic actin cytoskeleton [GO:0098885];actin filament-based movement [GO:0030048];microfilament motor activity [GO:0000146];actin filament binding [GO:0051015];ATPase activity …
H6VRF8	Cytokeratin-1		KRT1	-	-	keratin filament [GO:0045095];plasma membrane [GO:0005886]	-;-;keratin filament [GO:0045095];plasma membrane [GO:0005886]
P63261	Actin, cytoplasmic 2	71	ACTG1	positive regulation of cell migration [GO:0030335];regulation of focal adhesion assembly [GO:0051893];protein localization to bicellular tight junction [GO:1902396];cell junction assembly [GO:0034329];Fc-gamma receptor signaling pathway involved in phagocytosis [GO:0038096];ephrin receptor signaling pathway [GO:0048013];tight junction assembly [GO:0120192];retina homeostasis [GO:0001895];platelet…	ATP binding [GO:0005524];profilin binding [GO:0005522];identical protein binding [GO:0042802];structural constituent of cytoskeleton [GO:0005200];ubiquitin protein ligase binding [GO:0031625];structural constituent of postsynaptic actin cytoskeleton [GO:0098973];-	dense body [GO:0097433];plasma membrane [GO:0005886];apical junction complex [GO:0043296];blood microparticle [GO:0072562];actin filament [GO:0005884];cell-cell junction [GO:0005911];cytosol [GO:0005829];cytoskeleton [GO:0005856];extracellular space [GO:0005615];focal adhesion [GO:0005925];nucleus [GO:0005634];membrane [GO:0016020];extracellular exosome [GO:0070062];-	positive regulation of cell migration [GO:0030335];regulation of focal adhesion assembly [GO:0051893];protein localization to bicellular tight junction [GO:1902396];cell junction assembly [GO:0034329];Fc-gamma receptor signaling pathway involved in phagocytosis [GO:0038096];ephrin receptor signaling pathway [GO:0048013];tight junction assembly [GO:0120192];retina homeostasis [GO:0001895];platelet…
P35527	Keratin, type I cytoskeletal 9	3857	KRT9	epidermis development [GO:0008544];keratinization [GO:0031424];intermediate filament organization [GO:0045109];cornification [GO:0070268];skin development [GO:0043588];spermatogenesis [GO:0007283];-	structural constituent of cytoskeleton [GO:0005200];-	intermediate filament [GO:0005882];nucleus [GO:0005634];cytosol [GO:0005829];extracellular space [GO:0005615];membrane [GO:0016020];extracellular exosome [GO:0070062];-	epidermis development [GO:0008544];keratinization [GO:0031424];intermediate filament organization [GO:0045109];cornification [GO:0070268];skin development [GO:0043588];spermatogenesis [GO:0007283];-;structural constituent of cytoskeleton [GO:0005200];-;intermediate filament [GO:0005882];nucleus [GO:0005634];cytosol [GO:0005829];extracellular space [GO:0005615];membrane [GO:0016020];extracellular …
P13645	Keratin, type I cytoskeletal 10	3858	KRT10	keratinization [GO:0031424];cornification [GO:0070268];keratinocyte differentiation [GO:0030216];positive regulation of epidermis development [GO:0045684];protein heterotetramerization [GO:0051290];peptide cross-linking [GO:0018149];-	structural constituent of skin epidermis [GO:0030280];-;protein heterodimerization activity [GO:0046982]	cell surface [GO:0009986];intermediate filament [GO:0005882];cytoplasm [GO:0005737];nucleus [GO:0005634];cytosol [GO:0005829];extracellular space [GO:0005615];membrane [GO:0016020];cornified envelope [GO:0001533];extracellular exosome [GO:0070062];-	keratinization [GO:0031424];cornification [GO:0070268];keratinocyte differentiation [GO:0030216];positive regulation of epidermis development [GO:0045684];protein heterotetramerization [GO:0051290];peptide cross-linking [GO:0018149];-;structural constituent of skin epidermis [GO:0030280];-;protein heterodimerization activity [GO:0046982];cell surface [GO:0009986];intermediate filament [GO:0005882…
Q16643	Drebrin	1627	DBN1	positive regulation of dendritic spine morphogenesis [GO:0061003];in utero embryonic development [GO:0001701];regulation of dendrite development [GO:0050773];positive regulation of synaptic plasticity [GO:0031915];positive regulation of receptor localization to synapse [GO:1902685];neural precursor cell proliferation [GO:0061351];positive regulation of axon extension [GO:0045773];cytoplasmic sequ…	actin filament binding [GO:0051015];profilin binding [GO:0005522];actin binding [GO:0003779];-;cadherin binding [GO:0045296]	actomyosin [GO:0042641];lamellipodium [GO:0030027];cytoplasm [GO:0005737];actin cytoskeleton [GO:0015629];growth cone [GO:0030426];plasma membrane [GO:0005886];postsynaptic cytosol [GO:0099524];postsynaptic density [GO:0014069];postsynaptic membrane [GO:0045211];-;cortical actin cytoskeleton [GO:0030864];cortical cytoskeleton [GO:0030863];cytoskeleton [GO:0005856];site of polarized growth [GO:003…	positive regulation of dendritic spine morphogenesis [GO:0061003];in utero embryonic development [GO:0001701];regulation of dendrite development [GO:0050773];positive regulation of synaptic plasticity [GO:0031915];positive regulation of receptor localization to synapse [GO:1902685];neural precursor cell proliferation [GO:0061351];positive regulation of axon extension [GO:0045773];cytoplasmic sequ…
O94832	Unconventional myosin-Id	4642	MYO1D	cellular localization [GO:0051641];vesicle transport along actin filament [GO:0030050];negative regulation of phosphatase activity [GO:0010923];forebrain development [GO:0030900];protein transport [GO:0015031];actin filament organization [GO:0007015];early endosome to recycling endosome transport [GO:0061502];-	microfilament motor activity [GO:0000146];actin filament binding [GO:0051015];protein domain specific binding [GO:0019904];ATP binding [GO:0005524];calcium-dependent protein binding [GO:0048306];calmodulin binding [GO:0005516];actin-dependent ATPase activity [GO:0030898];-	axon [GO:0030424];neuronal cell body [GO:0043025];myosin complex [GO:0016459];axolemma [GO:0030673];microvillus [GO:0005902];myelin sheath [GO:0043209];apical dendrite [GO:0097440];early endosome [GO:0005769];smooth endoplasmic reticulum [GO:0005790];endosome [GO:0005768];cell cortex [GO:0005938];cytoplasm [GO:0005737];brush border [GO:0005903];plasma membrane raft [GO:0044853];cytosol [GO:000582…	cellular localization [GO:0051641];vesicle transport along actin filament [GO:0030050];negative regulation of phosphatase activity [GO:0010923];forebrain development [GO:0030900];protein transport [GO:0015031];actin filament organization [GO:0007015];early endosome to recycling endosome transport [GO:0061502];-;microfilament motor activity [GO:0000146];actin filament binding [GO:0051015];protein …
P35908	Keratin, type II cytoskeletal 2 epidermal	3849	KRT2	epidermis development [GO:0008544];keratinization [GO:0031424];intermediate filament organization [GO:0045109];cornification [GO:0070268];keratinocyte migration [GO:0051546];positive regulation of epidermis development [GO:0045684];keratinocyte proliferation [GO:0043616];keratinocyte activation [GO:0032980];keratinocyte development [GO:0003334];peptide cross-linking [GO:0018149];-	structural constituent of skin epidermis [GO:0030280];structural constituent of cytoskeleton [GO:0005200];cytoskeletal protein binding [GO:0008092];-	keratin filament [GO:0045095];intermediate filament [GO:0005882];nucleus [GO:0005634];cytosol [GO:0005829];extracellular space [GO:0005615];membrane [GO:0016020];cornified envelope [GO:0001533];extracellular exosome [GO:0070062];-	epidermis development [GO:0008544];keratinization [GO:0031424];intermediate filament organization [GO:0045109];cornification [GO:0070268];keratinocyte migration [GO:0051546];positive regulation of epidermis development [GO:0045684];keratinocyte proliferation [GO:0043616];keratinocyte activation [GO:0032980];keratinocyte development [GO:0003334];peptide cross-linking [GO:0018149];-;structural cons…
A0A384P5S9	Epididymis secretory sperm binding protein	6709		actin filament capping [GO:0051693];-	calcium ion binding [GO:0005509];actin binding [GO:0003779];-;calmodulin binding [GO:0005516]	cell cortex [GO:0005938];cytoskeleton [GO:0005856];-	actin filament capping [GO:0051693];-;calcium ion binding [GO:0005509];actin binding [GO:0003779];-;calmodulin binding [GO:0005516];cell cortex [GO:0005938];cytoskeleton [GO:0005856];-
P21333	Filamin-A	2316	FLNA	platelet activation [GO:0030168];protein localization to bicellular tight junction [GO:1902396];positive regulation of axon regeneration [GO:0048680];positive regulation of integrin-mediated signaling pathway [GO:2001046];positive regulation of neuron migration [GO:2001224];negative regulation of protein catabolic process [GO:0042177];cilium assembly [GO:0060271];early endosome to late endosome t…	small GTPase binding [GO:0031267];protein homodimerization activity [GO:0042803];actin filament binding [GO:0051015];RNA binding [GO:0003723];kinase binding [GO:0019900];potassium channel regulator activity [GO:0015459];SMAD binding [GO:0046332];mu-type opioid receptor binding [GO:0031852];protein kinase C binding [GO:0005080];transcription factor binding [GO:0008134];Fc-gamma receptor I complex …	Myb complex [GO:0031523];perinuclear region of cytoplasm [GO:0048471];actin filament [GO:0005884];focal adhesion [GO:0005925];dendritic shaft [GO:0043198];actin filament bundle [GO:0032432];Z disc [GO:0030018];apical dendrite [GO:0097440];nucleolus [GO:0005730];nucleus [GO:0005634];cell-cell junction [GO:0005911];cortical cytoskeleton [GO:0030863];axonal growth cone [GO:0044295];cytoplasm [GO:000…	platelet activation [GO:0030168];protein localization to bicellular tight junction [GO:1902396];positive regulation of axon regeneration [GO:0048680];positive regulation of integrin-mediated signaling pathway [GO:2001046];positive regulation of neuron migration [GO:2001224];negative regulation of protein catabolic process [GO:0042177];cilium assembly [GO:0060271];early endosome to late endosome t…
Q9UHB6	LIM domain and actin-binding protein 1	51474	LIMA1	negative regulation of actin filament depolymerization [GO:0030835];cell migration [GO:0016477];ruffle organization [GO:0031529];cholesterol metabolic process [GO:0008203];cholesterol homeostasis [GO:0042632];actin filament bundle assembly [GO:0051017];intestinal cholesterol absorption [GO:0030299];-	metal ion binding [GO:0046872];actin filament binding [GO:0051015];actin monomer binding [GO:0003785];-;cadherin binding [GO:0045296]	cleavage furrow [GO:0032154];plasma membrane [GO:0005886];actin cytoskeleton [GO:0015629];cytosol [GO:0005829];stress fiber [GO:0001725];focal adhesion [GO:0005925];brush border membrane [GO:0031526];-;ruffle [GO:0001726]	negative regulation of actin filament depolymerization [GO:0030835];cell migration [GO:0016477];ruffle organization [GO:0031529];cholesterol metabolic process [GO:0008203];cholesterol homeostasis [GO:0042632];actin filament bundle assembly [GO:0051017];intestinal cholesterol absorption [GO:0030299];-;metal ion binding [GO:0046872];actin filament binding [GO:0051015];actin monomer binding [GO:0003…
Q92614	Unconventional myosin-XVIIIa	399687	MYO18A	Golgi organization [GO:0007030];cell migration [GO:0016477];regulation of macrophage activation [GO:0043030];actomyosin structure organization [GO:0031032];Golgi vesicle budding [GO:0048194];DNA metabolic process [GO:0006259];positive regulation of protein secretion [GO:0050714];positive regulation of opsonization [GO:1903028];Golgi ribbon formation [GO:0090161];asymmetric Golgi ribbon formation …	actin filament binding [GO:0051015];RNA binding [GO:0003723];DNA binding [GO:0003677];ATP binding [GO:0005524];-;ADP binding [GO:0043531]	cell surface [GO:0009986];endoplasmic reticulum-Golgi intermediate compartment [GO:0005793];actomyosin [GO:0042641];myosin complex [GO:0016459];trans-Golgi network [GO:0005802];Golgi membrane [GO:0000139];membrane [GO:0016020];-	Golgi organization [GO:0007030];cell migration [GO:0016477];regulation of macrophage activation [GO:0043030];actomyosin structure organization [GO:0031032];Golgi vesicle budding [GO:0048194];DNA metabolic process [GO:0006259];positive regulation of protein secretion [GO:0050714];positive regulation of opsonization [GO:1903028];Golgi ribbon formation [GO:0090161];asymmetric Golgi ribbon formation …
O00159	Unconventional myosin-Ic	4641	MYO1C	positive regulation of cell migration [GO:0030335];vesicle transport along actin filament [GO:0030050];Fc-gamma receptor signaling pathway involved in phagocytosis [GO:0038096];mRNA transport [GO:0051028];positive regulation of cell migration by vascular endothelial growth factor signaling pathway [GO:0038089];protein targeting [GO:0006605];protein targeting to membrane [GO:0006612];positive regu…	small GTPase binding [GO:0031267];microfilament motor activity [GO:0000146];actin filament binding [GO:0051015];ATP binding [GO:0005524];signaling receptor binding [GO:0005102];protein C-terminus binding [GO:0008022];calmodulin binding [GO:0005516];actin-dependent ATPase activity [GO:0030898];-	lateral plasma membrane [GO:0016328];membrane raft [GO:0045121];nuclear body [GO:0016604];microvillus [GO:0005902];ruffle membrane [GO:0032587];basal plasma membrane [GO:0009925];nucleolus [GO:0005730];nuclear pore [GO:0005643];unconventional myosin complex [GO:0016461];cytoplasmic vesicle membrane [GO:0030659];filamentous actin [GO:0031941];cytoplasm [GO:0005737];brush border [GO:0005903];cytoso…	positive regulation of cell migration [GO:0030335];vesicle transport along actin filament [GO:0030050];Fc-gamma receptor signaling pathway involved in phagocytosis [GO:0038096];mRNA transport [GO:0051028];positive regulation of cell migration by vascular endothelial growth factor signaling pathway [GO:0038089];protein targeting [GO:0006605];protein targeting to membrane [GO:0006612];positive regu…
O14744	Protein arginine N-methyltransferase 5	10419	PRMT5	regulation of transcription, DNA-templated [GO:0006355];histone H4-R3 methylation [GO:0043985];peptidyl-arginine methylation [GO:0018216];regulation of ERK1 and ERK2 cascade [GO:0070372];spliceosomal snRNP assembly [GO:0000387];DNA-templated transcription, termination [GO:0006353];histone arginine methylation [GO:0034969];endothelial cell activation [GO:0042118];liver regeneration [GO:0097421];po…	protein-arginine omega-N symmetric methyltransferase activity [GO:0035243];methyltransferase activity [GO:0008168];methyl-CpG binding [GO:0008327];protein-arginine N-methyltransferase activity [GO:0016274];histone methyltransferase activity (H4-R3 specific) [GO:0044020];transcription corepressor activity [GO:0003714];protein heterodimerization activity [GO:0046982];identical protein binding [GO:0…	histone methyltransferase complex [GO:0035097];Golgi apparatus [GO:0005794];cytoplasm [GO:0005737];chromatin [GO:0000785];cytosol [GO:0005829];nucleus [GO:0005634];nucleoplasm [GO:0005654];methylosome [GO:0034709];-	regulation of transcription, DNA-templated [GO:0006355];histone H4-R3 methylation [GO:0043985];peptidyl-arginine methylation [GO:0018216];regulation of ERK1 and ERK2 cascade [GO:0070372];spliceosomal snRNP assembly [GO:0000387];DNA-templated transcription, termination [GO:0006353];histone arginine methylation [GO:0034969];endothelial cell activation [GO:0042118];liver regeneration [GO:0097421];po…
P19338	Nucleolin	4691	NCL	positive regulation of transcription of nucleolar large rRNA by RNA polymerase I [GO:1901838];negative regulation of translation [GO:0017148];positive regulation of mRNA splicing, via spliceosome [GO:0048026];angiogenesis [GO:0001525];-	DNA topoisomerase binding [GO:0044547];RNA binding [GO:0003723];protein C-terminus binding [GO:0008022];identical protein binding [GO:0042802];telomeric DNA binding [GO:0042162];mRNA 5'-UTR binding [GO:0048027];-	cell cortex [GO:0005938];spliceosomal complex [GO:0005681];cytoplasmic ribonucleoprotein granule [GO:0036464];ribonucleoprotein complex [GO:1990904];nucleolus [GO:0005730];nucleus [GO:0005634];-;nucleoplasm [GO:0005654];membrane [GO:0016020];extracellular exosome [GO:0070062];chromosome [GO:0005694]	positive regulation of transcription of nucleolar large rRNA by RNA polymerase I [GO:1901838];negative regulation of translation [GO:0017148];positive regulation of mRNA splicing, via spliceosome [GO:0048026];angiogenesis [GO:0001525];-;DNA topoisomerase binding [GO:0044547];RNA binding [GO:0003723];protein C-terminus binding [GO:0008022];identical protein binding [GO:0042802];telomeric DNA bindi…
Q4VCS5	Angiomotin	154796	AMOT	positive regulation of stress fiber assembly [GO:0051496];regulation of small GTPase mediated signal transduction [GO:0051056];chemotaxis [GO:0006935];positive regulation of blood vessel endothelial cell migration [GO:0043536];negative regulation of vascular permeability [GO:0043116];in utero embryonic development [GO:0001701];blood vessel endothelial cell migration [GO:0043534];cell migration in…	signaling receptor activity [GO:0038023];-;angiostatin binding [GO:0043532]	cell surface [GO:0009986];cytoplasmic vesicle [GO:0031410];integral component of membrane [GO:0016021];external side of plasma membrane [GO:0009897];plasma membrane [GO:0005886];lamellipodium [GO:0030027];cytoplasm [GO:0005737];cytosol [GO:0005829];actin filament [GO:0005884];stress fiber [GO:0001725];bicellular tight junction [GO:0005923];nucleoplasm [GO:0005654];-;endocytic vesicle [GO:0030139]…	positive regulation of stress fiber assembly [GO:0051496];regulation of small GTPase mediated signal transduction [GO:0051056];chemotaxis [GO:0006935];positive regulation of blood vessel endothelial cell migration [GO:0043536];negative regulation of vascular permeability [GO:0043116];in utero embryonic development [GO:0001701];blood vessel endothelial cell migration [GO:0043534];cell migration in…
A0A024R321	Filamin B, beta (Actin binding protein 278), isoform CRA_a		FLNB	actin cytoskeleton organization [GO:0030036];cell differentiation [GO:0030154];-	actin binding [GO:0003779];-	-	actin cytoskeleton organization [GO:0030036];cell differentiation [GO:0030154];-;actin binding [GO:0003779];-;-
B4DUQ1	Heterogeneous nuclear ribonucleoprotein K	3190		RNA processing [GO:0006396];-;regulation of transcription by RNA polymerase II [GO:0006357]	RNA binding [GO:0003723];DNA binding [GO:0003677];-	spliceosomal complex [GO:0005681];cytoplasm [GO:0005737];podosome [GO:0002102];nucleoplasm [GO:0005654];-	RNA processing [GO:0006396];-;regulation of transcription by RNA polymerase II [GO:0006357];RNA binding [GO:0003723];DNA binding [GO:0003677];-;spliceosomal complex [GO:0005681];cytoplasm [GO:0005737];podosome [GO:0002102];nucleoplasm [GO:0005654];-
Q9NR30	Nucleolar RNA helicase 2	9188	DDX21	R-loop disassembly [GO:0062176];transcription by RNA polymerase II [GO:0006366];defense response to virus [GO:0051607];osteoblast differentiation [GO:0001649];innate immune response [GO:0045087];rRNA processing [GO:0006364];positive regulation of gene expression, epigenetic [GO:0045815];positive regulation of I-kappaB kinase/NF-kappaB signaling [GO:0043123];response to exogenous dsRNA [GO:0043330…	snoRNA binding [GO:0030515];RNA binding [GO:0003723];ATP binding [GO:0005524];RNA helicase activity [GO:0003724];identical protein binding [GO:0042802];rRNA binding [GO:0019843];double-stranded RNA binding [GO:0003725];7SK snRNA binding [GO:0097322];-;miRNA binding [GO:0035198]	chromosome [GO:0005694];nucleolus [GO:0005730];cytosol [GO:0005829];-;nucleoplasm [GO:0005654];membrane [GO:0016020];mitochondrion [GO:0005739]	R-loop disassembly [GO:0062176];transcription by RNA polymerase II [GO:0006366];defense response to virus [GO:0051607];osteoblast differentiation [GO:0001649];innate immune response [GO:0045087];rRNA processing [GO:0006364];positive regulation of gene expression, epigenetic [GO:0045815];positive regulation of I-kappaB kinase/NF-kappaB signaling [GO:0043123];response to exogenous dsRNA [GO:0043330…
O43707	Alpha-actinin-4	81	ACTN4	peroxisome proliferator activated receptor signaling pathway [GO:0035357];positive regulation of cell migration [GO:0030335];platelet degranulation [GO:0002576];vesicle transport along actin filament [GO:0030050];regulation of nucleic acid-templated transcription [GO:1903506];positive regulation of sodium [GO:0032417];protein transport [GO:0015031];response to hypoxia [GO:0001666];positive regula…	chromatin DNA binding [GO:0031490];nuclear hormone receptor binding [GO:0035257];protein homodimerization activity [GO:0042803];protein N-terminus binding [GO:0047485];nuclear receptor coactivator activity [GO:0030374];actin filament binding [GO:0051015];RNA binding [GO:0003723];retinoic acid receptor binding [GO:0042974];integrin binding [GO:0005178];RNA polymerase II transcription regulatory re…	platelet alpha granule lumen [GO:0031093];cytoplasm [GO:0005737];perinuclear region of cytoplasm [GO:0048471];protein-containing complex [GO:0032991];pseudopodium [GO:0031143];ribonucleoprotein complex [GO:1990904];nuclear body [GO:0016604];nucleus [GO:0005634];cytosol [GO:0005829];stress fiber [GO:0001725];focal adhesion [GO:0005925];extracellular space [GO:0005615];extracellular region [GO:0005…	peroxisome proliferator activated receptor signaling pathway [GO:0035357];positive regulation of cell migration [GO:0030335];platelet degranulation [GO:0002576];vesicle transport along actin filament [GO:0030050];regulation of nucleic acid-templated transcription [GO:1903506];positive regulation of sodium [GO:0032417];protein transport [GO:0015031];response to hypoxia [GO:0001666];positive regula…
P02533	Keratin, type I cytoskeletal 14	3861	KRT14	epidermis development [GO:0008544];intermediate filament bundle assembly [GO:0045110];keratinization [GO:0031424];cornification [GO:0070268];aging [GO:0007568];hair cycle [GO:0042633];hemidesmosome assembly [GO:0031581];response to zinc ion [GO:0010043];response to ionizing radiation [GO:0010212];-	keratin filament binding [GO:1990254];-;structural constituent of cytoskeleton [GO:0005200]	cell periphery [GO:0071944];keratin filament [GO:0045095];intermediate filament [GO:0005882];cytoplasm [GO:0005737];basal part of cell [GO:0045178];cytosol [GO:0005829];nucleus [GO:0005634];extracellular exosome [GO:0070062];-	epidermis development [GO:0008544];intermediate filament bundle assembly [GO:0045110];keratinization [GO:0031424];cornification [GO:0070268];aging [GO:0007568];hair cycle [GO:0042633];hemidesmosome assembly [GO:0031581];response to zinc ion [GO:0010043];response to ionizing radiation [GO:0010212];-;keratin filament binding [GO:1990254];-;structural constituent of cytoskeleton [GO:0005200];cell pe…
A8K3K1	cDNA FLJ78096, highly similar to Homo sapiens actin, alpha, cardiac muscle (ACTC), mRNA			positive regulation of gene expression [GO:0010628];-;mesenchyme migration [GO:0090131]	-	cell body [GO:0044297];lamellipodium [GO:0030027];cytoplasm [GO:0005737];filopodium [GO:0030175];-	positive regulation of gene expression [GO:0010628];-;mesenchyme migration [GO:0090131];-;cell body [GO:0044297];lamellipodium [GO:0030027];cytoplasm [GO:0005737];filopodium [GO:0030175];-
P13647	Keratin, type II cytoskeletal 5	3852	KRT5	epidermis development [GO:0008544];keratinization [GO:0031424];cornification [GO:0070268];hemidesmosome assembly [GO:0031581];-	structural constituent of cytoskeleton [GO:0005200];scaffold protein binding [GO:0097110];-	keratin filament [GO:0045095];intermediate filament [GO:0005882];cytoplasm [GO:0005737];nucleus [GO:0005634];cytosol [GO:0005829];membrane [GO:0016020];extracellular exosome [GO:0070062];-	epidermis development [GO:0008544];keratinization [GO:0031424];cornification [GO:0070268];hemidesmosome assembly [GO:0031581];-;structural constituent of cytoskeleton [GO:0005200];scaffold protein binding [GO:0097110];-;keratin filament [GO:0045095];intermediate filament [GO:0005882];cytoplasm [GO:0005737];nucleus [GO:0005634];cytosol [GO:0005829];membrane [GO:0016020];extracellular exosome [GO:0…
D6W5C0	Spectrin beta chain		SPTBN1	actin filament capping [GO:0051693];-	structural constituent of cytoskeleton [GO:0005200];phospholipid binding [GO:0005543];actin binding [GO:0003779];-	spectrin [GO:0008091];-	actin filament capping [GO:0051693];-;structural constituent of cytoskeleton [GO:0005200];phospholipid binding [GO:0005543];actin binding [GO:0003779];-;spectrin [GO:0008091];-
P08779	Keratin, type I cytoskeletal 16	3868	KRT16	keratinization [GO:0031424];establishment of skin barrier [GO:0061436];intermediate filament cytoskeleton organization [GO:0045104];cornification [GO:0070268];aging [GO:0007568];hair cycle [GO:0042633];keratinocyte differentiation [GO:0030216];keratinocyte migration [GO:0051546];morphogenesis of an epithelium [GO:0002009];innate immune response [GO:0045087];-;inflammatory response [GO:0006954];ne…	structural constituent of cytoskeleton [GO:0005200];-	intermediate filament [GO:0005882];nucleus [GO:0005634];cytosol [GO:0005829];cytoskeleton [GO:0005856];extracellular exosome [GO:0070062];-	keratinization [GO:0031424];establishment of skin barrier [GO:0061436];intermediate filament cytoskeleton organization [GO:0045104];cornification [GO:0070268];aging [GO:0007568];hair cycle [GO:0042633];keratinocyte differentiation [GO:0030216];keratinocyte migration [GO:0051546];morphogenesis of an epithelium [GO:0002009];innate immune response [GO:0045087];-;inflammatory response [GO:0006954];ne…
Q08211	ATP-dependent RNA helicase A	1660	DHX9	cellular protein-containing complex assembly [GO:0034622];positive regulation of tumor necrosis factor production [GO:0032760];protein localization to cytoplasmic stress granule [GO:1903608];positive regulation of innate immune response [GO:0045089];RNA secondary structure unwinding [GO:0010501];DNA replication [GO:0006260];DNA-templated viral transcription [GO:0039695];innate immune response [GO…	transcription coactivator activity [GO:0003713];triplex DNA binding [GO:0045142];single-stranded DNA binding [GO:0003697];RNA polymerase II complex binding [GO:0000993];3'-5' RNA helicase activity [GO:0034458];double-stranded DNA binding [GO:0003690];importin-alpha family protein binding [GO:0061676];metal ion binding [GO:0046872];DNA binding [GO:0003677];single-stranded RNA binding [GO:0003727];…	polysome [GO:0005844];RISC-loading complex [GO:0070578];cytoplasmic ribonucleoprotein granule [GO:0036464];nuclear body [GO:0016604];nucleolus [GO:0005730];nucleus [GO:0005634];centrosome [GO:0005813];RISC complex [GO:0016442];nuclear stress granule [GO:0097165];ribonucleoprotein complex [GO:1990904];cytoplasm [GO:0005737];cytosol [GO:0005829];polysomal ribosome [GO:0042788];nucleoplasm [GO:00056…	cellular protein-containing complex assembly [GO:0034622];positive regulation of tumor necrosis factor production [GO:0032760];protein localization to cytoplasmic stress granule [GO:1903608];positive regulation of innate immune response [GO:0045089];RNA secondary structure unwinding [GO:0010501];DNA replication [GO:0006260];DNA-templated viral transcription [GO:0039695];innate immune response [GO…
P48668	Keratin, type II cytoskeletal 6C	286887	KRT6C	cornification [GO:0070268];keratinization [GO:0031424];intermediate filament cytoskeleton organization [GO:0045104];-	-	keratin filament [GO:0045095];intermediate filament [GO:0005882];cytosol [GO:0005829];extracellular exosome [GO:0070062];-	cornification [GO:0070268];keratinization [GO:0031424];intermediate filament cytoskeleton organization [GO:0045104];-;-;keratin filament [GO:0045095];intermediate filament [GO:0005882];cytosol [GO:0005829];extracellular exosome [GO:0070062];-
P67809	Y-box-binding protein 1	4904	YBX1	epidermis development [GO:0008544];Notch signaling pathway [GO:0007219];positive regulation of cell division [GO:0051781];protein localization to cytoplasmic stress granule [GO:1903608];regulation of transcription, DNA-templated [GO:0006355];embryonic morphogenesis [GO:0048598];mRNA splicing, via spliceosome [GO:0000398];negative regulation of cellular senescence [GO:2000773];RNA transport [GO:00…	double-stranded DNA binding [GO:0003690];RNA binding [GO:0003723];DNA binding [GO:0003677];sequence-specific double-stranded DNA binding [GO:1990837];C5-methylcytidine-containing RNA binding [GO:0062153];nucleic acid binding [GO:0003676];GTPase binding [GO:0051020];-;miRNA binding [GO:0035198]	histone pre-mRNA 3'end processing complex [GO:0071204];ribonucleoprotein complex [GO:1990904];cytoplasm [GO:0005737];cytoplasmic stress granule [GO:0010494];U12-type spliceosomal complex [GO:0005689];nucleus [GO:0005634];cytosol [GO:0005829];intracellular membrane-bounded organelle [GO:0043231];nucleoplasm [GO:0005654];nuclear membrane [GO:0031965];messenger ribonucleoprotein complex [GO:1990124]…	epidermis development [GO:0008544];Notch signaling pathway [GO:0007219];positive regulation of cell division [GO:0051781];protein localization to cytoplasmic stress granule [GO:1903608];regulation of transcription, DNA-templated [GO:0006355];embryonic morphogenesis [GO:0048598];mRNA splicing, via spliceosome [GO:0000398];negative regulation of cellular senescence [GO:2000773];RNA transport [GO:00…
O14654	Insulin receptor substrate 4	8471	IRS4	signal transduction [GO:0007165];-;insulin receptor signaling pathway [GO:0008286]	-;phosphatidylinositol 3-kinase binding [GO:0043548];insulin receptor binding [GO:0005158]	cytosol [GO:0005829];-;plasma membrane [GO:0005886]	signal transduction [GO:0007165];-;insulin receptor signaling pathway [GO:0008286];-;phosphatidylinositol 3-kinase binding [GO:0043548];insulin receptor binding [GO:0005158];cytosol [GO:0005829];-;plasma membrane [GO:0005886]
P02538	Keratin, type II cytoskeletal 6A	3853	KRT6A	antimicrobial humoral immune response mediated by antimicrobial peptide [GO:0061844];cell differentiation [GO:0030154];cytolysis by host of symbiont cells [GO:0051838];keratinization [GO:0031424];positive regulation of cell population proliferation [GO:0008284];cornification [GO:0070268];negative regulation of entry of bacterium into host cell [GO:2000536];morphogenesis of an epithelium [GO:00020…	structural constituent of cytoskeleton [GO:0005200];-	keratin filament [GO:0045095];nucleus [GO:0005634];cytosol [GO:0005829];membrane [GO:0016020];extracellular exosome [GO:0070062];-	antimicrobial humoral immune response mediated by antimicrobial peptide [GO:0061844];cell differentiation [GO:0030154];cytolysis by host of symbiont cells [GO:0051838];keratinization [GO:0031424];positive regulation of cell population proliferation [GO:0008284];cornification [GO:0070268];negative regulation of entry of bacterium into host cell [GO:2000536];morphogenesis of an epithelium [GO:00020…
Q00839	Heterogeneous nuclear ribonucleoprotein U	3192	HNRNPU	RNA metabolic process [GO:0016070];maintenance of protein location in nucleus [GO:0051457];negative regulation of telomere maintenance via telomerase [GO:0032211];regulation of alternative mRNA splicing, via spliceosome [GO:0000381];RNA processing [GO:0006396];cell division [GO:0051301];cardiac muscle cell development [GO:0055013];regulation of mitotic spindle assembly [GO:1901673];mRNA stabiliza…	chromatin binding [GO:0003682];single-stranded DNA binding [GO:0003697];ribonucleoprotein complex binding [GO:0043021];telomerase RNA binding [GO:0070034];actin binding [GO:0003779];RNA polymerase II complex binding [GO:0000993];double-stranded DNA binding [GO:0003690];poly(A) binding [GO:0008143];DNA binding [GO:0003677];RNA polymerase II C-terminal domain binding [GO:0099122];sequence-specific …	cytoplasmic ribonucleoprotein granule [GO:0036464];membrane [GO:0016020];catalytic step 2 spliceosome [GO:0071013];mitotic spindle [GO:0072686];spindle pole [GO:0000922];nuclear chromosome [GO:0000228];telomerase holoenzyme complex [GO:0005697];nucleus [GO:0005634];centrosome [GO:0005813];mitotic spindle microtubule [GO:1990498];inactive sex chromosome [GO:0098577];kinetochore [GO:0000776];ribonu…	RNA metabolic process [GO:0016070];maintenance of protein location in nucleus [GO:0051457];negative regulation of telomere maintenance via telomerase [GO:0032211];regulation of alternative mRNA splicing, via spliceosome [GO:0000381];RNA processing [GO:0006396];cell division [GO:0051301];cardiac muscle cell development [GO:0055013];regulation of mitotic spindle assembly [GO:1901673];mRNA stabiliza…
P04259	Keratin, type II cytoskeletal 6B	3854	KRT6B	cornification [GO:0070268];ectoderm development [GO:0007398];keratinization [GO:0031424];-	structural constituent of cytoskeleton [GO:0005200];-	cytosol [GO:0005829];extracellular exosome [GO:0070062];-;keratin filament [GO:0045095]	cornification [GO:0070268];ectoderm development [GO:0007398];keratinization [GO:0031424];-;structural constituent of cytoskeleton [GO:0005200];-;cytosol [GO:0005829];extracellular exosome [GO:0070062];-;keratin filament [GO:0045095]
E9PDF6	Unconventional myosin-Ib	4430	MYO1B	-	ATP binding [GO:0005524];actin binding [GO:0003779];-;motor activity [GO:0003774]	myosin complex [GO:0016459];-;plasma membrane [GO:0005886]	-;ATP binding [GO:0005524];actin binding [GO:0003779];-;motor activity [GO:0003774];myosin complex [GO:0016459];-;plasma membrane [GO:0005886]
Q6S8J3	POTE ankyrin domain family member E	445582	POTEE	substantia nigra development [GO:0021762];-;retina homeostasis [GO:0001895]	-	blood microparticle [GO:0072562];-;extracellular exosome [GO:0070062];extracellular space [GO:0005615]	substantia nigra development [GO:0021762];-;retina homeostasis [GO:0001895];-;blood microparticle [GO:0072562];-;extracellular exosome [GO:0070062];extracellular space [GO:0005615]
Q9C0C9	(E3-independent) E2 ubiquitin-conjugating enzyme	63893	UBE2O	protein K63-linked ubiquitination [GO:0070534];protein monoubiquitination [GO:0006513];positive regulation of BMP signaling pathway [GO:0030513];retrograde transport, endosome to Golgi [GO:0042147];negative regulation of apoptotic process [GO:0043066];-	ubiquitin-protein transferase activity [GO:0004842];cysteine-type endopeptidase inhibitor activity [GO:0004869];RNA binding [GO:0003723];ATP binding [GO:0005524];ubiquitin protein ligase activity [GO:0061630];ubiquitin conjugating enzyme activity [GO:0061631];-	cytoplasm [GO:0005737];nuclear body [GO:0016604];nucleus [GO:0005634];cytosol [GO:0005829];nucleoplasm [GO:0005654];-	protein K63-linked ubiquitination [GO:0070534];protein monoubiquitination [GO:0006513];positive regulation of BMP signaling pathway [GO:0030513];retrograde transport, endosome to Golgi [GO:0042147];negative regulation of apoptotic process [GO:0043066];-;ubiquitin-protein transferase activity [GO:0004842];cysteine-type endopeptidase inhibitor activity [GO:0004869];RNA binding [GO:0003723];ATP bind…
B4E0T8	cDNA FLJ59649, highly similar to Myosin-18A			DNA metabolic process [GO:0006259];-	actin filament binding [GO:0051015];DNA binding [GO:0003677];ATP binding [GO:0005524];motor activity [GO:0003774];ATPase activity, acting on DNA [GO:0008094];-	myosin complex [GO:0016459];-	DNA metabolic process [GO:0006259];-;actin filament binding [GO:0051015];DNA binding [GO:0003677];ATP binding [GO:0005524];motor activity [GO:0003774];ATPase activity, acting on DNA [GO:0008094];-;myosin complex [GO:0016459];-
O75533	Splicing factor 3B subunit 1	23451	SF3B1	RNA splicing, via transesterification reactions [GO:0000375];mRNA splicing, via spliceosome [GO:0000398];spliceosomal complex assembly [GO:0000245];RNA splicing [GO:0008380];positive regulation of gene expression, epigenetic [GO:0045815];-	splicing factor binding [GO:1990935];RNA binding [GO:0003723];mRNA binding [GO:0003729];-	U2-type precatalytic spliceosome [GO:0071005];spliceosomal complex [GO:0005681];U2-type prespliceosome [GO:0071004];nuclear speck [GO:0016607];U12-type spliceosomal complex [GO:0005689];nucleus [GO:0005634];U11/U12 snRNP [GO:0034693];U2 snRNP [GO:0005686];nucleoplasm [GO:0005654];catalytic step 2 spliceosome [GO:0071013];-	RNA splicing, via transesterification reactions [GO:0000375];mRNA splicing, via spliceosome [GO:0000398];spliceosomal complex assembly [GO:0000245];RNA splicing [GO:0008380];positive regulation of gene expression, epigenetic [GO:0045815];-;splicing factor binding [GO:1990935];RNA binding [GO:0003723];mRNA binding [GO:0003729];-;U2-type precatalytic spliceosome [GO:0071005];spliceosomal complex [G…
A0A024QZJ6	Myosin, heavy polypeptide 11, smooth muscle, isoform CRA_b	4629	MYH11	-	actin filament binding [GO:0051015];motor activity [GO:0003774];ATP binding [GO:0005524];-	myosin complex [GO:0016459];-	-;actin filament binding [GO:0051015];motor activity [GO:0003774];ATP binding [GO:0005524];-;myosin complex [GO:0016459];-
Q86YZ3	Hornerin	388697	HRNR	keratinization [GO:0031424];establishment of skin barrier [GO:0061436];cell envelope organization [GO:0043163];neutrophil degranulation [GO:0043312];-	calcium ion binding [GO:0005509];-;transition metal ion binding [GO:0046914]	azurophil granule lumen [GO:0035578];cytoplasm [GO:0005737];perinuclear region of cytoplasm [GO:0048471];nucleus [GO:0005634];-;collagen-containing extracellular matrix [GO:0062023];keratohyalin granule [GO:0036457];cornified envelope [GO:0001533];extracellular exosome [GO:0070062];extracellular region [GO:0005576]	keratinization [GO:0031424];establishment of skin barrier [GO:0061436];cell envelope organization [GO:0043163];neutrophil degranulation [GO:0043312];-;calcium ion binding [GO:0005509];-;transition metal ion binding [GO:0046914];azurophil granule lumen [GO:0035578];cytoplasm [GO:0005737];perinuclear region of cytoplasm [GO:0048471];nucleus [GO:0005634];-;collagen-containing extracellular matrix [G…
B9EGI2	Myosin phosphatase Rho interacting protein		MPRIP	-	-	-	-
Q7Z406	Myosin-14	79784	MYH14	actomyosin structure organization [GO:0031032];skeletal muscle contraction [GO:0003009];neuronal action potential [GO:0019228];-;sensory perception of sound [GO:0007605];regulation of cell shape [GO:0008360];mitochondrion morphogenesis [GO:0070584];skeletal muscle tissue development [GO:0007519];actin filament-based movement [GO:0030048];vocalization behavior [GO:0071625]	microfilament motor activity [GO:0000146];actin filament binding [GO:0051015];ATPase activity [GO:0016887];ATP binding [GO:0005524];calmodulin binding [GO:0005516];actin-dependent ATPase activity [GO:0030898];-	myosin II complex [GO:0016460];actomyosin [GO:0042641];growth cone [GO:0030426];brush border [GO:0005903];cytosol [GO:0005829];stress fiber [GO:0001725];membrane [GO:0016020];extracellular exosome [GO:0070062];myosin II filament [GO:0097513];-	actomyosin structure organization [GO:0031032];skeletal muscle contraction [GO:0003009];neuronal action potential [GO:0019228];-;sensory perception of sound [GO:0007605];regulation of cell shape [GO:0008360];mitochondrion morphogenesis [GO:0070584];skeletal muscle tissue development [GO:0007519];actin filament-based movement [GO:0030048];vocalization behavior [GO:0071625];microfilament motor acti…
O14950	Myosin regulatory light chain 12B	10391010627	MYL12B	muscle contraction [GO:0006936];-	calcium ion binding [GO:0005509];-	cell cortex region [GO:0099738];myosin complex [GO:0016459];cytosol [GO:0005829];extracellular exosome [GO:0070062];-	muscle contraction [GO:0006936];-;calcium ion binding [GO:0005509];-;cell cortex region [GO:0099738];myosin complex [GO:0016459];cytosol [GO:0005829];extracellular exosome [GO:0070062];-
Q9NZI8	Insulin-like growth factor 2 mRNA-binding protein 1	10642	IGF2BP1	regulation of mRNA stability [GO:0043488];regulation of mRNA stability involved in response to stress [GO:0010610];mRNA transport [GO:0051028];nervous system development [GO:0007399];dendrite arborization [GO:0140059];regulation of gene expression [GO:0010468];negative regulation of translation [GO:0017148];regulation of cytokine production [GO:0001817];CRD-mediated mRNA stabilization [GO:0070934…	mRNA 3'-UTR binding [GO:0003730];translation regulator activity [GO:0045182];RNA binding [GO:0003723];mRNA binding [GO:0003729];mRNA 5'-UTR binding [GO:0048027];-	dendritic spine [GO:0043197];lamellipodium [GO:0030027];cytoplasm [GO:0005737];cytoplasmic stress granule [GO:0010494];growth cone [GO:0030426];perinuclear region of cytoplasm [GO:0048471];ribonucleoprotein complex [GO:1990904];neuronal cell body [GO:0043025];nucleus [GO:0005634];cytosol [GO:0005829];nucleoplasm [GO:0005654];filopodium [GO:0030175];-;CRD-mediated mRNA stability complex [GO:007093…	regulation of mRNA stability [GO:0043488];regulation of mRNA stability involved in response to stress [GO:0010610];mRNA transport [GO:0051028];nervous system development [GO:0007399];dendrite arborization [GO:0140059];regulation of gene expression [GO:0010468];negative regulation of translation [GO:0017148];regulation of cytokine production [GO:0001817];CRD-mediated mRNA stabilization [GO:0070934…
Q6P3W7	SCY1-like protein 2	55681	SCYL2	negative regulation of canonical Wnt signaling pathway [GO:0090090];pyramidal neuron development [GO:0021860];brain development [GO:0007420];positive regulation of clathrin-dependent endocytosis [GO:2000370];receptor internalization involved in canonical Wnt signaling pathway [GO:2000286];endosome to lysosome transport [GO:0008333];-;positive regulation of receptor internalization [GO:0002092]	protein kinase activity [GO:0004672];ATP binding [GO:0005524];-;signaling receptor binding [GO:0005102]	Golgi apparatus [GO:0005794];-;clathrin-coated vesicle [GO:0030136];endosome membrane [GO:0010008]	negative regulation of canonical Wnt signaling pathway [GO:0090090];pyramidal neuron development [GO:0021860];brain development [GO:0007420];positive regulation of clathrin-dependent endocytosis [GO:2000370];receptor internalization involved in canonical Wnt signaling pathway [GO:2000286];endosome to lysosome transport [GO:0008333];-;positive regulation of receptor internalization [GO:0002092];pr…
B3KS36	cDNA FLJ35376 fis, clone SKMUS2004044, highly similar to Homo sapiens ribosomal protein L3 (RPL3), transcript variant 2, mRNA	6122		translation [GO:0006412];-	structural constituent of ribosome [GO:0003735];-	ribosome [GO:0005840];-	translation [GO:0006412];-;structural constituent of ribosome [GO:0003735];-;ribosome [GO:0005840];-
P39023	60S ribosomal protein L3	6122	RPL3	cytoplasmic translation [GO:0002181];nuclear-transcribed mRNA catabolic process, nonsense-mediated decay [GO:0000184];rRNA processing [GO:0006364];ribosomal large subunit assembly [GO:0000027];viral transcription [GO:0019083];translational initiation [GO:0006413];translation [GO:0006412];SRP-dependent cotranslational protein targeting to membrane [GO:0006614];-;cellular response to interleukin-4 …	structural constituent of ribosome [GO:0003735];RNA binding [GO:0003723];-;5S rRNA binding [GO:0008097]	cytosolic ribosome [GO:0022626];protein-containing complex [GO:0032991];cytoplasm [GO:0005737];nucleolus [GO:0005730];cytosolic large ribosomal subunit [GO:0022625];nucleus [GO:0005634];cytosol [GO:0005829];focal adhesion [GO:0005925];synapse [GO:0045202];extracellular exosome [GO:0070062];-	cytoplasmic translation [GO:0002181];nuclear-transcribed mRNA catabolic process, nonsense-mediated decay [GO:0000184];rRNA processing [GO:0006364];ribosomal large subunit assembly [GO:0000027];viral transcription [GO:0019083];translational initiation [GO:0006413];translation [GO:0006412];SRP-dependent cotranslational protein targeting to membrane [GO:0006614];-;cellular response to interleukin-4 …
P52907	F-actin-capping protein subunit alpha-1	829	CAPZA1	blood coagulation [GO:0007596];antigen processing and presentation of exogenous peptide antigen via MHC class II [GO:0019886];cell junction assembly [GO:0034329];interleukin-12-mediated signaling pathway [GO:0035722];innate immune response [GO:0045087];-;endoplasmic reticulum to Golgi vesicle-mediated transport [GO:0006888];protein-containing complex assembly [GO:0065003];barbed-end actin filamen…	actin filament binding [GO:0051015];actin binding [GO:0003779];-;cadherin binding [GO:0045296]	actin cytoskeleton [GO:0015629];WASH complex [GO:0071203];cytosol [GO:0005829];-;cytoskeleton [GO:0005856];extracellular region [GO:0005576];extracellular exosome [GO:0070062];F-actin capping protein complex [GO:0008290]	blood coagulation [GO:0007596];antigen processing and presentation of exogenous peptide antigen via MHC class II [GO:0019886];cell junction assembly [GO:0034329];interleukin-12-mediated signaling pathway [GO:0035722];innate immune response [GO:0045087];-;endoplasmic reticulum to Golgi vesicle-mediated transport [GO:0006888];protein-containing complex assembly [GO:0065003];barbed-end actin filamen…
B7Z9C0	cDNA FLJ52405, highly similar to Myosin Ic			-	ATP binding [GO:0005524];actin binding [GO:0003779];-;motor activity [GO:0003774]	myosin complex [GO:0016459];-	-;ATP binding [GO:0005524];actin binding [GO:0003779];-;motor activity [GO:0003774];myosin complex [GO:0016459];-
B4E0E1	Poly [ADP-ribose] polymerase			DNA repair [GO:0006281];-;protein ADP-ribosylation [GO:0006471]	NAD+ ADP-ribosyltransferase activity [GO:0003950];DNA binding [GO:0003677];zinc ion binding [GO:0008270];NAD binding [GO:0051287];-	-;chromosome [GO:0005694];nucleus [GO:0005634]	DNA repair [GO:0006281];-;protein ADP-ribosylation [GO:0006471];NAD+ ADP-ribosyltransferase activity [GO:0003950];DNA binding [GO:0003677];zinc ion binding [GO:0008270];NAD binding [GO:0051287];-;-;chromosome [GO:0005694];nucleus [GO:0005634]
Q14126	Desmoglein-2	1829	DSG2	cell-cell adhesion [GO:0098609];Purkinje myocyte development [GO:0003165];response to progesterone [GO:0032570];bundle of His cell-Purkinje myocyte adhesion involved in cell communication [GO:0086073];keratinization [GO:0031424];cell adhesion [GO:0007155];maternal process involved in female pregnancy [GO:0060135];cornification [GO:0070268];desmosome organization [GO:0002934];homophilic cell adhes…	cell adhesive protein binding involved in bundle of His cell-Purkinje myocyte communication [GO:0086083];cell adhesion molecule binding [GO:0050839];calcium ion binding [GO:0005509];-	cell surface [GO:0009986];integral component of membrane [GO:0016021];lateral plasma membrane [GO:0016328];desmosome [GO:0030057];plasma membrane [GO:0005886];apical plasma membrane [GO:0016324];intercalated disc [GO:0014704];cell-cell junction [GO:0005911];intracellular membrane-bounded organelle [GO:0043231];-;cornified envelope [GO:0001533];extracellular exosome [GO:0070062];cell junction [GO:…	cell-cell adhesion [GO:0098609];Purkinje myocyte development [GO:0003165];response to progesterone [GO:0032570];bundle of His cell-Purkinje myocyte adhesion involved in cell communication [GO:0086073];keratinization [GO:0031424];cell adhesion [GO:0007155];maternal process involved in female pregnancy [GO:0060135];cornification [GO:0070268];desmosome organization [GO:0002934];homophilic cell adhes…
P62424	60S ribosomal protein L7a	6130	RPL7A	cytoplasmic translation [GO:0002181];nuclear-transcribed mRNA catabolic process, nonsense-mediated decay [GO:0000184];rRNA processing [GO:0006364];viral transcription [GO:0019083];maturation of LSU-rRNA [GO:0000470];translational initiation [GO:0006413];translation [GO:0006412];SRP-dependent cotranslational protein targeting to membrane [GO:0006614];-	structural constituent of ribosome [GO:0003735];RNA binding [GO:0003723];-;cadherin binding [GO:0045296]	cytosolic ribosome [GO:0022626];cytoplasm [GO:0005737];nucleolus [GO:0005730];cytosolic large ribosomal subunit [GO:0022625];nucleus [GO:0005634];cytosol [GO:0005829];polysomal ribosome [GO:0042788];focal adhesion [GO:0005925];synapse [GO:0045202];membrane [GO:0016020];-	cytoplasmic translation [GO:0002181];nuclear-transcribed mRNA catabolic process, nonsense-mediated decay [GO:0000184];rRNA processing [GO:0006364];viral transcription [GO:0019083];maturation of LSU-rRNA [GO:0000470];translational initiation [GO:0006413];translation [GO:0006412];SRP-dependent cotranslational protein targeting to membrane [GO:0006614];-;structural constituent of ribosome [GO:000373…
B3KN06	Coronin			actin cytoskeleton organization [GO:0030036];-	actin filament binding [GO:0051015];-	actin cytoskeleton [GO:0015629];-	actin cytoskeleton organization [GO:0030036];-;actin filament binding [GO:0051015];-;actin cytoskeleton [GO:0015629];-
P22626	Heterogeneous nuclear ribonucleoproteins A2/B1	3181	HNRNPA2B1	viral process [GO:0016032];negative regulation of transcription by RNA polymerase II [GO:0000122];positive regulation of telomerase RNA reverse transcriptase activity [GO:1905663];negative regulation of mRNA splicing, via spliceosome [GO:0048025];RNA metabolic process [GO:0016070];mRNA splicing, via spliceosome [GO:0000398];interleukin-12-mediated signaling pathway [GO:0035722];positive regulatio…	mRNA 3'-UTR binding [GO:0003730];G-rich strand telomeric DNA binding [GO:0098505];RNA binding [GO:0003723];identical protein binding [GO:0042802];single-stranded telomeric DNA binding [GO:0043047];N6-methyladenosine-containing RNA binding [GO:1990247];pre-mRNA intronic binding [GO:0097157];-;miRNA binding [GO:0035198]	spliceosomal complex [GO:0005681];ribonucleoprotein complex [GO:1990904];cytoplasm [GO:0005737];nuclear matrix [GO:0016363];nucleus [GO:0005634];nucleoplasm [GO:0005654];chromosome, telomeric region [GO:0000781];catalytic step 2 spliceosome [GO:0071013];membrane [GO:0016020];extracellular exosome [GO:0070062];Cajal body [GO:0015030];-	viral process [GO:0016032];negative regulation of transcription by RNA polymerase II [GO:0000122];positive regulation of telomerase RNA reverse transcriptase activity [GO:1905663];negative regulation of mRNA splicing, via spliceosome [GO:0048025];RNA metabolic process [GO:0016070];mRNA splicing, via spliceosome [GO:0000398];interleukin-12-mediated signaling pathway [GO:0035722];positive regulatio…
Q12906	Interleukin enhancer-binding factor 3	3609	ILF3	positive regulation of transcription, DNA-templated [GO:0045893];defense response to virus [GO:0051607];negative regulation of viral genome replication [GO:0045071];negative regulation of translation [GO:0017148];negative regulation of transcription, DNA-templated [GO:0045892];protein phosphorylation [GO:0006468];-	RNA binding [GO:0003723];DNA binding [GO:0003677];mRNA 3'-UTR AU-rich region binding [GO:0035925];single-stranded RNA binding [GO:0003727];double-stranded RNA binding [GO:0003725];-	ribonucleoprotein complex [GO:1990904];cytoplasm [GO:0005737];nucleolus [GO:0005730];nucleus [GO:0005634];-;nucleoplasm [GO:0005654];membrane [GO:0016020];extracellular region [GO:0005576];mitochondrion [GO:0005739]	positive regulation of transcription, DNA-templated [GO:0045893];defense response to virus [GO:0051607];negative regulation of viral genome replication [GO:0045071];negative regulation of translation [GO:0017148];negative regulation of transcription, DNA-templated [GO:0045892];protein phosphorylation [GO:0006468];-;RNA binding [GO:0003723];DNA binding [GO:0003677];mRNA 3'-UTR AU-rich region bindi…
A0A087WTT1	Polyadenylate-binding protein		PABPC1	-	RNA binding [GO:0003723];-	cytosol [GO:0005829];-	-;RNA binding [GO:0003723];-;cytosol [GO:0005829];-
G5EA06	28S ribosomal protein S27, mitochondrial	23107	MRPS27	-	-	nucleolus [GO:0005730];ribosome [GO:0005840];mitochondrion [GO:0005739]	-;-;nucleolus [GO:0005730];ribosome [GO:0005840];mitochondrion [GO:0005739]
K7ES11	(E3-independent) E2 ubiquitin-conjugating enzyme		UBE2O	-	-	-	-
B7Z6Z4	Myosin light polypeptide 6		MYL6	-	calcium ion binding [GO:0005509]	-	-;calcium ion binding [GO:0005509];-
Q02878	60S ribosomal protein L6	6128	RPL6	regulation of transcription, DNA-templated [GO:0006355];cytoplasmic translation [GO:0002181];nuclear-transcribed mRNA catabolic process, nonsense-mediated decay [GO:0000184];rRNA processing [GO:0006364];ribosomal large subunit assembly [GO:0000027];viral transcription [GO:0019083];translational initiation [GO:0006413];translation [GO:0006412];SRP-dependent cotranslational protein targeting to mem…	RNA binding [GO:0003723];DNA binding [GO:0003677];structural constituent of ribosome [GO:0003735];-;cadherin binding [GO:0045296]	cytosolic ribosome [GO:0022626];cytoplasmic ribonucleoprotein granule [GO:0036464];cytosolic large ribosomal subunit [GO:0022625];postsynaptic density [GO:0014069];nucleus [GO:0005634];cytosol [GO:0005829];polysomal ribosome [GO:0042788];focal adhesion [GO:0005925];membrane [GO:0016020];rough endoplasmic reticulum [GO:0005791];-	regulation of transcription, DNA-templated [GO:0006355];cytoplasmic translation [GO:0002181];nuclear-transcribed mRNA catabolic process, nonsense-mediated decay [GO:0000184];rRNA processing [GO:0006364];ribosomal large subunit assembly [GO:0000027];viral transcription [GO:0019083];translational initiation [GO:0006413];translation [GO:0006412];SRP-dependent cotranslational protein targeting to mem…
P62701	40S ribosomal protein S4, X isoform	6191	RPS4X	multicellular organism development [GO:0007275];cytoplasmic translation [GO:0002181];positive regulation of translation [GO:0045727];positive regulation of cell population proliferation [GO:0008284];response to ethanol [GO:0045471];nuclear-transcribed mRNA catabolic process, nonsense-mediated decay [GO:0000184];viral transcription [GO:0019083];translational initiation [GO:0006413];translation [GO…	structural constituent of ribosome [GO:0003735];rRNA binding [GO:0019843];RNA binding [GO:0003723];-	cytosolic ribosome [GO:0022626];polysome [GO:0005844];cytoplasmic ribonucleoprotein granule [GO:0036464];ribonucleoprotein complex [GO:1990904];synapse [GO:0045202];ribosome [GO:0005840];cytosol [GO:0005829];nucleoplasm [GO:0005654];focal adhesion [GO:0005925];small ribosomal subunit [GO:0015935];cytosolic small ribosomal subunit [GO:0022627];membrane [GO:0016020];extracellular exosome [GO:007006…	multicellular organism development [GO:0007275];cytoplasmic translation [GO:0002181];positive regulation of translation [GO:0045727];positive regulation of cell population proliferation [GO:0008284];response to ethanol [GO:0045471];nuclear-transcribed mRNA catabolic process, nonsense-mediated decay [GO:0000184];viral transcription [GO:0019083];translational initiation [GO:0006413];translation [GO…
Q53HL1	Myosin regulatory light chain MRCL3 variant			-	calcium ion binding [GO:0005509];GTPase binding [GO:0051020]	-	-;calcium ion binding [GO:0005509];GTPase binding [GO:0051020];-
H3BNC9	40S ribosomal protein S17			translation [GO:0006412];mRNA processing [GO:0006397];-	mRNA 3'-UTR binding [GO:0003730];metal ion binding [GO:0046872];translation regulator activity [GO:0045182];structural constituent of ribosome [GO:0003735];-	cytoplasm [GO:0005737];ribosome [GO:0005840];-	translation [GO:0006412];mRNA processing [GO:0006397];-;mRNA 3'-UTR binding [GO:0003730];metal ion binding [GO:0046872];translation regulator activity [GO:0045182];structural constituent of ribosome [GO:0003735];-;cytoplasm [GO:0005737];ribosome [GO:0005840];-
E9PKE3	Heat shock cognate 71 kDa protein		HSPA8	-	ATPase activity [GO:0016887];ATP binding [GO:0005524]	-	-;ATPase activity [GO:0016887];ATP binding [GO:0005524];-
H0YI76	Keratin, type II cytoskeletal 5		KRT5	-	-	keratin filament [GO:0045095]	-;-;keratin filament [GO:0045095]
O43390	Heterogeneous nuclear ribonucleoprotein R	10236	HNRNPR	RNA metabolic process [GO:0016070];mRNA splicing, via spliceosome [GO:0000398];mRNA processing [GO:0006397];circadian rhythm [GO:0007623];mRNA destabilization [GO:0061157];negative regulation of catalytic activity [GO:0043086];-	RNA binding [GO:0003723];mRNA 3'-UTR binding [GO:0003730];-;mRNA binding [GO:0003729]	spliceosomal complex [GO:0005681];endoplasmic reticulum [GO:0005783];ribonucleoprotein complex [GO:1990904];growth cone [GO:0030426];axon terminus [GO:0043679];nucleus [GO:0005634];nucleoplasm [GO:0005654];catalytic step 2 spliceosome [GO:0071013];dendrite [GO:0030425];-	RNA metabolic process [GO:0016070];mRNA splicing, via spliceosome [GO:0000398];mRNA processing [GO:0006397];circadian rhythm [GO:0007623];mRNA destabilization [GO:0061157];negative regulation of catalytic activity [GO:0043086];-;RNA binding [GO:0003723];mRNA 3'-UTR binding [GO:0003730];-;mRNA binding [GO:0003729];spliceosomal complex [GO:0005681];endoplasmic reticulum [GO:0005783];ribonucleoprote…
P18124	60S ribosomal protein L7	6129	RPL7	cytoplasmic translation [GO:0002181];ribosomal large subunit biogenesis [GO:0042273];maturation of LSU-rRNA from tricistronic rRNA transcript (SSU-rRNA, 5.8S rRNA, LSU-rRNA) [GO:0000463];nuclear-transcribed mRNA catabolic process, nonsense-mediated decay [GO:0000184];rRNA processing [GO:0006364];viral transcription [GO:0019083];translational initiation [GO:0006413];translation [GO:0006412];SRP-de…	RNA binding [GO:0003723];DNA binding [GO:0003677];mRNA binding [GO:0003729];identical protein binding [GO:0042802];structural constituent of ribosome [GO:0003735];-	cytosolic ribosome [GO:0022626];ribonucleoprotein complex [GO:1990904];cytoplasm [GO:0005737];nucleolus [GO:0005730];cytosolic large ribosomal subunit [GO:0022625];postsynaptic density [GO:0014069];nucleus [GO:0005634];cytosol [GO:0005829];focal adhesion [GO:0005925];membrane [GO:0016020];-	cytoplasmic translation [GO:0002181];ribosomal large subunit biogenesis [GO:0042273];maturation of LSU-rRNA from tricistronic rRNA transcript (SSU-rRNA, 5.8S rRNA, LSU-rRNA) [GO:0000463];nuclear-transcribed mRNA catabolic process, nonsense-mediated decay [GO:0000184];rRNA processing [GO:0006364];viral transcription [GO:0019083];translational initiation [GO:0006413];translation [GO:0006412];SRP-de…
P62906	60S ribosomal protein L10a	4736	RPL10A	cytoplasmic translation [GO:0002181];nuclear-transcribed mRNA catabolic process, nonsense-mediated decay [GO:0000184];rRNA processing [GO:0006364];viral transcription [GO:0019083];maturation of LSU-rRNA [GO:0000470];translational initiation [GO:0006413];translation [GO:0006412];SRP-dependent cotranslational protein targeting to membrane [GO:0006614];-	structural constituent of ribosome [GO:0003735];RNA binding [GO:0003723];-	cytosolic ribosome [GO:0022626];cytosolic large ribosomal subunit [GO:0022625];nucleus [GO:0005634];cytosol [GO:0005829];polysomal ribosome [GO:0042788];focal adhesion [GO:0005925];membrane [GO:0016020];extracellular exosome [GO:0070062];-	cytoplasmic translation [GO:0002181];nuclear-transcribed mRNA catabolic process, nonsense-mediated decay [GO:0000184];rRNA processing [GO:0006364];viral transcription [GO:0019083];maturation of LSU-rRNA [GO:0000470];translational initiation [GO:0006413];translation [GO:0006412];SRP-dependent cotranslational protein targeting to membrane [GO:0006614];-;structural constituent of ribosome [GO:000373…
Q9BQA1	Methylosome protein 50	79084	WDR77	negative regulation of epithelial cell proliferation involved in prostate gland development [GO:0060770];positive regulation of cell population proliferation [GO:0008284];regulation of transcription by RNA polymerase II [GO:0006357];spliceosomal snRNP assembly [GO:0000387];secretory columnal luminar epithelial cell differentiation involved in prostate glandular acinus development [GO:0060528];-;p…	-;methyl-CpG binding [GO:0008327];nuclear receptor coactivator activity [GO:0030374]	pole plasm [GO:0045495];Golgi apparatus [GO:0005794];cytoplasm [GO:0005737];nucleus [GO:0005634];cytosol [GO:0005829];nucleoplasm [GO:0005654];methylosome [GO:0034709];-	negative regulation of epithelial cell proliferation involved in prostate gland development [GO:0060770];positive regulation of cell population proliferation [GO:0008284];regulation of transcription by RNA polymerase II [GO:0006357];spliceosomal snRNP assembly [GO:0000387];secretory columnal luminar epithelial cell differentiation involved in prostate glandular acinus development [GO:0060528];-;p…
P61158	Actin-related protein 3	10096	ACTR3	positive regulation of transcription by RNA polymerase II [GO:0045944];spindle localization [GO:0051653];meiotic cytokinesis [GO:0033206];asymmetric cell division [GO:0008356];Fc-gamma receptor signaling pathway involved in phagocytosis [GO:0038096];Arp2/3 complex-mediated actin nucleation [GO:0034314];ephrin receptor signaling pathway [GO:0048013];establishment or maintenance of cell polarity [G…	structural constituent of cytoskeleton [GO:0005200];ATP binding [GO:0005524];actin binding [GO:0003779];-	Arp2/3 protein complex [GO:0005885];lamellipodium [GO:0030027];cytoplasm [GO:0005737];actin cytoskeleton [GO:0015629];brush border [GO:0005903];site of double-strand break [GO:0035861];nucleus [GO:0005634];cytosol [GO:0005829];cell-cell junction [GO:0005911];focal adhesion [GO:0005925];membrane [GO:0016020];extracellular exosome [GO:0070062];-	positive regulation of transcription by RNA polymerase II [GO:0045944];spindle localization [GO:0051653];meiotic cytokinesis [GO:0033206];asymmetric cell division [GO:0008356];Fc-gamma receptor signaling pathway involved in phagocytosis [GO:0038096];Arp2/3 complex-mediated actin nucleation [GO:0034314];ephrin receptor signaling pathway [GO:0048013];establishment or maintenance of cell polarity [G…
P15880	40S ribosomal protein S2	6187	RPS2	cytoplasmic translation [GO:0002181];positive regulation of ubiquitin-protein transferase activity [GO:0051443];nuclear-transcribed mRNA catabolic process, nonsense-mediated decay [GO:0000184];rRNA processing [GO:0006364];viral transcription [GO:0019083];translational initiation [GO:0006413];translation [GO:0006412];SRP-dependent cotranslational protein targeting to membrane [GO:0006614];-	RNA binding [GO:0003723];mRNA binding [GO:0003729];cadherin binding [GO:0045296];structural constituent of ribosome [GO:0003735];-;fibroblast growth factor binding [GO:0017134];enzyme binding [GO:0019899]	cytosolic ribosome [GO:0022626];nucleus [GO:0005634];cytosol [GO:0005829];nucleoplasm [GO:0005654];focal adhesion [GO:0005925];cytosolic small ribosomal subunit [GO:0022627];membrane [GO:0016020];extracellular exosome [GO:0070062];-	cytoplasmic translation [GO:0002181];positive regulation of ubiquitin-protein transferase activity [GO:0051443];nuclear-transcribed mRNA catabolic process, nonsense-mediated decay [GO:0000184];rRNA processing [GO:0006364];viral transcription [GO:0019083];translational initiation [GO:0006413];translation [GO:0006412];SRP-dependent cotranslational protein targeting to membrane [GO:0006614];-;RNA bi…
H7BXY3	RNA helicase	22907	DHX30	-	hydrolase activity [GO:0016787];ATP binding [GO:0005524];RNA helicase activity [GO:0003724];nucleic acid binding [GO:0003676];-	cytosol [GO:0005829];-;mitochondrion [GO:0005739]	-;hydrolase activity [GO:0016787];ATP binding [GO:0005524];RNA helicase activity [GO:0003724];nucleic acid binding [GO:0003676];-;cytosol [GO:0005829];-;mitochondrion [GO:0005739]
B3GQS7	60 kDa chaperonin		HSPD1	response to cold [GO:0009409];protein refolding [GO:0042026];-	ATPase activity [GO:0016887];ATP binding [GO:0005524];-;isomerase activity [GO:0016853]	-	response to cold [GO:0009409];protein refolding [GO:0042026];-;ATPase activity [GO:0016887];ATP binding [GO:0005524];-;isomerase activity [GO:0016853];-
P61247	40S ribosomal protein S3a	6189	RPS3A	cell differentiation [GO:0030154];cytoplasmic translation [GO:0002181];nuclear-transcribed mRNA catabolic process, nonsense-mediated decay [GO:0000184];viral transcription [GO:0019083];translation [GO:0006412];negative regulation of apoptotic process [GO:0043066];SRP-dependent cotranslational protein targeting to membrane [GO:0006614];-;translational initiation [GO:0006413]	structural constituent of ribosome [GO:0003735];RNA binding [GO:0003723];-;mRNA 5'-UTR binding [GO:0048027]	cytosolic ribosome [GO:0022626];ribonucleoprotein complex [GO:1990904];cytoplasm [GO:0005737];nucleolus [GO:0005730];cytosolic small ribosomal subunit [GO:0022627];nucleus [GO:0005634];cytosol [GO:0005829];nucleoplasm [GO:0005654];focal adhesion [GO:0005925];endoplasmic reticulum [GO:0005783];extracellular exosome [GO:0070062];-	cell differentiation [GO:0030154];cytoplasmic translation [GO:0002181];nuclear-transcribed mRNA catabolic process, nonsense-mediated decay [GO:0000184];viral transcription [GO:0019083];translation [GO:0006412];negative regulation of apoptotic process [GO:0043066];SRP-dependent cotranslational protein targeting to membrane [GO:0006614];-;translational initiation [GO:0006413];structural constituent…
P46087	Probable 28S rRNA (cytosine(4447)-C(5))-methyltransferase	4839	NOP2	positive regulation of cell population proliferation [GO:0008284];regulation of transcription by RNA polymerase II [GO:0006357];regulation of signal transduction by p53 class mediator [GO:1901796];ribosomal large subunit assembly [GO:0000027];maturation of LSU-rRNA [GO:0000470];rRNA base methylation [GO:0070475];RNA methylation [GO:0001510];-	RNA binding [GO:0003723];rRNA (cytosine-C5-)-methyltransferase activity [GO:0009383];-	nucleolus [GO:0005730];nucleoplasm [GO:0005654];-	positive regulation of cell population proliferation [GO:0008284];regulation of transcription by RNA polymerase II [GO:0006357];regulation of signal transduction by p53 class mediator [GO:1901796];ribosomal large subunit assembly [GO:0000027];maturation of LSU-rRNA [GO:0000470];rRNA base methylation [GO:0070475];RNA methylation [GO:0001510];-;RNA binding [GO:0003723];rRNA (cytosine-C5-)-methyltra…
Q15149	Plectin	5339	PLEC	intermediate filament cytoskeleton organization [GO:0045104];collagen fibril organization [GO:0030199];hemidesmosome assembly [GO:0031581];wound healing [GO:0042060];-	RNA binding [GO:0003723];ankyrin binding [GO:0030506];structural constituent of cytoskeleton [GO:0005200];structural molecule activity [GO:0005198];actin binding [GO:0003779];structural constituent of muscle [GO:0008307];-;cadherin binding [GO:0045296]	hemidesmosome [GO:0030056];plasma membrane [GO:0005886];cytoplasm [GO:0005737];perinuclear region of cytoplasm [GO:0048471];brush border [GO:0005903];costamere [GO:0043034];cytosol [GO:0005829];sarcoplasm [GO:0016528];focal adhesion [GO:0005925];sarcolemma [GO:0042383];membrane [GO:0016020];extracellular exosome [GO:0070062];-;intermediate filament cytoskeleton [GO:0045111]	intermediate filament cytoskeleton organization [GO:0045104];collagen fibril organization [GO:0030199];hemidesmosome assembly [GO:0031581];wound healing [GO:0042060];-;RNA binding [GO:0003723];ankyrin binding [GO:0030506];structural constituent of cytoskeleton [GO:0005200];structural molecule activity [GO:0005198];actin binding [GO:0003779];structural constituent of muscle [GO:0008307];-;cadherin…
P08754	Guanine nucleotide-binding protein G(i) subunit alpha-3	2773	GNAI3	platelet activation [GO:0030168];positive regulation of vascular associated smooth muscle cell proliferation [GO:1904707];brain development [GO:0007420];positive regulation of NAD(P)H oxidase activity [GO:0033864];negative regulation of apoptotic signaling pathway [GO:2001234];dopamine receptor signaling pathway [GO:0007212];adenylate cyclase-modulating G protein-coupled receptor signaling pathwa…	GTP binding [GO:0005525];metal ion binding [GO:0046872];protein domain specific binding [GO:0019904];GTPase activity [GO:0003924];GDP binding [GO:0019003];G protein-coupled serotonin receptor binding [GO:0031821];G-protein beta/gamma-subunit complex binding [GO:0031683];GTPase activating protein binding [GO:0032794];-;G protein-coupled receptor binding [GO:0001664]	zymogen granule [GO:0042588];midbody [GO:0030496];Golgi apparatus [GO:0005794];plasma membrane [GO:0005886];cytoplasm [GO:0005737];lysosomal membrane [GO:0005765];membrane raft [GO:0045121];centrosome [GO:0005813];membrane [GO:0016020];extracellular exosome [GO:0070062];-;heterotrimeric G-protein complex [GO:0005834]	platelet activation [GO:0030168];positive regulation of vascular associated smooth muscle cell proliferation [GO:1904707];brain development [GO:0007420];positive regulation of NAD(P)H oxidase activity [GO:0033864];negative regulation of apoptotic signaling pathway [GO:2001234];dopamine receptor signaling pathway [GO:0007212];adenylate cyclase-modulating G protein-coupled receptor signaling pathwa…
B2R7T8	F-actin-capping protein subunit beta			actin cytoskeleton organization [GO:0030036];-;barbed-end actin filament capping [GO:0051016]	actin binding [GO:0003779];-	-;F-actin capping protein complex [GO:0008290];sarcomere [GO:0030017]	actin cytoskeleton organization [GO:0030036];-;barbed-end actin filament capping [GO:0051016];actin binding [GO:0003779];-;-;F-actin capping protein complex [GO:0008290];sarcomere [GO:0030017]
B4E0S6	RNA helicase			-	hydrolase activity [GO:0016787];ATP binding [GO:0005524];nucleic acid binding [GO:0003676];RNA helicase activity [GO:0003724]	-	-;hydrolase activity [GO:0016787];ATP binding [GO:0005524];nucleic acid binding [GO:0003676];RNA helicase activity [GO:0003724];-
F8W6I7	Helix-destabilizing protein		HNRNPA1	mRNA transport [GO:0051028];mRNA processing [GO:0006397];-;RNA splicing [GO:0008380]	RNA binding [GO:0003723];-	cytoplasm [GO:0005737];nucleoplasm [GO:0005654];-	mRNA transport [GO:0051028];mRNA processing [GO:0006397];-;RNA splicing [GO:0008380];RNA binding [GO:0003723];-;cytoplasm [GO:0005737];nucleoplasm [GO:0005654];-
J3KRX5	60S ribosomal protein L17		RPL17	translation [GO:0006412];-	structural constituent of ribosome [GO:0003735];-	-;large ribosomal subunit [GO:0015934]	translation [GO:0006412];-;structural constituent of ribosome [GO:0003735];-;-;large ribosomal subunit [GO:0015934]
P63096	Guanine nucleotide-binding protein G(i) subunit alpha-1	2770	GNAI1	platelet activation [GO:0030168];negative regulation of synaptic transmission [GO:0050805];regulation of cAMP-mediated signaling [GO:0043949];cellular response to forskolin [GO:1904322];G protein-coupled receptor signaling pathway [GO:0007186];adenylate cyclase-modulating G protein-coupled receptor signaling pathway [GO:0007188];cell division [GO:0051301];regulation of mitotic spindle organizatio…	GTP binding [GO:0005525];magnesium ion binding [GO:0000287];GTPase activity [GO:0003924];GDP binding [GO:0019003];G protein-coupled serotonin receptor binding [GO:0031821];G-protein beta/gamma-subunit complex binding [GO:0031683];GTPase activating protein binding [GO:0032794];-;G protein-coupled receptor binding [GO:0001664]	cell cortex region [GO:0099738];plasma membrane [GO:0005886];cytoplasm [GO:0005737];lysosomal membrane [GO:0005765];membrane raft [GO:0045121];nucleus [GO:0005634];centrosome [GO:0005813];midbody [GO:0030496];extracellular exosome [GO:0070062];-;heterotrimeric G-protein complex [GO:0005834]	platelet activation [GO:0030168];negative regulation of synaptic transmission [GO:0050805];regulation of cAMP-mediated signaling [GO:0043949];cellular response to forskolin [GO:1904322];G protein-coupled receptor signaling pathway [GO:0007186];adenylate cyclase-modulating G protein-coupled receptor signaling pathway [GO:0007188];cell division [GO:0051301];regulation of mitotic spindle organizatio…
H9KV75	Alpha-actinin-1		ACTN1	-	calcium ion binding [GO:0005509];actin binding [GO:0003779]	-	-;calcium ion binding [GO:0005509];actin binding [GO:0003779];-
P04899	Guanine nucleotide-binding protein G(i) subunit alpha-2	2771	GNAI2	positive regulation of cell migration [GO:0030335];platelet activation [GO:0030168];negative regulation of synaptic transmission [GO:0050805];positive regulation of urine volume [GO:0035810];positive regulation of vascular associated smooth muscle cell proliferation [GO:1904707];positive regulation of renal sodium excretion [GO:0035815];negative regulation of apoptotic signaling pathway [GO:20012…	GTP binding [GO:0005525];metal ion binding [GO:0046872];GTPase activity [GO:0003924];G-protein beta/gamma-subunit complex binding [GO:0031683];-;G protein-coupled receptor binding [GO:0001664]	cell body [GO:0044297];extracellular vesicle [GO:1903561];midbody [GO:0030496];plasma membrane [GO:0005886];synapse [GO:0045202];cytoplasm [GO:0005737];membrane raft [GO:0045121];cytosol [GO:0005829];centrosome [GO:0005813];nucleoplasm [GO:0005654];dendrite [GO:0030425];membrane [GO:0016020];extracellular exosome [GO:0070062];-;heterotrimeric G-protein complex [GO:0005834]	positive regulation of cell migration [GO:0030335];platelet activation [GO:0030168];negative regulation of synaptic transmission [GO:0050805];positive regulation of urine volume [GO:0035810];positive regulation of vascular associated smooth muscle cell proliferation [GO:1904707];positive regulation of renal sodium excretion [GO:0035815];negative regulation of apoptotic signaling pathway [GO:20012…
Q5HYL6	Uncharacterized protein DKFZp686E1899		DKFZp686E1899	actin cytoskeleton organization [GO:0030036];erythrocyte development [GO:0048821];pointed-end actin filament capping [GO:0051694];-	tropomyosin binding [GO:0005523];-	cytoskeleton [GO:0005856];-	actin cytoskeleton organization [GO:0030036];erythrocyte development [GO:0048821];pointed-end actin filament capping [GO:0051694];-;tropomyosin binding [GO:0005523];-;cytoskeleton [GO:0005856];-
A0A024R2Z6	Guanine nucleotide-binding protein-like 3		GNL3	-	GTP binding [GO:0005525]	-	-;GTP binding [GO:0005525];-
A0A1Y0BRN0	Unconventional myosin-6		Myo6-008	endocytosis [GO:0006897];sensory perception of sound [GO:0007605];-;protein transport [GO:0015031]	actin filament binding [GO:0051015];motor activity [GO:0003774];ATP binding [GO:0005524];-	clathrin-coated vesicle [GO:0030136];Golgi apparatus [GO:0005794];perinuclear region of cytoplasm [GO:0048471];nucleus [GO:0005634];cytosol [GO:0005829];microvillus [GO:0005902];myosin complex [GO:0016459];ruffle membrane [GO:0032587];filopodium [GO:0030175];clathrin-coated pit [GO:0005905];-	endocytosis [GO:0006897];sensory perception of sound [GO:0007605];-;protein transport [GO:0015031];actin filament binding [GO:0051015];motor activity [GO:0003774];ATP binding [GO:0005524];-;clathrin-coated vesicle [GO:0030136];Golgi apparatus [GO:0005794];perinuclear region of cytoplasm [GO:0048471];nucleus [GO:0005634];cytosol [GO:0005829];microvillus [GO:0005902];myosin complex [GO:0016459];ruf…
P25398	40S ribosomal protein S12	6206	RPS12	cytoplasmic translation [GO:0002181];nuclear-transcribed mRNA catabolic process, nonsense-mediated decay [GO:0000184];viral transcription [GO:0019083];translational initiation [GO:0006413];translation [GO:0006412];SRP-dependent cotranslational protein targeting to membrane [GO:0006614];-	structural constituent of ribosome [GO:0003735];RNA binding [GO:0003723];-	cytosolic ribosome [GO:0022626];Golgi apparatus [GO:0005794];cytosol [GO:0005829];nucleoplasm [GO:0005654];cytosolic small ribosomal subunit [GO:0022627];membrane [GO:0016020];intracellular membrane-bounded organelle [GO:0043231];-	cytoplasmic translation [GO:0002181];nuclear-transcribed mRNA catabolic process, nonsense-mediated decay [GO:0000184];viral transcription [GO:0019083];translational initiation [GO:0006413];translation [GO:0006412];SRP-dependent cotranslational protein targeting to membrane [GO:0006614];-;structural constituent of ribosome [GO:0003735];RNA binding [GO:0003723];-;cytosolic ribosome [GO:0022626];Gol…
P08238	Heat shock protein HSP 90-beta	3326	HSP90AB1	telomere maintenance via telomerase [GO:0007004];negative regulation of protein metabolic process [GO:0051248];regulation of interferon-gamma-mediated signaling pathway [GO:0060334];positive regulation of telomerase activity [GO:0051973];positive regulation of tau-protein kinase activity [GO:1902949];axon extension [GO:0048675];regulation of type I interferon-mediated signaling pathway [GO:006033…	GTP binding [GO:0005525];protein homodimerization activity [GO:0042803];UTP binding [GO:0002134];ATP-dependent protein binding [GO:0043008];tau protein binding [GO:0048156];MHC class II protein complex binding [GO:0023026];TPR domain binding [GO:0030911];heat shock protein binding [GO:0031072];DNA polymerase binding [GO:0070182];double-stranded RNA binding [GO:0003725];ubiquitin protein ligase bi…	inclusion body [GO:0016234];perinuclear region of cytoplasm [GO:0048471];lysosomal membrane [GO:0005765];neuronal cell body [GO:0043025];ficolin-1-rich granule lumen [GO:1904813];apical plasma membrane [GO:0016324];nucleus [GO:0005634];HSP90-CDC37 chaperone complex [GO:1990565];axonal growth cone [GO:0044295];cytoplasm [GO:0005737];cytosol [GO:0005829];dendritic growth cone [GO:0044294];nucleopla…	telomere maintenance via telomerase [GO:0007004];negative regulation of protein metabolic process [GO:0051248];regulation of interferon-gamma-mediated signaling pathway [GO:0060334];positive regulation of telomerase activity [GO:0051973];positive regulation of tau-protein kinase activity [GO:1902949];axon extension [GO:0048675];regulation of type I interferon-mediated signaling pathway [GO:006033…
B2RDE1	cDNA, FLJ96568, highly similar to Homo sapiens tropomyosin 3 (TPM3), mRNA			-	actin binding [GO:0003779];-	cytoskeleton [GO:0005856];-	-;actin binding [GO:0003779];-;cytoskeleton [GO:0005856];-
Q9BU08	CCT-epsilon			protein folding [GO:0006457];-	unfolded protein binding [GO:0051082];ATPase activity [GO:0016887];ATP binding [GO:0005524];-	cytoplasm [GO:0005737];-	protein folding [GO:0006457];-;unfolded protein binding [GO:0051082];ATPase activity [GO:0016887];ATP binding [GO:0005524];-;cytoplasm [GO:0005737];-
P16989	Y-box-binding protein 3	8531	YBX3	3'-UTR-mediated mRNA stabilization [GO:0070935];in utero embryonic development [GO:0001701];negative regulation of transcription by RNA polymerase II [GO:0000122];spermatogenesis [GO:0007283];cellular response to tumor necrosis factor [GO:0071356];negative regulation of intrinsic apoptotic signaling pathway in response to osmotic stress [GO:1902219];negative regulation of skeletal muscle tissue d…	small GTPase binding [GO:0031267];mRNA 3'-UTR binding [GO:0003730];RNA binding [GO:0003723];RNA polymerase II transcription regulatory region sequence-specific DNA binding [GO:0000977];polysome binding [GO:1905538];nucleic acid binding [GO:0003676];-	cytoplasm [GO:0005737];perinuclear region of cytoplasm [GO:0048471];nucleus [GO:0005634];cytosol [GO:0005829];bicellular tight junction [GO:0005923];-	3'-UTR-mediated mRNA stabilization [GO:0070935];in utero embryonic development [GO:0001701];negative regulation of transcription by RNA polymerase II [GO:0000122];spermatogenesis [GO:0007283];cellular response to tumor necrosis factor [GO:0071356];negative regulation of intrinsic apoptotic signaling pathway in response to osmotic stress [GO:1902219];negative regulation of skeletal muscle tissue d…
P51991	Heterogeneous nuclear ribonucleoprotein A3	220988	HNRNPA3	mRNA splicing, via spliceosome [GO:0000398];-;RNA metabolic process [GO:0016070]	RNA binding [GO:0003723];-	ribonucleoprotein complex [GO:1990904];nucleus [GO:0005634];nucleoplasm [GO:0005654];catalytic step 2 spliceosome [GO:0071013];-	mRNA splicing, via spliceosome [GO:0000398];-;RNA metabolic process [GO:0016070];RNA binding [GO:0003723];-;ribonucleoprotein complex [GO:1990904];nucleus [GO:0005634];nucleoplasm [GO:0005654];catalytic step 2 spliceosome [GO:0071013];-
O15144	Actin-related protein 2/3 complex subunit 2	10109	ARPC2	positive regulation of substrate adhesion-dependent cell spreading [GO:1900026];Fc-gamma receptor signaling pathway involved in phagocytosis [GO:0038096];Arp2/3 complex-mediated actin nucleation [GO:0034314];ephrin receptor signaling pathway [GO:0048013];actin filament polymerization [GO:0030041];membrane organization [GO:0061024];actin polymerization-dependent cell motility [GO:0070358];-;positi…	structural constituent of cytoskeleton [GO:0005200];actin binding [GO:0003779];-	muscle cell projection membrane [GO:0036195];Arp2/3 protein complex [GO:0005885];lamellipodium [GO:0030027];site of double-strand break [GO:0035861];actin cytoskeleton [GO:0015629];nucleus [GO:0005634];cytosol [GO:0005829];nucleoplasm [GO:0005654];focal adhesion [GO:0005925];endosome [GO:0005768];extracellular exosome [GO:0070062];glutamatergic synapse [GO:0098978];-;neuron projection [GO:0043005]	positive regulation of substrate adhesion-dependent cell spreading [GO:1900026];Fc-gamma receptor signaling pathway involved in phagocytosis [GO:0038096];Arp2/3 complex-mediated actin nucleation [GO:0034314];ephrin receptor signaling pathway [GO:0048013];actin filament polymerization [GO:0030041];membrane organization [GO:0061024];actin polymerization-dependent cell motility [GO:0070358];-;positi…
P23396	40S ribosomal protein S3	6188	RPS3	DNA damage response, detection of DNA damage [GO:0042769];positive regulation of DNA N-glycosylase activity [GO:1902546];nuclear-transcribed mRNA catabolic process, nonsense-mediated decay [GO:0000184];positive regulation of JUN kinase activity [GO:0043507];spindle assembly [GO:0051225];cellular response to reactive oxygen species [GO:0034614];viral transcription [GO:0019083];chromosome segregati…	endodeoxyribonuclease activity [GO:0004520];damaged DNA binding [GO:0003684];protein kinase A binding [GO:0051018];tubulin binding [GO:0015631];ubiquitin-like protein conjugating enzyme binding [GO:0044390];class I DNA-(apurinic or apyrimidinic site) endonuclease activity [GO:0140078];oxidized purine DNA binding [GO:0032357];DNA binding [GO:0003677];microtubule binding [GO:0008017];small ribosoma…	cytosolic ribosome [GO:0022626];polysome [GO:0005844];focal adhesion [GO:0005925];ruffle membrane [GO:0032587];cytosolic small ribosomal subunit [GO:0022627];mitotic spindle [GO:0072686];nucleolus [GO:0005730];postsynaptic density [GO:0014069];nucleus [GO:0005634];mitochondrial matrix [GO:0005759];ribonucleoprotein complex [GO:1990904];cytoplasm [GO:0005737];mitochondrial inner membrane [GO:00057…	DNA damage response, detection of DNA damage [GO:0042769];positive regulation of DNA N-glycosylase activity [GO:1902546];nuclear-transcribed mRNA catabolic process, nonsense-mediated decay [GO:0000184];positive regulation of JUN kinase activity [GO:0043507];spindle assembly [GO:0051225];cellular response to reactive oxygen species [GO:0034614];viral transcription [GO:0019083];chromosome segregati…
A0A087X0X3	Heterogeneous nuclear ribonucleoprotein M		HNRNPM	mRNA splicing, via spliceosome [GO:0000398];-	RNA binding [GO:0003723];-	nucleoplasm [GO:0005654];-	mRNA splicing, via spliceosome [GO:0000398];-;RNA binding [GO:0003723];-;nucleoplasm [GO:0005654];-
P62241	40S ribosomal protein S8	6202	RPS8	cytoplasmic translation [GO:0002181];nuclear-transcribed mRNA catabolic process, nonsense-mediated decay [GO:0000184];viral transcription [GO:0019083];maturation of SSU-rRNA from tricistronic rRNA transcript (SSU-rRNA, 5.8S rRNA, LSU-rRNA) [GO:0000462];translational initiation [GO:0006413];translation [GO:0006412];SRP-dependent cotranslational protein targeting to membrane [GO:0006614];-	structural constituent of ribosome [GO:0003735];RNA binding [GO:0003723];-	cytosolic ribosome [GO:0022626];ribonucleoprotein complex [GO:1990904];cytosolic small ribosomal subunit [GO:0022627];nucleus [GO:0005634];cytosol [GO:0005829];nucleoplasm [GO:0005654];focal adhesion [GO:0005925];endoplasmic reticulum [GO:0005783];membrane [GO:0016020];extracellular exosome [GO:0070062];-	cytoplasmic translation [GO:0002181];nuclear-transcribed mRNA catabolic process, nonsense-mediated decay [GO:0000184];viral transcription [GO:0019083];maturation of SSU-rRNA from tricistronic rRNA transcript (SSU-rRNA, 5.8S rRNA, LSU-rRNA) [GO:0000462];translational initiation [GO:0006413];translation [GO:0006412];SRP-dependent cotranslational protein targeting to membrane [GO:0006614];-;structur…
O00571	ATP-dependent RNA helicase DDX3X	1654	DDX3X	cell differentiation [GO:0030154];protein localization to cytoplasmic stress granule [GO:1903608];positive regulation of toll-like receptor 7 signaling pathway [GO:0034157];positive regulation of canonical Wnt signaling pathway [GO:0090263];RNA secondary structure unwinding [GO:0010501];extrinsic apoptotic signaling pathway via death domain receptors [GO:0008625];innate immune response [GO:004508…	ribosomal small subunit binding [GO:0043024];RNA strand annealing activity [GO:0033592];translation initiation factor binding [GO:0031369];poly(A) binding [GO:0008143];CTPase activity [GO:0043273];DNA binding [GO:0003677];eukaryotic initiation factor 4E binding [GO:0008190];GTPase activity [GO:0003924];RNA helicase activity [GO:0003724];DNA helicase activity [GO:0003678];transcription factor bind…	P granule [GO:0043186];ficolin-1-rich granule lumen [GO:1904813];plasma membrane [GO:0005886];lamellipodium [GO:0030027];cytoplasm [GO:0005737];cell leading edge [GO:0031252];cytoplasmic stress granule [GO:0010494];NLRP3 inflammasome complex [GO:0072559];nucleus [GO:0005634];cytosol [GO:0005829];centrosome [GO:0005813];nucleoplasm [GO:0005654];secretory granule lumen [GO:0034774];extracellular re…	cell differentiation [GO:0030154];protein localization to cytoplasmic stress granule [GO:1903608];positive regulation of toll-like receptor 7 signaling pathway [GO:0034157];positive regulation of canonical Wnt signaling pathway [GO:0090263];RNA secondary structure unwinding [GO:0010501];extrinsic apoptotic signaling pathway via death domain receptors [GO:0008625];innate immune response [GO:004508…
P14923	Junction plakoglobin	3728	JUP	cell-cell adhesion [GO:0098609];desmosome assembly [GO:0002159];positive regulation of canonical Wnt signaling pathway [GO:0090263];positive regulation of angiogenesis [GO:0045766];endothelial cell-cell adhesion [GO:0071603];regulation of heart rate by cardiac conduction [GO:0086091];positive regulation of cell-matrix adhesion [GO:0001954];negative regulation of blood vessel endothelial cell migr…	transcription coactivator activity [GO:0003713];cell adhesion molecule binding [GO:0050839];nuclear hormone receptor binding [GO:0035257];protein homodimerization activity [GO:0042803];protein kinase binding [GO:0019901];protein-containing complex binding [GO:0044877];protein phosphatase binding [GO:0019903];alpha-catenin binding [GO:0045294];structural molecule activity [GO:0005198];cell adhesiv…	apicolateral plasma membrane [GO:0016327];catenin complex [GO:0016342];lateral plasma membrane [GO:0016328];cytoplasmic side of plasma membrane [GO:0009898];adherens junction [GO:0005912];focal adhesion [GO:0005925];fascia adherens [GO:0005916];desmosome [GO:0030057];zonula adherens [GO:0005915];Z disc [GO:0030018];ficolin-1-rich granule lumen [GO:1904813];intermediate filament [GO:0005882];nucle…	cell-cell adhesion [GO:0098609];desmosome assembly [GO:0002159];positive regulation of canonical Wnt signaling pathway [GO:0090263];positive regulation of angiogenesis [GO:0045766];endothelial cell-cell adhesion [GO:0071603];regulation of heart rate by cardiac conduction [GO:0086091];positive regulation of cell-matrix adhesion [GO:0001954];negative regulation of blood vessel endothelial cell migr…
A0A384N6C7	Epididymis secretory sperm binding protein			mRNA processing [GO:0006397];-	RNA binding [GO:0003723];-	-;nucleus [GO:0005634]	mRNA processing [GO:0006397];-;RNA binding [GO:0003723];-;-;nucleus [GO:0005634]
P05387	60S acidic ribosomal protein P2	6181	RPLP2	cytoplasmic translational elongation [GO:0002182];nuclear-transcribed mRNA catabolic process, nonsense-mediated decay [GO:0000184];rRNA processing [GO:0006364];viral transcription [GO:0019083];translational initiation [GO:0006413];translation [GO:0006412];SRP-dependent cotranslational protein targeting to membrane [GO:0006614];-	structural constituent of ribosome [GO:0003735];-	cytosolic large ribosomal subunit [GO:0022625];cytosol [GO:0005829];focal adhesion [GO:0005925];membrane [GO:0016020];extracellular exosome [GO:0070062];-	cytoplasmic translational elongation [GO:0002182];nuclear-transcribed mRNA catabolic process, nonsense-mediated decay [GO:0000184];rRNA processing [GO:0006364];viral transcription [GO:0019083];translational initiation [GO:0006413];translation [GO:0006412];SRP-dependent cotranslational protein targeting to membrane [GO:0006614];-;structural constituent of ribosome [GO:0003735];-;cytosolic large ri…
Q9NX58	Cell growth-regulating nucleolar protein	55646	LYAR	negative regulation of transcription by RNA polymerase II [GO:0000122];erythrocyte development [GO:0048821];positive regulation of phagocytosis [GO:0050766];innate immune response [GO:0045087];rRNA processing [GO:0006364];positive regulation of transcription by RNA polymerase I [GO:0045943];negative regulation of innate immune response [GO:0045824];-	activating transcription factor binding [GO:0033613];metal ion binding [GO:0046872];RNA binding [GO:0003723];DNA binding [GO:0003677];identical protein binding [GO:0042802];transcription regulator inhibitor activity [GO:0140416];-	cytoplasm [GO:0005737];photoreceptor outer segment [GO:0001750];nucleolus [GO:0005730];nucleus [GO:0005634];nucleoplasm [GO:0005654];-	negative regulation of transcription by RNA polymerase II [GO:0000122];erythrocyte development [GO:0048821];positive regulation of phagocytosis [GO:0050766];innate immune response [GO:0045087];rRNA processing [GO:0006364];positive regulation of transcription by RNA polymerase I [GO:0045943];negative regulation of innate immune response [GO:0045824];-;activating transcription factor binding [GO:00…
B2R8Z8	cDNA, FLJ94136, highly similar to Homo sapiens synaptotagmin binding, cytoplasmic RNA interacting protein (SYNCRIP), mRNA			-	RNA binding [GO:0003723]	-	-;RNA binding [GO:0003723];-
P31943	Heterogeneous nuclear ribonucleoprotein H	3187	HNRNPH1	regulation of RNA splicing [GO:0043484];RNA processing [GO:0006396];RNA metabolic process [GO:0016070];mRNA splicing, via spliceosome [GO:0000398];fibroblast growth factor receptor signaling pathway [GO:0008543];-	identical protein binding [GO:0042802];RNA binding [GO:0003723];-;poly(U) RNA binding [GO:0008266]	ribonucleoprotein complex [GO:1990904];nucleus [GO:0005634];cytosol [GO:0005829];nucleoplasm [GO:0005654];catalytic step 2 spliceosome [GO:0071013];membrane [GO:0016020];-	regulation of RNA splicing [GO:0043484];RNA processing [GO:0006396];RNA metabolic process [GO:0016070];mRNA splicing, via spliceosome [GO:0000398];fibroblast growth factor receptor signaling pathway [GO:0008543];-;identical protein binding [GO:0042802];RNA binding [GO:0003723];-;poly(U) RNA binding [GO:0008266];ribonucleoprotein complex [GO:1990904];nucleus [GO:0005634];cytosol [GO:0005829];nucle…
A0A6I8PIX7	Supervillin	6840	SVIL	cytoskeleton organization [GO:0007010];-	actin filament binding [GO:0051015];-	-	cytoskeleton organization [GO:0007010];-;actin filament binding [GO:0051015];-;-
Q13084	39S ribosomal protein L28, mitochondrial	10573	MRPL28	mitochondrial translational elongation [GO:0070125];translation [GO:0006412];-;mitochondrial translational termination [GO:0070126]	structural constituent of ribosome [GO:0003735];RNA binding [GO:0003723];-	mitochondrial large ribosomal subunit [GO:0005762];mitochondrial ribosome [GO:0005761];mitochondrial inner membrane [GO:0005743];cytosol [GO:0005829];-;mitochondrion [GO:0005739]	mitochondrial translational elongation [GO:0070125];translation [GO:0006412];-;mitochondrial translational termination [GO:0070126];structural constituent of ribosome [GO:0003735];RNA binding [GO:0003723];-;mitochondrial large ribosomal subunit [GO:0005762];mitochondrial ribosome [GO:0005761];mitochondrial inner membrane [GO:0005743];cytosol [GO:0005829];-;mitochondrion [GO:0005739]
P82650	28S ribosomal protein S22, mitochondrial	56945	MRPS22	mitochondrial translational elongation [GO:0070125];-;mitochondrial translational termination [GO:0070126]	structural constituent of ribosome [GO:0003735];-	mitochondrial ribosome [GO:0005761];mitochondrion [GO:0005739];mitochondrial inner membrane [GO:0005743];mitochondrial small ribosomal subunit [GO:0005763];-	mitochondrial translational elongation [GO:0070125];-;mitochondrial translational termination [GO:0070126];structural constituent of ribosome [GO:0003735];-;mitochondrial ribosome [GO:0005761];mitochondrion [GO:0005739];mitochondrial inner membrane [GO:0005743];mitochondrial small ribosomal subunit [GO:0005763];-
P62979	Ubiquitin-40S ribosomal protein S27a	6233	RPS27A	DNA damage response, detection of DNA damage [GO:0042769];pre-replicative complex assembly [GO:0036388];TRIF-dependent toll-like receptor signaling pathway [GO:0035666];amyloid fibril formation [GO:1990000];error-free translesion synthesis [GO:0070987];nuclear-transcribed mRNA catabolic process, nonsense-mediated decay [GO:0000184];virion assembly [GO:0019068];endoplasmic reticulum mannose trimmi…	metal ion binding [GO:0046872];RNA binding [GO:0003723];structural constituent of ribosome [GO:0003735];ubiquitin protein ligase binding [GO:0031625];protein tag [GO:0031386];-	cytosolic ribosome [GO:0022626];endoplasmic reticulum quality control compartment [GO:0044322];cytosolic small ribosomal subunit [GO:0022627];nucleolus [GO:0005730];mitochondrial outer membrane [GO:0005741];nucleus [GO:0005634];host cell [GO:0043657];extracellular space [GO:0005615];endocytic vesicle membrane [GO:0030666];cytoplasm [GO:0005737];cytosol [GO:0005829];nucleoplasm [GO:0005654];small …	DNA damage response, detection of DNA damage [GO:0042769];pre-replicative complex assembly [GO:0036388];TRIF-dependent toll-like receptor signaling pathway [GO:0035666];amyloid fibril formation [GO:1990000];error-free translesion synthesis [GO:0070987];nuclear-transcribed mRNA catabolic process, nonsense-mediated decay [GO:0000184];virion assembly [GO:0019068];endoplasmic reticulum mannose trimmi…
Q9BQG0	Myb-binding protein 1A	10514	MYBBP1A	regulation of transcription, DNA-templated [GO:0006355];respiratory electron transport chain [GO:0022904];intrinsic apoptotic signaling pathway by p53 class mediator [GO:0072332];osteoblast differentiation [GO:0001649];positive regulation of gene expression, epigenetic [GO:0045815];ribosome biogenesis [GO:0042254];positive regulation of anoikis [GO:2000210];negative regulation of transcription, D…	RNA binding [GO:0003723];sequence-specific DNA binding [GO:0043565];transcription corepressor activity [GO:0003714];transcription factor binding [GO:0008134];E-box binding [GO:0070888];-	NLS-dependent protein nuclear import complex [GO:0042564];cytoplasm [GO:0005737];nucleolus [GO:0005730];nucleus [GO:0005634];nucleoplasm [GO:0005654];membrane [GO:0016020];intracellular membrane-bounded organelle [GO:0043231];-	regulation of transcription, DNA-templated [GO:0006355];respiratory electron transport chain [GO:0022904];intrinsic apoptotic signaling pathway by p53 class mediator [GO:0072332];osteoblast differentiation [GO:0001649];positive regulation of gene expression, epigenetic [GO:0045815];ribosome biogenesis [GO:0042254];positive regulation of anoikis [GO:2000210];negative regulation of transcription, D…
B3KP90	Protein-serine/threonine phosphatase			-	protein serine phosphatase activity [GO:0106306];magnesium ion binding [GO:0000287];manganese ion binding [GO:0030145];protein threonine phosphatase activity [GO:0106307]	-	-;protein serine phosphatase activity [GO:0106306];magnesium ion binding [GO:0000287];manganese ion binding [GO:0030145];protein threonine phosphatase activity [GO:0106307];-
A0A384ME17	Elongation factor Tu	7284	TUFM	-;response to ethanol [GO:0045471]	GTP binding [GO:0005525];translation elongation factor activity [GO:0003746];-;GTPase activity [GO:0003924]	synapse [GO:0045202];-;mitochondrion [GO:0005739]	-;response to ethanol [GO:0045471];GTP binding [GO:0005525];translation elongation factor activity [GO:0003746];-;GTPase activity [GO:0003924];synapse [GO:0045202];-;mitochondrion [GO:0005739]
Q96SB3	Neurabin-2	84687	PPP1R9B	regulation of protein phosphorylation [GO:0001932];positive regulation of protein localization to actin cortical patch [GO:1904372];learning [GO:0007612];protein localization to cell periphery [GO:1990778];response to prostaglandin E [GO:0034695];regulation of cell growth by extracellular stimulus [GO:0001560];response to immobilization stress [GO:0035902];actin filament organization [GO:0007015]…	protein kinase activity [GO:0004672];protein phosphatase inhibitor activity [GO:0004864];actin filament binding [GO:0051015];D2 dopamine receptor binding [GO:0031749];protein C-terminus binding [GO:0008022];-;ion channel binding [GO:0044325];protein phosphatase 1 binding [GO:0008157];kinase binding [GO:0019900]	protein phosphatase type 1 complex [GO:0000164];cytoplasmic side of dendritic spine plasma membrane [GO:1990780];plasma membrane [GO:0005886];lamellipodium [GO:0030027];cytoplasm [GO:0005737];actin cytoskeleton [GO:0015629];growth cone [GO:0030426];adherens junction [GO:0005912];neuronal cell body [GO:0043025];postsynaptic density [GO:0014069];-;cortical actin cytoskeleton [GO:0030864];nucleoplas…	regulation of protein phosphorylation [GO:0001932];positive regulation of protein localization to actin cortical patch [GO:1904372];learning [GO:0007612];protein localization to cell periphery [GO:1990778];response to prostaglandin E [GO:0034695];regulation of cell growth by extracellular stimulus [GO:0001560];response to immobilization stress [GO:0035902];actin filament organization [GO:0007015]…
Q562M3	Actin-like protein		ACT	-	-	-	-
Q04695	Keratin, type I cytoskeletal 17	3872	KRT17	keratinization [GO:0031424];intermediate filament organization [GO:0045109];positive regulation of hair follicle development [GO:0051798];positive regulation of translation [GO:0045727];cornification [GO:0070268];hair follicle morphogenesis [GO:0031069];positive regulation of cell growth [GO:0030307];-	structural molecule activity [GO:0005198];-	cell periphery [GO:0071944];intermediate filament [GO:0005882];cytosol [GO:0005829];-;intermediate filament cytoskeleton [GO:0045111]	keratinization [GO:0031424];intermediate filament organization [GO:0045109];positive regulation of hair follicle development [GO:0051798];positive regulation of translation [GO:0045727];cornification [GO:0070268];hair follicle morphogenesis [GO:0031069];positive regulation of cell growth [GO:0030307];-;structural molecule activity [GO:0005198];-;cell periphery [GO:0071944];intermediate filament […
A0A0G2JIW1	Heat shock 70 kDa protein 1B		HSPA1B	-	ATPase activity [GO:0016887];ATP binding [GO:0005524]	-	-;ATPase activity [GO:0016887];ATP binding [GO:0005524];-
P05388	60S acidic ribosomal protein P0	6175	RPLP0	cytoplasmic translation [GO:0002181];nuclear-transcribed mRNA catabolic process, nonsense-mediated decay [GO:0000184];interleukin-12-mediated signaling pathway [GO:0035722];rRNA processing [GO:0006364];ribosomal large subunit assembly [GO:0000027];viral transcription [GO:0019083];translational initiation [GO:0006413];translation [GO:0006412];SRP-dependent cotranslational protein targeting to memb…	structural constituent of ribosome [GO:0003735];RNA binding [GO:0003723];large ribosomal subunit rRNA binding [GO:0070180];-	cytosolic ribosome [GO:0022626];cytoplasmic ribonucleoprotein granule [GO:0036464];endoplasmic reticulum [GO:0005783];cytoplasm [GO:0005737];postsynapse [GO:0098794];cytosolic large ribosomal subunit [GO:0022625];ribonucleoprotein complex [GO:1990904];postsynaptic density [GO:0014069];nucleus [GO:0005634];cytosol [GO:0005829];focal adhesion [GO:0005925];dendrite [GO:0030425];membrane [GO:0016020]…	cytoplasmic translation [GO:0002181];nuclear-transcribed mRNA catabolic process, nonsense-mediated decay [GO:0000184];interleukin-12-mediated signaling pathway [GO:0035722];rRNA processing [GO:0006364];ribosomal large subunit assembly [GO:0000027];viral transcription [GO:0019083];translational initiation [GO:0006413];translation [GO:0006412];SRP-dependent cotranslational protein targeting to memb…
B4DY09	Interleukin enhancer-binding factor 2	3608	ILF2	-	-	nucleoplasm [GO:0005654]	-;-;nucleoplasm [GO:0005654]
P62750	60S ribosomal protein L23a	6147	RPL23A	cytoplasmic translation [GO:0002181];nuclear-transcribed mRNA catabolic process, nonsense-mediated decay [GO:0000184];rRNA processing [GO:0006364];ribosomal large subunit assembly [GO:0000027];viral transcription [GO:0019083];translational initiation [GO:0006413];translation [GO:0006412];SRP-dependent cotranslational protein targeting to membrane [GO:0006614];-	RNA binding [GO:0003723];rRNA binding [GO:0019843];structural constituent of ribosome [GO:0003735];TORC2 complex binding [GO:1904841];-;cadherin binding [GO:0045296]	cytosolic ribosome [GO:0022626];cytoplasm [GO:0005737];nucleolus [GO:0005730];cytosolic large ribosomal subunit [GO:0022625];nucleus [GO:0005634];cytosol [GO:0005829];extracellular exosome [GO:0070062];-	cytoplasmic translation [GO:0002181];nuclear-transcribed mRNA catabolic process, nonsense-mediated decay [GO:0000184];rRNA processing [GO:0006364];ribosomal large subunit assembly [GO:0000027];viral transcription [GO:0019083];translational initiation [GO:0006413];translation [GO:0006412];SRP-dependent cotranslational protein targeting to membrane [GO:0006614];-;RNA binding [GO:0003723];rRNA bindi…
B4DY08	Heterogeneous nuclear ribonucleoproteins C1/C2		HNRNPC	-	RNA binding [GO:0003723]	-	-;RNA binding [GO:0003723];-
Q2VIK8	RcNSEP1			-	nucleic acid binding [GO:0003676]	-	-;nucleic acid binding [GO:0003676];-
O76021	Ribosomal L1 domain-containing protein 1	26156	RSL1D1	osteoblast differentiation [GO:0001649];regulation of protein localization [GO:0032880];regulation of apoptotic process [GO:0042981];maturation of LSU-rRNA [GO:0000470];regulation of cellular senescence [GO:2000772];-	mRNA 3'-UTR binding [GO:0003730];RNA binding [GO:0003723];mRNA 5'-UTR binding [GO:0048027];-;cadherin binding [GO:0045296]	90S preribosome [GO:0030686];chromosome [GO:0005694];nucleolus [GO:0005730];membrane [GO:0016020];-	osteoblast differentiation [GO:0001649];regulation of protein localization [GO:0032880];regulation of apoptotic process [GO:0042981];maturation of LSU-rRNA [GO:0000470];regulation of cellular senescence [GO:2000772];-;mRNA 3'-UTR binding [GO:0003730];RNA binding [GO:0003723];mRNA 5'-UTR binding [GO:0048027];-;cadherin binding [GO:0045296];90S preribosome [GO:0030686];chromosome [GO:0005694];nucle…
P08621	U1 small nuclear ribonucleoprotein 70 kDa	6625	SNRNP70	regulation of RNA splicing [GO:0043484];negative regulation of protein refolding [GO:0061084];mRNA splicing, via spliceosome [GO:0000398];negative regulation of chaperone-mediated autophagy [GO:1904715];regulation of ATPase activity [GO:0043462];positive regulation of mRNA splicing, via spliceosome [GO:0048026];-	snRNA binding [GO:0017069];RNA binding [GO:0003723];mRNA binding [GO:0003729];-;U1 snRNA binding [GO:0030619]	U1 snRNP [GO:0005685];spliceosomal complex [GO:0005681];U2-type prespliceosome [GO:0071004];nuclear speck [GO:0016607];nucleus [GO:0005634];nucleoplasm [GO:0005654];-	regulation of RNA splicing [GO:0043484];negative regulation of protein refolding [GO:0061084];mRNA splicing, via spliceosome [GO:0000398];negative regulation of chaperone-mediated autophagy [GO:1904715];regulation of ATPase activity [GO:0043462];positive regulation of mRNA splicing, via spliceosome [GO:0048026];-;snRNA binding [GO:0017069];RNA binding [GO:0003723];mRNA binding [GO:0003729];-;U1 s…
Q96C19	EF-hand domain-containing protein D2	79180	EFHD2	-	calcium ion binding [GO:0005509];-;cadherin binding [GO:0045296]	membrane raft [GO:0045121];-	-;calcium ion binding [GO:0005509];-;cadherin binding [GO:0045296];membrane raft [GO:0045121];-
A8K651	Complement component 1 Q subcomponent-binding protein, mitochondrial			-;adaptive immune response [GO:0002250]	-	mitochondrial matrix [GO:0005759];-;plasma membrane [GO:0005886]	-;adaptive immune response [GO:0002250];-;mitochondrial matrix [GO:0005759];-;plasma membrane [GO:0005886]
P08670	Vimentin	7431	VIM	viral process [GO:0016032];regulation of mRNA stability [GO:0043488];aggrephagy [GO:0035973];intermediate filament organization [GO:0045109];positive regulation of collagen biosynthetic process [GO:0032967];positive regulation of translation [GO:0045727];cellular response to lipopolysaccharide [GO:0071222];negative regulation of neuron projection development [GO:0010977];cellular response to mura…	scaffold protein binding [GO:0097110];protein domain specific binding [GO:0019904];identical protein binding [GO:0042802];structural constituent of cytoskeleton [GO:0005200];double-stranded RNA binding [GO:0003725];keratin filament binding [GO:1990254];structural constituent of eye lens [GO:0005212];-	peroxisome [GO:0005777];polysome [GO:0005844];intermediate filament [GO:0005882];plasma membrane [GO:0005886];cytoplasm [GO:0005737];cell leading edge [GO:0031252];nuclear matrix [GO:0016363];ribonucleoprotein complex [GO:1990904];cytosol [GO:0005829];phagocytic vesicle [GO:0045335];cytoskeleton [GO:0005856];focal adhesion [GO:0005925];neuron projection [GO:0043005];extracellular exosome [GO:0070…	viral process [GO:0016032];regulation of mRNA stability [GO:0043488];aggrephagy [GO:0035973];intermediate filament organization [GO:0045109];positive regulation of collagen biosynthetic process [GO:0032967];positive regulation of translation [GO:0045727];cellular response to lipopolysaccharide [GO:0071222];negative regulation of neuron projection development [GO:0010977];cellular response to mura…
Q4VB24	Histone cluster 1, H1e		HIST1H1E	nucleosome assembly [GO:0006334];-	DNA binding [GO:0003677];-	nucleus [GO:0005634];-;nucleosome [GO:0000786]	nucleosome assembly [GO:0006334];-;DNA binding [GO:0003677];-;nucleus [GO:0005634];-;nucleosome [GO:0000786]
P05141	ADP/ATP translocase 2	292	SLC25A5	cellular response to leukemia inhibitory factor [GO:1990830];viral process [GO:0016032];erythrocyte differentiation [GO:0030218];positive regulation of cell population proliferation [GO:0008284];adaptive thermogenesis [GO:1990845];negative regulation of mitochondrial outer membrane permeabilization involved in apoptotic signaling pathway [GO:1901029];adenine nucleotide transport [GO:0051503];regu…	adenine transmembrane transporter activity [GO:0015207];ATP [GO:0005471];RNA binding [GO:0003723];adenine nucleotide transmembrane transporter activity [GO:0000295];-;proton transmembrane transporter activity [GO:0015078];ubiquitin protein ligase binding [GO:0031625];oxidative phosphorylation uncoupler activity [GO:0017077]	MMXD complex [GO:0071817];mitochondrial inner membrane [GO:0005743];membrane raft [GO:0045121];mitochondrial nucleoid [GO:0042645];integral component of plasma membrane [GO:0005887];nucleus [GO:0005634];mitochondrial permeability transition pore complex [GO:0005757];-;membrane [GO:0016020];mitochondrion [GO:0005739]	cellular response to leukemia inhibitory factor [GO:1990830];viral process [GO:0016032];erythrocyte differentiation [GO:0030218];positive regulation of cell population proliferation [GO:0008284];adaptive thermogenesis [GO:1990845];negative regulation of mitochondrial outer membrane permeabilization involved in apoptotic signaling pathway [GO:1901029];adenine nucleotide transport [GO:0051503];regu…
P13639	Elongation factor 2	1938	EEF2	response to endoplasmic reticulum stress [GO:0034976];positive regulation of translation [GO:0045727];cellular response to brain-derived neurotrophic factor stimulus [GO:1990416];response to ethanol [GO:0045471];translational elongation [GO:0006414];aging [GO:0007568];response to hydrogen peroxide [GO:0042542];skeletal muscle contraction [GO:0003009];glial cell proliferation [GO:0014009];response…	GTP binding [GO:0005525];p53 binding [GO:0002039];5S rRNA binding [GO:0008097];actin filament binding [GO:0051015];RNA binding [GO:0003723];translation elongation factor activity [GO:0003746];GTPase activity [GO:0003924];ribosome binding [GO:0043022];protein kinase binding [GO:0019901];-;cadherin binding [GO:0045296]	aggresome [GO:0016235];ficolin-1-rich granule lumen [GO:1904813];plasma membrane [GO:0005886];ribonucleoprotein complex [GO:1990904];cytoplasm [GO:0005737];membrane raft [GO:0045121];nucleus [GO:0005634];cytosol [GO:0005829];polysomal ribosome [GO:0042788];secretory granule lumen [GO:0034774];synapse [GO:0045202];membrane [GO:0016020];extracellular region [GO:0005576];extracellular exosome [GO:00…	response to endoplasmic reticulum stress [GO:0034976];positive regulation of translation [GO:0045727];cellular response to brain-derived neurotrophic factor stimulus [GO:1990416];response to ethanol [GO:0045471];translational elongation [GO:0006414];aging [GO:0007568];response to hydrogen peroxide [GO:0042542];skeletal muscle contraction [GO:0003009];glial cell proliferation [GO:0014009];response…
Q92841	Probable ATP-dependent RNA helicase DDX17	10521	DDX17	myoblast differentiation [GO:0045445];positive regulation of transcription by RNA polymerase II [GO:0045944];regulation of skeletal muscle cell differentiation [GO:2001014];RNA processing [GO:0006396];regulation of transcription by RNA polymerase II [GO:0006357];defense response to virus [GO:0051607];intracellular estrogen receptor signaling pathway [GO:0030520];epithelial to mesenchymal transiti…	ATPase activity, acting on RNA [GO:0008186];RNA binding [GO:0003723];ATP binding [GO:0005524];RNA helicase activity [GO:0003724];transcription coactivator activity [GO:0003713];-	ribonucleoprotein complex [GO:1990904];cytoplasm [GO:0005737];nuclear speck [GO:0016607];nucleolus [GO:0005730];nucleus [GO:0005634];cytosol [GO:0005829];nucleoplasm [GO:0005654];membrane [GO:0016020];-	myoblast differentiation [GO:0045445];positive regulation of transcription by RNA polymerase II [GO:0045944];regulation of skeletal muscle cell differentiation [GO:2001014];RNA processing [GO:0006396];regulation of transcription by RNA polymerase II [GO:0006357];defense response to virus [GO:0051607];intracellular estrogen receptor signaling pathway [GO:0030520];epithelial to mesenchymal transiti…
O00425	Insulin-like growth factor 2 mRNA-binding protein 3	10643	IGF2BP3	anatomical structure morphogenesis [GO:0009653];regulation of mRNA stability [GO:0043488];mRNA transport [GO:0051028];nervous system development [GO:0007399];negative regulation of translation [GO:0017148];regulation of cytokine production [GO:0001817];translation [GO:0006412];-;regulation of RNA metabolic process [GO:0051252];regulation of gene expression [GO:0010468]	mRNA 3'-UTR binding [GO:0003730];translation regulator activity [GO:0045182];RNA binding [GO:0003723];mRNA binding [GO:0003729];mRNA 5'-UTR binding [GO:0048027];-	cytosol [GO:0005829];cytoplasm [GO:0005737];-;nucleus [GO:0005634]	anatomical structure morphogenesis [GO:0009653];regulation of mRNA stability [GO:0043488];mRNA transport [GO:0051028];nervous system development [GO:0007399];negative regulation of translation [GO:0017148];regulation of cytokine production [GO:0001817];translation [GO:0006412];-;regulation of RNA metabolic process [GO:0051252];regulation of gene expression [GO:0010468];mRNA 3'-UTR binding [GO:000…
J3KN67	Tropomyosin alpha-3 chain		TPM3	-	actin binding [GO:0003779];-	cytosol [GO:0005829];actin cytoskeleton [GO:0015629];-	-;actin binding [GO:0003779];-;cytosol [GO:0005829];actin cytoskeleton [GO:0015629];-
Q6IQ30	Polyadenylate-binding protein		PABPC4	-	RNA binding [GO:0003723];-	cytoplasm [GO:0005737];-	-;RNA binding [GO:0003723];-;cytoplasm [GO:0005737];-
Q9BZE1	39S ribosomal protein L37, mitochondrial	51253	MRPL37	mitochondrial translational elongation [GO:0070125];translation [GO:0006412];-;mitochondrial translational termination [GO:0070126]	structural constituent of ribosome [GO:0003735];RNA binding [GO:0003723];-	mitochondrial large ribosomal subunit [GO:0005762];mitochondrial ribosome [GO:0005761];mitochondrion [GO:0005739];mitochondrial inner membrane [GO:0005743];-	mitochondrial translational elongation [GO:0070125];translation [GO:0006412];-;mitochondrial translational termination [GO:0070126];structural constituent of ribosome [GO:0003735];RNA binding [GO:0003723];-;mitochondrial large ribosomal subunit [GO:0005762];mitochondrial ribosome [GO:0005761];mitochondrion [GO:0005739];mitochondrial inner membrane [GO:0005743];-
E9PK25	Cofilin, non-muscle isoform		CFL1	actin filament depolymerization [GO:0030042];-	actin binding [GO:0003779];-	actin cytoskeleton [GO:0015629];nucleus [GO:0005634];lamellipodium membrane [GO:0031258];ruffle membrane [GO:0032587];-	actin filament depolymerization [GO:0030042];-;actin binding [GO:0003779];-;actin cytoskeleton [GO:0015629];nucleus [GO:0005634];lamellipodium membrane [GO:0031258];ruffle membrane [GO:0032587];-
E7EX17	Eukaryotic translation initiation factor 4B	1975	EIF4B	eukaryotic translation initiation factor 4F complex assembly [GO:0097010];-	-;RNA strand annealing activity [GO:0033592]	postsynapse [GO:0098794];neuronal cell body [GO:0043025];cytosol [GO:0005829];dendrite [GO:0030425];-	eukaryotic translation initiation factor 4F complex assembly [GO:0097010];-;-;RNA strand annealing activity [GO:0033592];postsynapse [GO:0098794];neuronal cell body [GO:0043025];cytosol [GO:0005829];dendrite [GO:0030425];-
Q9NVP1	ATP-dependent RNA helicase DDX18	8886	DDX18	cellular response to estradiol stimulus [GO:0071392];-;maturation of LSU-rRNA from tricistronic rRNA transcript (SSU-rRNA, 5.8S rRNA, LSU-rRNA) [GO:0000463]	RNA binding [GO:0003723];ATP binding [GO:0005524];-;RNA helicase activity [GO:0003724]	membrane [GO:0016020];-;chromosome [GO:0005694];nucleolus [GO:0005730]	cellular response to estradiol stimulus [GO:0071392];-;maturation of LSU-rRNA from tricistronic rRNA transcript (SSU-rRNA, 5.8S rRNA, LSU-rRNA) [GO:0000463];RNA binding [GO:0003723];ATP binding [GO:0005524];-;RNA helicase activity [GO:0003724];membrane [GO:0016020];-;chromosome [GO:0005694];nucleolus [GO:0005730]
P07900	Heat shock protein HSP 90-alpha	3320	HSP90AA1	telomere maintenance via telomerase [GO:0007004];positive regulation of telomerase activity [GO:0051973];response to cold [GO:0009409];positive regulation of tau-protein kinase activity [GO:1902949];axon extension [GO:0048675];protein insertion into mitochondrial outer membrane [GO:0045040];regulation of necroptotic process [GO:0060544];activation of innate immune response [GO:0002218];receptor-m…	protein homodimerization activity [GO:0042803];scaffold protein binding [GO:0097110];GTPase binding [GO:0051020];tau protein binding [GO:0048156];MHC class II protein complex binding [GO:0023026];TPR domain binding [GO:0030911];DNA polymerase binding [GO:0070182];protein tyrosine kinase binding [GO:1990782];ubiquitin protein ligase binding [GO:0031625];histone deacetylase binding [GO:0042826];RNA…	perinuclear region of cytoplasm [GO:0048471];neuronal cell body [GO:0043025];myelin sheath [GO:0043209];lysosomal lumen [GO:0043202];ficolin-1-rich granule lumen [GO:1904813];nucleus [GO:0005634];axonal growth cone [GO:0044295];cytoplasm [GO:0005737];cytosol [GO:0005829];dendritic growth cone [GO:0044294];nucleoplasm [GO:0005654];secretory granule lumen [GO:0034774];extracellular region [GO:00055…	telomere maintenance via telomerase [GO:0007004];positive regulation of telomerase activity [GO:0051973];response to cold [GO:0009409];positive regulation of tau-protein kinase activity [GO:1902949];axon extension [GO:0048675];protein insertion into mitochondrial outer membrane [GO:0045040];regulation of necroptotic process [GO:0060544];activation of innate immune response [GO:0002218];receptor-m…
Q9BSV4	SFPQ protein		SFPQ	rhythmic process [GO:0048511];-	RNA binding [GO:0003723];-	nuclear speck [GO:0016607];-	rhythmic process [GO:0048511];-;RNA binding [GO:0003723];-;nuclear speck [GO:0016607];-
P30050	60S ribosomal protein L12	6136	RPL12	cytoplasmic translation [GO:0002181];nuclear-transcribed mRNA catabolic process, nonsense-mediated decay [GO:0000184];rRNA processing [GO:0006364];viral transcription [GO:0019083];translational initiation [GO:0006413];translation [GO:0006412];SRP-dependent cotranslational protein targeting to membrane [GO:0006614];-	structural constituent of ribosome [GO:0003735];RNA binding [GO:0003723];large ribosomal subunit rRNA binding [GO:0070180];-	cytosolic ribosome [GO:0022626];cytosolic large ribosomal subunit [GO:0022625];large ribosomal subunit [GO:0015934];postsynaptic density [GO:0014069];cytosol [GO:0005829];focal adhesion [GO:0005925];membrane [GO:0016020];extracellular exosome [GO:0070062];-	cytoplasmic translation [GO:0002181];nuclear-transcribed mRNA catabolic process, nonsense-mediated decay [GO:0000184];rRNA processing [GO:0006364];viral transcription [GO:0019083];translational initiation [GO:0006413];translation [GO:0006412];SRP-dependent cotranslational protein targeting to membrane [GO:0006614];-;structural constituent of ribosome [GO:0003735];RNA binding [GO:0003723];large ri…
K9J957	Proteasome activator complex subunit 3		PSME3	-	-	cytosol [GO:0005829];nucleoplasm [GO:0005654];proteasome activator complex [GO:0008537]	-;-;cytosol [GO:0005829];nucleoplasm [GO:0005654];proteasome activator complex [GO:0008537]
P50990	T-complex protein 1 subunit theta	10694	CCT8	positive regulation of telomere maintenance via telomerase [GO:0032212];positive regulation of establishment of protein localization to telomere [GO:1904851];positive regulation of telomerase RNA localization to Cajal body [GO:1904874];positive regulation of protein localization to Cajal body [GO:1904871];protein stabilization [GO:0050821];toxin transport [GO:1901998];protein folding [GO:0006457]…	ATPase activity [GO:0016887];ATP binding [GO:0005524];unfolded protein binding [GO:0051082];protein folding chaperone [GO:0044183];-;cadherin binding [GO:0045296]	azurophil granule lumen [GO:0035578];cell body [GO:0044297];ficolin-1-rich granule lumen [GO:1904813];chaperonin-containing T-complex [GO:0005832];cytoplasm [GO:0005737];cilium [GO:0005929];cytosol [GO:0005829];centrosome [GO:0005813];nucleoplasm [GO:0005654];secretory granule lumen [GO:0034774];zona pellucida receptor complex [GO:0002199];extracellular region [GO:0005576];extracellular exosome […	positive regulation of telomere maintenance via telomerase [GO:0032212];positive regulation of establishment of protein localization to telomere [GO:1904851];positive regulation of telomerase RNA localization to Cajal body [GO:1904874];positive regulation of protein localization to Cajal body [GO:1904871];protein stabilization [GO:0050821];toxin transport [GO:1901998];protein folding [GO:0006457]…
P61160	Actin-related protein 2	10097	ACTR2	meiotic cytokinesis [GO:0033206];cytosolic transport [GO:0016482];membrane organization [GO:0061024];cilium assembly [GO:0060271];meiotic chromosome movement towards spindle pole [GO:0016344];spindle localization [GO:0051653];asymmetric cell division [GO:0008356];cellular response to trichostatin A [GO:0035984];positive regulation of transcription by RNA polymerase II [GO:0045944];associative lea…	structural constituent of cytoskeleton [GO:0005200];ATP binding [GO:0005524];actin binding [GO:0003779];-	azurophil granule lumen [GO:0035578];Arp2/3 protein complex [GO:0005885];ficolin-1-rich granule lumen [GO:1904813];lamellipodium [GO:0030027];cytoplasm [GO:0005737];actin cytoskeleton [GO:0015629];site of double-strand break [GO:0035861];podosome core [GO:0061825];postsynaptic density [GO:0014069];nucleus [GO:0005634];cytosol [GO:0005829];actin cap [GO:0030478];focal adhesion [GO:0005925];membran…	meiotic cytokinesis [GO:0033206];cytosolic transport [GO:0016482];membrane organization [GO:0061024];cilium assembly [GO:0060271];meiotic chromosome movement towards spindle pole [GO:0016344];spindle localization [GO:0051653];asymmetric cell division [GO:0008356];cellular response to trichostatin A [GO:0035984];positive regulation of transcription by RNA polymerase II [GO:0045944];associative lea…
Q562Z4	Actin-like protein		ACT	-	-	-	-
A0A2R8YFE2	Actin, cytoplasmic 1		ACTB	-	-	-	-
P11387	DNA topoisomerase 1	7150	TOP1	viral process [GO:0016032];response to drug [GO:0042493];embryonic cleavage [GO:0040016];DNA replication [GO:0006260];chromatin remodeling [GO:0006338];circadian rhythm [GO:0007623];chromosome segregation [GO:0007059];DNA topological change [GO:0006265];programmed cell death [GO:0012501];phosphorylation [GO:0016310];-;peptidyl-serine phosphorylation [GO:0018105];circadian regulation of gene expre…	double-stranded DNA binding [GO:0003690];protein serine/threonine kinase activity [GO:0004674];protein domain specific binding [GO:0019904];RNA binding [GO:0003723];DNA binding [GO:0003677];ATP binding [GO:0005524];chromatin binding [GO:0003682];single-stranded DNA binding [GO:0003697];supercoiled DNA binding [GO:0097100];RNA polymerase II cis-regulatory region sequence-specific DNA binding [GO:0…	P-body [GO:0000932];protein-DNA complex [GO:0032993];nucleolus [GO:0005730];nucleus [GO:0005634];-;fibrillar center [GO:0001650];nucleoplasm [GO:0005654];perikaryon [GO:0043204];chromosome [GO:0005694]	viral process [GO:0016032];response to drug [GO:0042493];embryonic cleavage [GO:0040016];DNA replication [GO:0006260];chromatin remodeling [GO:0006338];circadian rhythm [GO:0007623];chromosome segregation [GO:0007059];DNA topological change [GO:0006265];programmed cell death [GO:0012501];phosphorylation [GO:0016310];-;peptidyl-serine phosphorylation [GO:0018105];circadian regulation of gene expre…
Q96EY7	Pentatricopeptide repeat domain-containing protein 3, mitochondrial	55037	PTCD3	mitochondrial translation [GO:0032543];regulation of translation [GO:0006417];mitochondrial translational elongation [GO:0070125];mitochondrial translational termination [GO:0070126];-	RNA binding [GO:0003723];ribosomal small subunit binding [GO:0043024];-;rRNA binding [GO:0019843]	plasma membrane [GO:0005886];ribosome [GO:0005840];mitochondrial inner membrane [GO:0005743];cytosol [GO:0005829];-;nucleoplasm [GO:0005654];mitochondrion [GO:0005739]	mitochondrial translation [GO:0032543];regulation of translation [GO:0006417];mitochondrial translational elongation [GO:0070125];mitochondrial translational termination [GO:0070126];-;RNA binding [GO:0003723];ribosomal small subunit binding [GO:0043024];-;rRNA binding [GO:0019843];plasma membrane [GO:0005886];ribosome [GO:0005840];mitochondrial inner membrane [GO:0005743];cytosol [GO:0005829];-;…
P62140	Serine/threonine-protein phosphatase PP1-beta catalytic subunit	5500	PPP1CB	regulation of circadian rhythm [GO:0042752];protein dephosphorylation [GO:0006470];MAPK cascade [GO:0000165];regulation of glycogen catabolic process [GO:0005981];regulation of glycogen biosynthetic process [GO:0005979];cell division [GO:0051301];entrainment of circadian clock by photoperiod [GO:0043153];regulation of cell adhesion [GO:0030155];glycogen metabolic process [GO:0005977];-;G2/M trans…	protein threonine phosphatase activity [GO:0106307];metal ion binding [GO:0046872];phosphatase activity [GO:0016791];protein serine phosphatase activity [GO:0106306];myosin phosphatase activity [GO:0017018];myosin-light-chain-phosphatase activity [GO:0050115];protein serine/threonine phosphatase activity [GO:0004722];protein kinase binding [GO:0019901];-	protein phosphatase type 1 complex [GO:0000164];plasma membrane [GO:0005886];PTW/PP1 phosphatase complex [GO:0072357];cytoplasm [GO:0005737];glycogen granule [GO:0042587];nucleolus [GO:0005730];nucleus [GO:0005634];cytosol [GO:0005829];nucleoplasm [GO:0005654];focal adhesion [GO:0005925];extracellular exosome [GO:0070062];-	regulation of circadian rhythm [GO:0042752];protein dephosphorylation [GO:0006470];MAPK cascade [GO:0000165];regulation of glycogen catabolic process [GO:0005981];regulation of glycogen biosynthetic process [GO:0005979];cell division [GO:0051301];entrainment of circadian clock by photoperiod [GO:0043153];regulation of cell adhesion [GO:0030155];glycogen metabolic process [GO:0005977];-;G2/M trans…
Q9NVI7	ATPase family AAA domain-containing protein 3A	55210	ATAD3A	mitochondrion organization [GO:0007005];antiviral innate immune response [GO:0140374];negative regulation of apoptotic process [GO:0043066];-;regulation of cell growth [GO:0001558]	ATPase activity [GO:0016887];ATP binding [GO:0005524];zinc ion binding [GO:0008270];identical protein binding [GO:0042802];-	integral component of membrane [GO:0016021];mitochondrion [GO:0005739];mitochondrial inner membrane [GO:0005743];mitochondrial nucleoid [GO:0042645];-	mitochondrion organization [GO:0007005];antiviral innate immune response [GO:0140374];negative regulation of apoptotic process [GO:0043066];-;regulation of cell growth [GO:0001558];ATPase activity [GO:0016887];ATP binding [GO:0005524];zinc ion binding [GO:0008270];identical protein binding [GO:0042802];-;integral component of membrane [GO:0016021];mitochondrion [GO:0005739];mitochondrial inner me…
P11021	Endoplasmic reticulum chaperone BiP	3309	HSPA5	positive regulation of cell migration [GO:0030335];cerebellum structural organization [GO:0021589];regulation of ATF6-mediated unfolded protein response [GO:1903891];cellular response to unfolded protein [GO:0034620];regulation of protein folding in endoplasmic reticulum [GO:0060904];neuron apoptotic process [GO:0051402];neuron differentiation [GO:0030182];substantia nigra development [GO:0021762…	heat shock protein binding [GO:0031072];misfolded protein binding [GO:0051787];protein domain specific binding [GO:0019904];ATPase activity [GO:0016887];ATP binding [GO:0005524];unfolded protein binding [GO:0051082];protein folding chaperone [GO:0044183];ribosome binding [GO:0043022];chaperone binding [GO:0051087];calcium ion binding [GO:0005509];ubiquitin protein ligase binding [GO:0031625];-;ca…	membrane [GO:0016020];focal adhesion [GO:0005925];melanosome [GO:0042470];endoplasmic reticulum-Golgi intermediate compartment [GO:0005793];nucleus [GO:0005634];endoplasmic reticulum lumen [GO:0005788];smooth endoplasmic reticulum [GO:0005790];cytoplasm [GO:0005737];cytosol [GO:0005829];endoplasmic reticulum membrane [GO:0005789];extracellular exosome [GO:0070062];integral component of endoplasmi…	positive regulation of cell migration [GO:0030335];cerebellum structural organization [GO:0021589];regulation of ATF6-mediated unfolded protein response [GO:1903891];cellular response to unfolded protein [GO:0034620];regulation of protein folding in endoplasmic reticulum [GO:0060904];neuron apoptotic process [GO:0051402];neuron differentiation [GO:0030182];substantia nigra development [GO:0021762…
Q92522	Histone H1.10	8971	H1-10	negative regulation of DNA recombination [GO:0045910];nucleosome assembly [GO:0006334];negative regulation of chromatin silencing [GO:0031936];nucleosome positioning [GO:0016584];chromosome condensation [GO:0030261];-	double-stranded DNA binding [GO:0003690];RNA binding [GO:0003723];nucleosomal DNA binding [GO:0031492];-;cadherin binding [GO:0045296]	nucleolus [GO:0005730];nucleus [GO:0005634];nucleoplasm [GO:0005654];-;nucleosome [GO:0000786]	negative regulation of DNA recombination [GO:0045910];nucleosome assembly [GO:0006334];negative regulation of chromatin silencing [GO:0031936];nucleosome positioning [GO:0016584];chromosome condensation [GO:0030261];-;double-stranded DNA binding [GO:0003690];RNA binding [GO:0003723];nucleosomal DNA binding [GO:0031492];-;cadherin binding [GO:0045296];nucleolus [GO:0005730];nucleus [GO:0005634];nu…
P02768	Albumin	213	ALB	platelet degranulation [GO:0002576];negative regulation of programmed cell death [GO:0043069];high-density lipoprotein particle remodeling [GO:0034375];retina homeostasis [GO:0001895];cellular response to starvation [GO:0009267];heme biosynthetic process [GO:0006783];post-translational protein modification [GO:0043687];heme catabolic process [GO:0042167];receptor-mediated endocytosis [GO:0006898]…	fatty acid binding [GO:0005504];exogenous protein binding [GO:0140272];pyridoxal phosphate binding [GO:0030170];DNA binding [GO:0003677];enterobactin binding [GO:1903981];zinc ion binding [GO:0008270];chaperone binding [GO:0051087];-;identical protein binding [GO:0042802];toxic substance binding [GO:0015643];antioxidant activity [GO:0016209];copper ion binding [GO:0005507]	Golgi apparatus [GO:0005794];platelet alpha granule lumen [GO:0031093];cytoplasm [GO:0005737];protein-containing complex [GO:0032991];nucleus [GO:0005634];blood microparticle [GO:0072562];endoplasmic reticulum lumen [GO:0005788];extracellular space [GO:0005615];endoplasmic reticulum [GO:0005783];extracellular region [GO:0005576];extracellular exosome [GO:0070062];-	platelet degranulation [GO:0002576];negative regulation of programmed cell death [GO:0043069];high-density lipoprotein particle remodeling [GO:0034375];retina homeostasis [GO:0001895];cellular response to starvation [GO:0009267];heme biosynthetic process [GO:0006783];post-translational protein modification [GO:0043687];heme catabolic process [GO:0042167];receptor-mediated endocytosis [GO:0006898]…
A0A384NYT8	Tubulin beta chain			-;microtubule-based process [GO:0007017]	GTP binding [GO:0005525];structural constituent of cytoskeleton [GO:0005200];-;GTPase activity [GO:0003924]	cytoplasm [GO:0005737];-;microtubule [GO:0005874]	-;microtubule-based process [GO:0007017];GTP binding [GO:0005525];structural constituent of cytoskeleton [GO:0005200];-;GTPase activity [GO:0003924];cytoplasm [GO:0005737];-;microtubule [GO:0005874]
Q96DV4	39S ribosomal protein L38, mitochondrial	64978	MRPL38	mitochondrial translational elongation [GO:0070125];-;mitochondrial translational termination [GO:0070126]	-	mitochondrion [GO:0005739];-;mitochondrial inner membrane [GO:0005743];mitochondrial large ribosomal subunit [GO:0005762]	mitochondrial translational elongation [GO:0070125];-;mitochondrial translational termination [GO:0070126];-;mitochondrion [GO:0005739];-;mitochondrial inner membrane [GO:0005743];mitochondrial large ribosomal subunit [GO:0005762]
Q13435	Splicing factor 3B subunit 2	10992	SF3B2	viral process [GO:0016032];mRNA splicing, via spliceosome [GO:0000398];RNA splicing [GO:0008380];mRNA processing [GO:0006397];-	RNA binding [GO:0003723];-	U2-type precatalytic spliceosome [GO:0071005];spliceosomal complex [GO:0005681];nuclear speck [GO:0016607];U12-type spliceosomal complex [GO:0005689];nucleus [GO:0005634];U2-type spliceosomal complex [GO:0005684];U2 snRNP [GO:0005686];nucleoplasm [GO:0005654];catalytic step 2 spliceosome [GO:0071013];precatalytic spliceosome [GO:0071011];-	viral process [GO:0016032];mRNA splicing, via spliceosome [GO:0000398];RNA splicing [GO:0008380];mRNA processing [GO:0006397];-;RNA binding [GO:0003723];-;U2-type precatalytic spliceosome [GO:0071005];spliceosomal complex [GO:0005681];nuclear speck [GO:0016607];U12-type spliceosomal complex [GO:0005689];nucleus [GO:0005634];U2-type spliceosomal complex [GO:0005684];U2 snRNP [GO:0005686];nucleopla…
A0A087WVQ6	Clathrin heavy chain	1213	CLTC	intracellular protein transport [GO:0006886];-;vesicle-mediated transport [GO:0016192]	clathrin light chain binding [GO:0032051];structural molecule activity [GO:0005198];-	lysosome [GO:0005764];clathrin complex [GO:0071439];mitotic spindle [GO:0072686];clathrin coat of coated pit [GO:0030132];clathrin coat of trans-Golgi network vesicle [GO:0030130];endosome [GO:0005768];-	intracellular protein transport [GO:0006886];-;vesicle-mediated transport [GO:0016192];clathrin light chain binding [GO:0032051];structural molecule activity [GO:0005198];-;lysosome [GO:0005764];clathrin complex [GO:0071439];mitotic spindle [GO:0072686];clathrin coat of coated pit [GO:0030132];clathrin coat of trans-Golgi network vesicle [GO:0030130];endosome [GO:0005768];-
Q9H9J2	39S ribosomal protein L44, mitochondrial	65080	MRPL44	RNA processing [GO:0006396];production of siRNA involved in RNA interference [GO:0030422];mitochondrial translational elongation [GO:0070125];primary miRNA processing [GO:0031053];mitochondrial translational termination [GO:0070126];pre-miRNA processing [GO:0031054];-	RNA binding [GO:0003723];double-stranded RNA binding [GO:0003725];-;ribonuclease III activity [GO:0004525]	mitochondrial large ribosomal subunit [GO:0005762];plasma membrane [GO:0005886];mitochondrial inner membrane [GO:0005743];nuclear body [GO:0016604];nucleus [GO:0005634];-;nucleoplasm [GO:0005654];mitochondrion [GO:0005739]	RNA processing [GO:0006396];production of siRNA involved in RNA interference [GO:0030422];mitochondrial translational elongation [GO:0070125];primary miRNA processing [GO:0031053];mitochondrial translational termination [GO:0070126];pre-miRNA processing [GO:0031054];-;RNA binding [GO:0003723];double-stranded RNA binding [GO:0003725];-;ribonuclease III activity [GO:0004525];mitochondrial large rib…
Q14247	Src substrate cortactin	2017	CTTN	intracellular protein transport [GO:0006886];regulation of actin filament polymerization [GO:0030833];actin cytoskeleton reorganization [GO:0031532];focal adhesion assembly [GO:0048041];negative regulation of extrinsic apoptotic signaling pathway [GO:2001237];substrate-dependent cell migration, cell extension [GO:0006930];regulation of axon extension [GO:0030516];positive regulation of smooth mus…	actin filament binding [GO:0051015];profilin binding [GO:0005522];-;cadherin binding [GO:0045296]	lamellipodium [GO:0030027];cortical actin cytoskeleton [GO:0030864];focal adhesion [GO:0005925];voltage-gated potassium channel complex [GO:0008076];cortical cytoskeleton [GO:0030863];cytoskeleton [GO:0005856];cell cortex [GO:0005938];Golgi apparatus [GO:0005794];cytoplasm [GO:0005737];podosome [GO:0002102];cytosol [GO:0005829];dendritic spine [GO:0043197];plasma membrane [GO:0005886];mitotic spi…	intracellular protein transport [GO:0006886];regulation of actin filament polymerization [GO:0030833];actin cytoskeleton reorganization [GO:0031532];focal adhesion assembly [GO:0048041];negative regulation of extrinsic apoptotic signaling pathway [GO:2001237];substrate-dependent cell migration, cell extension [GO:0006930];regulation of axon extension [GO:0030516];positive regulation of smooth mus…
P51398	28S ribosomal protein S29, mitochondrial	7818	DAP3	mitochondrial translational elongation [GO:0070125];-;mitochondrial translational termination [GO:0070126];apoptotic signaling pathway [GO:0097190]	GTP binding [GO:0005525];RNA binding [GO:0003723];structural constituent of ribosome [GO:0003735];-	mitochondrial inner membrane [GO:0005743];-;nucleoplasm [GO:0005654];mitochondrial small ribosomal subunit [GO:0005763];mitochondrion [GO:0005739]	mitochondrial translational elongation [GO:0070125];-;mitochondrial translational termination [GO:0070126];apoptotic signaling pathway [GO:0097190];GTP binding [GO:0005525];RNA binding [GO:0003723];structural constituent of ribosome [GO:0003735];-;mitochondrial inner membrane [GO:0005743];-;nucleoplasm [GO:0005654];mitochondrial small ribosomal subunit [GO:0005763];mitochondrion [GO:0005739]
E5RI99	60S ribosomal protein L30		RPL30	-	structural constituent of ribosome [GO:0003735];RNA binding [GO:0003723];-	cytosolic large ribosomal subunit [GO:0022625];-	-;structural constituent of ribosome [GO:0003735];RNA binding [GO:0003723];-;cytosolic large ribosomal subunit [GO:0022625];-
Q8N6N5	Tubulin beta chain		TUBB2C	-;microtubule-based process [GO:0007017]	GTP binding [GO:0005525];structural constituent of cytoskeleton [GO:0005200];-;GTPase activity [GO:0003924]	cytoplasm [GO:0005737];-;microtubule [GO:0005874]	-;microtubule-based process [GO:0007017];GTP binding [GO:0005525];structural constituent of cytoskeleton [GO:0005200];-;GTPase activity [GO:0003924];cytoplasm [GO:0005737];-;microtubule [GO:0005874]
A0A0D9SEI8	Y-box-binding protein 3		YBX3	-	nucleic acid binding [GO:0003676]	-	-;nucleic acid binding [GO:0003676];-
B4DIX0	cDNA FLJ50778, highly similar to Protein flightless-1 homolog			actin cytoskeleton organization [GO:0030036];actin filament severing [GO:0051014];-	actin filament binding [GO:0051015];-	-	actin cytoskeleton organization [GO:0030036];actin filament severing [GO:0051014];-;actin filament binding [GO:0051015];-;-
Q9P0K7	Ankycorbin	26064	RAI14	cell differentiation [GO:0030154];spermatogenesis [GO:0007283];-	actin binding [GO:0003779];-	cell cortex [GO:0005938];cytosol [GO:0005829];-;fibrillar center [GO:0001650];nucleoplasm [GO:0005654];cytoskeleton [GO:0005856];cell junction [GO:0030054]	cell differentiation [GO:0030154];spermatogenesis [GO:0007283];-;actin binding [GO:0003779];-;cell cortex [GO:0005938];cytosol [GO:0005829];-;fibrillar center [GO:0001650];nucleoplasm [GO:0005654];cytoskeleton [GO:0005856];cell junction [GO:0030054]
P36873	Serine/threonine-protein phosphatase PP1-gamma catalytic subunit	5501	PPP1CC	regulation of nucleocytoplasmic transport [GO:0046822];regulation of circadian rhythm [GO:0042752];protein dephosphorylation [GO:0006470];MAPK cascade [GO:0000165];mitotic spindle organization [GO:0007052];cell division [GO:0051301];entrainment of circadian clock by photoperiod [GO:0043153];neuron differentiation [GO:0030182];glycogen metabolic process [GO:0005977];positive regulation of glial ce…	lamin binding [GO:0005521];protein threonine phosphatase activity [GO:0106307];protein N-terminus binding [GO:0047485];metal ion binding [GO:0046872];protein domain specific binding [GO:0019904];RNA binding [GO:0003723];protein C-terminus binding [GO:0008022];phosphatase activity [GO:0016791];protein serine phosphatase activity [GO:0106306];protein serine/threonine phosphatase activity [GO:000472…	cleavage furrow [GO:0032154];focal adhesion [GO:0005925];PTW/PP1 phosphatase complex [GO:0072357];nucleolus [GO:0005730];mitochondrion [GO:0005739];mitochondrial outer membrane [GO:0005741];nucleus [GO:0005634];cytoskeleton [GO:0005856];presynapse [GO:0098793];protein phosphatase type 1 complex [GO:0000164];cytoplasm [GO:0005737];nuclear speck [GO:0016607];cytosol [GO:0005829];condensed chromosom…	regulation of nucleocytoplasmic transport [GO:0046822];regulation of circadian rhythm [GO:0042752];protein dephosphorylation [GO:0006470];MAPK cascade [GO:0000165];mitotic spindle organization [GO:0007052];cell division [GO:0051301];entrainment of circadian clock by photoperiod [GO:0043153];neuron differentiation [GO:0030182];glycogen metabolic process [GO:0005977];positive regulation of glial ce…
P62136	Serine/threonine-protein phosphatase PP1-alpha catalytic subunit	5499	PPP1CA	lung development [GO:0030324];branching morphogenesis of an epithelial tube [GO:0048754];dephosphorylation [GO:0016311];positive regulation of extrinsic apoptotic signaling pathway in absence of ligand [GO:2001241];regulation of circadian rhythm [GO:0042752];regulation of glycogen catabolic process [GO:0005981];cell division [GO:0051301];negative regulation of protein binding [GO:0032091];peptidy…	protein threonine phosphatase activity [GO:0106307];metal ion binding [GO:0046872];phosphoprotein phosphatase activity [GO:0004721];cadherin binding involved in cell-cell adhesion [GO:0098641];phosphatase activity [GO:0016791];protein serine phosphatase activity [GO:0106306];ribonucleoprotein complex binding [GO:0043021];protein serine/threonine phosphatase activity [GO:0004722];protein phosphata…	dendritic spine [GO:0043197];protein phosphatase type 1 complex [GO:0000164];plasma membrane [GO:0005886];PTW/PP1 phosphatase complex [GO:0072357];cytoplasm [GO:0005737];glycogen granule [GO:0042587];nucleolus [GO:0005730];adherens junction [GO:0005912];nucleus [GO:0005634];cytosol [GO:0005829];nucleoplasm [GO:0005654];perikaryon [GO:0043204];extracellular exosome [GO:0070062];glutamatergic synap…	lung development [GO:0030324];branching morphogenesis of an epithelial tube [GO:0048754];dephosphorylation [GO:0016311];positive regulation of extrinsic apoptotic signaling pathway in absence of ligand [GO:2001241];regulation of circadian rhythm [GO:0042752];regulation of glycogen catabolic process [GO:0005981];cell division [GO:0051301];negative regulation of protein binding [GO:0032091];peptidy…
Q59E91	DNA-directed RNA polymerase			transcription, DNA-templated [GO:0006351];-	DNA-directed 5'-3' RNA polymerase activity [GO:0003899];DNA binding [GO:0003677];-	-	transcription, DNA-templated [GO:0006351];-;DNA-directed 5'-3' RNA polymerase activity [GO:0003899];DNA binding [GO:0003677];-;-
Q15393	Splicing factor 3B subunit 3	23450	SF3B3	RNA splicing, via transesterification reactions [GO:0000375];mRNA splicing, via spliceosome [GO:0000398];negative regulation of protein catabolic process [GO:0042177];RNA splicing [GO:0008380];-	-;U2 snRNA binding [GO:0030620];protein-containing complex binding [GO:0044877]	U2-type precatalytic spliceosome [GO:0071005];nucleolus [GO:0005730];U12-type spliceosomal complex [GO:0005689];nucleus [GO:0005634];U2 snRNP [GO:0005686];nucleoplasm [GO:0005654];catalytic step 2 spliceosome [GO:0071013];-	RNA splicing, via transesterification reactions [GO:0000375];mRNA splicing, via spliceosome [GO:0000398];negative regulation of protein catabolic process [GO:0042177];RNA splicing [GO:0008380];-;-;U2 snRNA binding [GO:0030620];protein-containing complex binding [GO:0044877];U2-type precatalytic spliceosome [GO:0071005];nucleolus [GO:0005730];U12-type spliceosomal complex [GO:0005689];nucleus [GO:…
Q9BYD6	39S ribosomal protein L1, mitochondrial	65008	MRPL1	mitochondrial translational elongation [GO:0070125];mitochondrial translational termination [GO:0070126];-;maturation of LSU-rRNA [GO:0000470]	structural constituent of ribosome [GO:0003735];RNA binding [GO:0003723];-	cytosolic large ribosomal subunit [GO:0022625];-;mitochondrial inner membrane [GO:0005743]	mitochondrial translational elongation [GO:0070125];mitochondrial translational termination [GO:0070126];-;maturation of LSU-rRNA [GO:0000470];structural constituent of ribosome [GO:0003735];RNA binding [GO:0003723];-;cytosolic large ribosomal subunit [GO:0022625];-;mitochondrial inner membrane [GO:0005743]
O95678	Keratin, type II cytoskeletal 75	9119	KRT75	cornification [GO:0070268];hematopoietic progenitor cell differentiation [GO:0002244];keratinization [GO:0031424];-	structural molecule activity [GO:0005198];-	keratin filament [GO:0045095];intermediate filament [GO:0005882];cytosol [GO:0005829];extracellular exosome [GO:0070062];-	cornification [GO:0070268];hematopoietic progenitor cell differentiation [GO:0002244];keratinization [GO:0031424];-;structural molecule activity [GO:0005198];-;keratin filament [GO:0045095];intermediate filament [GO:0005882];cytosol [GO:0005829];extracellular exosome [GO:0070062];-
A0A0S2Z4X1	Epididymis secretory sperm binding protein	8241	RBM10	regulation of alternative mRNA splicing, via spliceosome [GO:0000381];RNA splicing [GO:0008380];-;regulation of apoptotic process [GO:0042981]	metal ion binding [GO:0046872];RNA binding [GO:0003723];-	nuclear speck [GO:0016607];-	regulation of alternative mRNA splicing, via spliceosome [GO:0000381];RNA splicing [GO:0008380];-;regulation of apoptotic process [GO:0042981];metal ion binding [GO:0046872];RNA binding [GO:0003723];-;nuclear speck [GO:0016607];-
E9PHV5	Protein ITPRID2	6744	ITPRID2	-	actin binding [GO:0003779];-;signaling receptor binding [GO:0005102]	cytosol [GO:0005829];nucleoplasm [GO:0005654];-;plasma membrane [GO:0005886]	-;actin binding [GO:0003779];-;signaling receptor binding [GO:0005102];cytosol [GO:0005829];nucleoplasm [GO:0005654];-;plasma membrane [GO:0005886]
O15020	Spectrin beta chain, non-erythrocytic 2	6712	SPTBN2	axon guidance [GO:0007411];cerebellar Purkinje cell layer morphogenesis [GO:0021692];vesicle-mediated transport [GO:0016192];actin filament capping [GO:0051693];MAPK cascade [GO:0000165];adult behavior [GO:0030534];-;synapse assembly [GO:0007416];endoplasmic reticulum to Golgi vesicle-mediated transport [GO:0006888];postsynapse organization [GO:0099173];multicellular organism growth [GO:0035264];…	phospholipid binding [GO:0005543];structural constituent of synapse [GO:0098918];structural constituent of cytoskeleton [GO:0005200];actin binding [GO:0003779];-;cadherin binding [GO:0045296]	postsynaptic spectrin-associated cytoskeleton [GO:0099189];neuronal cell body [GO:0043025];apical plasma membrane [GO:0016324];cytosol [GO:0005829];extracellular space [GO:0005615];presynapse [GO:0098793];spectrin [GO:0008091];glutamatergic synapse [GO:0098978];-;parallel fiber to Purkinje cell synapse [GO:0098688]	axon guidance [GO:0007411];cerebellar Purkinje cell layer morphogenesis [GO:0021692];vesicle-mediated transport [GO:0016192];actin filament capping [GO:0051693];MAPK cascade [GO:0000165];adult behavior [GO:0030534];-;synapse assembly [GO:0007416];endoplasmic reticulum to Golgi vesicle-mediated transport [GO:0006888];postsynapse organization [GO:0099173];multicellular organism growth [GO:0035264];…
P36578	60S ribosomal protein L4	6124	RPL4	cytoplasmic translation [GO:0002181];nuclear-transcribed mRNA catabolic process, nonsense-mediated decay [GO:0000184];rRNA processing [GO:0006364];viral transcription [GO:0019083];translational initiation [GO:0006413];translation [GO:0006412];SRP-dependent cotranslational protein targeting to membrane [GO:0006614];-	structural constituent of ribosome [GO:0003735];RNA binding [GO:0003723];-	cytosolic ribosome [GO:0022626];ribonucleoprotein complex [GO:1990904];cytoplasm [GO:0005737];nucleolus [GO:0005730];cytosolic large ribosomal subunit [GO:0022625];nucleus [GO:0005634];cytosol [GO:0005829];focal adhesion [GO:0005925];membrane [GO:0016020];rough endoplasmic reticulum [GO:0005791];extracellular exosome [GO:0070062];-	cytoplasmic translation [GO:0002181];nuclear-transcribed mRNA catabolic process, nonsense-mediated decay [GO:0000184];rRNA processing [GO:0006364];viral transcription [GO:0019083];translational initiation [GO:0006413];translation [GO:0006412];SRP-dependent cotranslational protein targeting to membrane [GO:0006614];-;structural constituent of ribosome [GO:0003735];RNA binding [GO:0003723];-;cytoso…
P67936	Tropomyosin alpha-4 chain	7171	TPM4	osteoblast differentiation [GO:0001649];muscle contraction [GO:0006936];actin filament organization [GO:0007015];-;muscle filament sliding [GO:0030049]	protein homodimerization activity [GO:0042803];actin filament binding [GO:0051015];protein heterodimerization activity [GO:0046982];identical protein binding [GO:0042802];calcium ion binding [GO:0005509];structural constituent of muscle [GO:0008307];-	muscle thin filament tropomyosin [GO:0005862];cytosol [GO:0005829];actin filament [GO:0005884];stress fiber [GO:0001725];focal adhesion [GO:0005925];cytoskeleton [GO:0005856];membrane [GO:0016020];extracellular exosome [GO:0070062];-	osteoblast differentiation [GO:0001649];muscle contraction [GO:0006936];actin filament organization [GO:0007015];-;muscle filament sliding [GO:0030049];protein homodimerization activity [GO:0042803];actin filament binding [GO:0051015];protein heterodimerization activity [GO:0046982];identical protein binding [GO:0042802];calcium ion binding [GO:0005509];structural constituent of muscle [GO:000830…
Q5JR04	RNA helicase	4343	MOV10	-;post-transcriptional gene silencing by RNA [GO:0035194]	RNA binding [GO:0003723];5'-3' RNA helicase activity [GO:0032574];-	cytosol [GO:0005829];-;P-body [GO:0000932]	-;post-transcriptional gene silencing by RNA [GO:0035194];RNA binding [GO:0003723];5'-3' RNA helicase activity [GO:0032574];-;cytosol [GO:0005829];-;P-body [GO:0000932]
Q8N1C8	75 kDa glucose-regulated protein		HSPA9	protein folding [GO:0006457];-	unfolded protein binding [GO:0051082];ATPase activity [GO:0016887];ATP binding [GO:0005524];-	-	protein folding [GO:0006457];-;unfolded protein binding [GO:0051082];ATPase activity [GO:0016887];ATP binding [GO:0005524];-;-
P15924	Desmoplakin	1832	DSP	cell-cell adhesion [GO:0098609];keratinocyte differentiation [GO:0030216];regulation of heart rate by cardiac conduction [GO:0086091];peptide cross-linking [GO:0018149];protein localization to cell-cell junction [GO:0150105];keratinization [GO:0031424];intermediate filament organization [GO:0045109];desmosome organization [GO:0002934];wound healing [GO:0042060];epidermis development [GO:0008544];…	scaffold protein binding [GO:0097110];RNA binding [GO:0003723];structural constituent of cytoskeleton [GO:0005200];protein kinase C binding [GO:0005080];structural molecule activity [GO:0005198];cell adhesive protein binding involved in bundle of His cell-Purkinje myocyte communication [GO:0086083];-	intermediate filament [GO:0005882];plasma membrane [GO:0005886];cytoplasm [GO:0005737];basolateral plasma membrane [GO:0016323];intercalated disc [GO:0014704];nucleus [GO:0005634];ficolin-1-rich granule membrane [GO:0101003];-;fascia adherens [GO:0005916];membrane [GO:0016020];cornified envelope [GO:0001533];extracellular exosome [GO:0070062];desmosome [GO:0030057]	cell-cell adhesion [GO:0098609];keratinocyte differentiation [GO:0030216];regulation of heart rate by cardiac conduction [GO:0086091];peptide cross-linking [GO:0018149];protein localization to cell-cell junction [GO:0150105];keratinization [GO:0031424];intermediate filament organization [GO:0045109];desmosome organization [GO:0002934];wound healing [GO:0042060];epidermis development [GO:0008544];…
Q86V81	THO complex subunit 4	10189	ALYREF	viral process [GO:0016032];positive regulation of DNA-templated transcription, elongation [GO:0032786];replication fork processing [GO:0031297];mRNA splicing, via spliceosome [GO:0000398];osteoblast differentiation [GO:0001649];viral mRNA export from host cell nucleus [GO:0046784];regulation of DNA recombination [GO:0000018];mRNA export from nucleus [GO:0006406];mRNA 3'-end processing [GO:0031124…	C5-methylcytidine-containing RNA binding [GO:0062153];RNA binding [GO:0003723];-	cytoplasm [GO:0005737];nuclear speck [GO:0016607];nucleus [GO:0005634];cytosol [GO:0005829];transcription export complex [GO:0000346];nucleoplasm [GO:0005654];catalytic step 2 spliceosome [GO:0071013];membrane [GO:0016020];extracellular exosome [GO:0070062];-	viral process [GO:0016032];positive regulation of DNA-templated transcription, elongation [GO:0032786];replication fork processing [GO:0031297];mRNA splicing, via spliceosome [GO:0000398];osteoblast differentiation [GO:0001649];viral mRNA export from host cell nucleus [GO:0046784];regulation of DNA recombination [GO:0000018];mRNA export from nucleus [GO:0006406];mRNA 3'-end processing [GO:0031124…
Q96BS4	FBL protein		FBL	rRNA processing [GO:0006364];methylation [GO:0032259];-	RNA binding [GO:0003723];methyltransferase activity [GO:0008168];-	nucleolus [GO:0005730];-	rRNA processing [GO:0006364];methylation [GO:0032259];-;RNA binding [GO:0003723];methyltransferase activity [GO:0008168];-;nucleolus [GO:0005730];-
B4E0R6	cDNA FLJ54573, highly similar to Importin beta-3			-;protein import into nucleus [GO:0006606]	-	cytoplasm [GO:0005737];-;nucleus [GO:0005634]	-;protein import into nucleus [GO:0006606];-;cytoplasm [GO:0005737];-;nucleus [GO:0005634]
A0A5C2GKP9	IG c350_light_IGKV2D-29_IGKJ4			-	-	-	-
P08865	40S ribosomal protein SA	3921	RPSA	cytoplasmic translation [GO:0002181];cell adhesion [GO:0007155];nuclear-transcribed mRNA catabolic process, nonsense-mediated decay [GO:0000184];viral transcription [GO:0019083];ribosomal small subunit assembly [GO:0000028];translation [GO:0006412];SRP-dependent cotranslational protein targeting to membrane [GO:0006614];-;translational initiation [GO:0006413]	laminin binding [GO:0043236];laminin receptor activity [GO:0005055];RNA binding [GO:0003723];ribosome binding [GO:0043022];virus receptor activity [GO:0001618];structural constituent of ribosome [GO:0003735];-	cytosolic ribosome [GO:0022626];plasma membrane [GO:0005886];cytoplasm [GO:0005737];nucleus [GO:0005634];cytosol [GO:0005829];nucleoplasm [GO:0005654];cytosolic small ribosomal subunit [GO:0022627];membrane [GO:0016020];extracellular exosome [GO:0070062];-	cytoplasmic translation [GO:0002181];cell adhesion [GO:0007155];nuclear-transcribed mRNA catabolic process, nonsense-mediated decay [GO:0000184];viral transcription [GO:0019083];ribosomal small subunit assembly [GO:0000028];translation [GO:0006412];SRP-dependent cotranslational protein targeting to membrane [GO:0006614];-;translational initiation [GO:0006413];laminin binding [GO:0043236];laminin …
A0A024R493	EF-hand domain family, member D1, isoform CRA_a		EFHD1	-	calcium ion binding [GO:0005509]	-	-;calcium ion binding [GO:0005509];-
Q7Z794	Keratin, type II cytoskeletal 1b	374454	KRT77	cornification [GO:0070268];keratinization [GO:0031424];-	-	keratin filament [GO:0045095];cytosol [GO:0005829];cytoskeleton [GO:0005856];extracellular exosome [GO:0070062];-	cornification [GO:0070268];keratinization [GO:0031424];-;-;keratin filament [GO:0045095];cytosol [GO:0005829];cytoskeleton [GO:0005856];extracellular exosome [GO:0070062];-
Q71DI3	Histone H3.2	126961333932653604	H3C15H3C14H3C13	interleukin-7-mediated signaling pathway [GO:0038111];rDNA heterochromatin assembly [GO:0000183];blood coagulation [GO:0007596];amyloid fibril formation [GO:1990000];regulation of gene silencing by miRNA [GO:0060964];nucleosome assembly [GO:0006334];negative regulation of gene expression, epigenetic [GO:0045814];regulation of megakaryocyte differentiation [GO:0045652];chromatin organization [GO:0…	DNA binding [GO:0003677];-;protein heterodimerization activity [GO:0046982]	nucleus [GO:0005634];nucleoplasm [GO:0005654];extracellular region [GO:0005576];extracellular exosome [GO:0070062];-;nucleosome [GO:0000786]	interleukin-7-mediated signaling pathway [GO:0038111];rDNA heterochromatin assembly [GO:0000183];blood coagulation [GO:0007596];amyloid fibril formation [GO:1990000];regulation of gene silencing by miRNA [GO:0060964];nucleosome assembly [GO:0006334];negative regulation of gene expression, epigenetic [GO:0045814];regulation of megakaryocyte differentiation [GO:0045652];chromatin organization [GO:0…
B4DXZ6	Fragile X mental retardation syndrome-related protein 1		FXR1	muscle organ development [GO:0007517];regulation of translation [GO:0006417];-	mRNA binding [GO:0003729];-	cytosol [GO:0005829];-	muscle organ development [GO:0007517];regulation of translation [GO:0006417];-;mRNA binding [GO:0003729];-;cytosol [GO:0005829];-
P62917	60S ribosomal protein L8	6132	RPL8	cytoplasmic translation [GO:0002181];nuclear-transcribed mRNA catabolic process, nonsense-mediated decay [GO:0000184];rRNA processing [GO:0006364];viral transcription [GO:0019083];translational initiation [GO:0006413];translation [GO:0006412];SRP-dependent cotranslational protein targeting to membrane [GO:0006614];-;cellular response to nerve growth factor stimulus [GO:1990090]	structural constituent of ribosome [GO:0003735];RNA binding [GO:0003723];5.8S rRNA binding [GO:1990932];-	cytosolic ribosome [GO:0022626];postsynapse [GO:0098794];cytosolic large ribosomal subunit [GO:0022625];postsynaptic density [GO:0014069];cytosol [GO:0005829];polysomal ribosome [GO:0042788];focal adhesion [GO:0005925];membrane [GO:0016020];-	cytoplasmic translation [GO:0002181];nuclear-transcribed mRNA catabolic process, nonsense-mediated decay [GO:0000184];rRNA processing [GO:0006364];viral transcription [GO:0019083];translational initiation [GO:0006413];translation [GO:0006412];SRP-dependent cotranslational protein targeting to membrane [GO:0006614];-;cellular response to nerve growth factor stimulus [GO:1990090];structural constit…
P12236	ADP/ATP translocase 3	293	SLC25A6	viral process [GO:0016032];apoptotic process [GO:0006915];protein targeting to mitochondrion [GO:0006626];mitochondrial ATP transmembrane transport [GO:1990544];-;mitochondrial ADP transmembrane transport [GO:0140021]	ATP [GO:0005471];-	integral component of membrane [GO:0016021];mitochondrial inner membrane [GO:0005743];nucleus [GO:0005634];-;TIM23 mitochondrial import inner membrane translocase complex [GO:0005744];membrane [GO:0016020];mitochondrion [GO:0005739]	viral process [GO:0016032];apoptotic process [GO:0006915];protein targeting to mitochondrion [GO:0006626];mitochondrial ATP transmembrane transport [GO:1990544];-;mitochondrial ADP transmembrane transport [GO:0140021];ATP [GO:0005471];-;integral component of membrane [GO:0016021];mitochondrial inner membrane [GO:0005743];nucleus [GO:0005634];-;TIM23 mitochondrial import inner membrane translocase…
P46781	40S ribosomal protein S9	6203	RPS9	cytoplasmic translation [GO:0002181];positive regulation of cell population proliferation [GO:0008284];nuclear-transcribed mRNA catabolic process, nonsense-mediated decay [GO:0000184];positive regulation of translational fidelity [GO:0045903];rRNA processing [GO:0006364];viral transcription [GO:0019083];translational initiation [GO:0006413];translation [GO:0006412];SRP-dependent cotranslational p…	translation regulator activity [GO:0045182];RNA binding [GO:0003723];rRNA binding [GO:0019843];structural constituent of ribosome [GO:0003735];-	cytosolic ribosome [GO:0022626];synapse [GO:0045202];ribonucleoprotein complex [GO:1990904];cytoplasm [GO:0005737];nucleolus [GO:0005730];ribosome [GO:0005840];nucleus [GO:0005634];cytosol [GO:0005829];nucleoplasm [GO:0005654];focal adhesion [GO:0005925];small ribosomal subunit [GO:0015935];cytosolic small ribosomal subunit [GO:0022627];membrane [GO:0016020];extracellular exosome [GO:0070062];-	cytoplasmic translation [GO:0002181];positive regulation of cell population proliferation [GO:0008284];nuclear-transcribed mRNA catabolic process, nonsense-mediated decay [GO:0000184];positive regulation of translational fidelity [GO:0045903];rRNA processing [GO:0006364];viral transcription [GO:0019083];translational initiation [GO:0006413];translation [GO:0006412];SRP-dependent cotranslational p…
H0YF32	40S ribosomal protein S3		RPS3	-	RNA binding [GO:0003723];-	ribosome [GO:0005840];mitochondrial inner membrane [GO:0005743];-	-;RNA binding [GO:0003723];-;ribosome [GO:0005840];mitochondrial inner membrane [GO:0005743];-
A0A2R8Y811	40S ribosomal protein S14		RPS14	translation [GO:0006412];-	structural constituent of ribosome [GO:0003735];-	ribosome [GO:0005840];-	translation [GO:0006412];-;structural constituent of ribosome [GO:0003735];-;ribosome [GO:0005840];-
H0YI43	Myosin light polypeptide 6		MYL6	-	calcium ion binding [GO:0005509]	-	-;calcium ion binding [GO:0005509];-
Q14684	Ribosomal RNA processing protein 1 homolog B	23076	RRP1B	viral process [GO:0016032];regulation of RNA splicing [GO:0043484];positive regulation by host of viral transcription [GO:0043923];cellular response to virus [GO:0098586];RNA splicing [GO:0008380];mRNA processing [GO:0006397];negative regulation of phosphatase activity [GO:0010923];apoptotic process [GO:0006915];negative regulation of GTPase activity [GO:0034260];rRNA processing [GO:0006364];posi…	RNA binding [GO:0003723];transcription coactivator activity [GO:0003713];-	granular component [GO:0001652];preribosome, large subunit precursor [GO:0030687];nucleolus [GO:0005730];nucleus [GO:0005634];cytosol [GO:0005829];-;nucleoplasm [GO:0005654];preribosome, small subunit precursor [GO:0030688];chromosome [GO:0005694]	viral process [GO:0016032];regulation of RNA splicing [GO:0043484];positive regulation by host of viral transcription [GO:0043923];cellular response to virus [GO:0098586];RNA splicing [GO:0008380];mRNA processing [GO:0006397];negative regulation of phosphatase activity [GO:0010923];apoptotic process [GO:0006915];negative regulation of GTPase activity [GO:0034260];rRNA processing [GO:0006364];posi…
A4ZU86	Nucleophosmin		NPM1	-	nucleic acid binding [GO:0003676];-	-;nucleus [GO:0005634]	-;nucleic acid binding [GO:0003676];-;-;nucleus [GO:0005634]
Q6IPH7	60S ribosomal protein L14		RPL14	translation [GO:0006412];-	structural constituent of ribosome [GO:0003735];RNA binding [GO:0003723];-	ribosome [GO:0005840];-	translation [GO:0006412];-;structural constituent of ribosome [GO:0003735];RNA binding [GO:0003723];-;ribosome [GO:0005840];-
A0A5C2FW56	IGL c874_light_IGKV2D-28_IGKJ4			-	-	-	-
Q9Y676	28S ribosomal protein S18b, mitochondrial	28973	MRPS18B	mitochondrial translation [GO:0032543];mitochondrial translational elongation [GO:0070125];mitochondrial translational termination [GO:0070126];translation [GO:0006412];-	structural constituent of ribosome [GO:0003735];-	mitochondrial inner membrane [GO:0005743];-;nucleoplasm [GO:0005654];mitochondrial small ribosomal subunit [GO:0005763];cell junction [GO:0030054];mitochondrion [GO:0005739]	mitochondrial translation [GO:0032543];mitochondrial translational elongation [GO:0070125];mitochondrial translational termination [GO:0070126];translation [GO:0006412];-;structural constituent of ribosome [GO:0003735];-;mitochondrial inner membrane [GO:0005743];-;nucleoplasm [GO:0005654];mitochondrial small ribosomal subunit [GO:0005763];cell junction [GO:0030054];mitochondrion [GO:0005739]
Q9Y2R9	28S ribosomal protein S7, mitochondrial	51081	MRPS7	mitochondrial translation [GO:0032543];mitochondrial translational elongation [GO:0070125];mitochondrial translational termination [GO:0070126];ribosomal small subunit assembly [GO:0000028];translation [GO:0006412];-	RNA binding [GO:0003723];mRNA binding [GO:0003729];rRNA binding [GO:0019843];structural constituent of ribosome [GO:0003735];-	-;ribosome [GO:0005840];mitochondrial inner membrane [GO:0005743];mitochondrial small ribosomal subunit [GO:0005763]	mitochondrial translation [GO:0032543];mitochondrial translational elongation [GO:0070125];mitochondrial translational termination [GO:0070126];ribosomal small subunit assembly [GO:0000028];translation [GO:0006412];-;RNA binding [GO:0003723];mRNA binding [GO:0003729];rRNA binding [GO:0019843];structural constituent of ribosome [GO:0003735];-;-;ribosome [GO:0005840];mitochondrial inner membrane [G…
Q5D862	Filaggrin-2	388698	FLG2	establishment of skin barrier [GO:0061436];cell adhesion [GO:0007155];epidermis morphogenesis [GO:0048730];neutrophil degranulation [GO:0043312];-	structural molecule activity [GO:0005198];calcium ion binding [GO:0005509];-;transition metal ion binding [GO:0046914]	tertiary granule lumen [GO:1904724];cytoplasm [GO:0005737];nucleus [GO:0005634];-;keratohyalin granule [GO:0036457];cornified envelope [GO:0001533];extracellular region [GO:0005576]	establishment of skin barrier [GO:0061436];cell adhesion [GO:0007155];epidermis morphogenesis [GO:0048730];neutrophil degranulation [GO:0043312];-;structural molecule activity [GO:0005198];calcium ion binding [GO:0005509];-;transition metal ion binding [GO:0046914];tertiary granule lumen [GO:1904724];cytoplasm [GO:0005737];nucleus [GO:0005634];-;keratohyalin granule [GO:0036457];cornified envelop…
A0A087X2D5	39S ribosomal protein L45, mitochondrial	84311	MRPL45	-	-	mitochondrion [GO:0005739]	-;-;mitochondrion [GO:0005739]
Q53HQ7	Elongation factor 1-alpha			-	GTP binding [GO:0005525];translation elongation factor activity [GO:0003746];GTPase activity [GO:0003924]	-	-;GTP binding [GO:0005525];translation elongation factor activity [GO:0003746];GTPase activity [GO:0003924];-
P82675	28S ribosomal protein S5, mitochondrial	64969	MRPS5	mitochondrial translational elongation [GO:0070125];translation [GO:0006412];-;mitochondrial translational termination [GO:0070126]	structural constituent of ribosome [GO:0003735];RNA binding [GO:0003723];-	mitochondrion [GO:0005739];-;mitochondrial inner membrane [GO:0005743];mitochondrial small ribosomal subunit [GO:0005763]	mitochondrial translational elongation [GO:0070125];translation [GO:0006412];-;mitochondrial translational termination [GO:0070126];structural constituent of ribosome [GO:0003735];RNA binding [GO:0003723];-;mitochondrion [GO:0005739];-;mitochondrial inner membrane [GO:0005743];mitochondrial small ribosomal subunit [GO:0005763]
A0A2R8Y6J3	60S ribosomal protein L5		RPL5	translation [GO:0006412];-	structural constituent of ribosome [GO:0003735];-;5S rRNA binding [GO:0008097]	ribosome [GO:0005840];-	translation [GO:0006412];-;structural constituent of ribosome [GO:0003735];-;5S rRNA binding [GO:0008097];ribosome [GO:0005840];-
R9WQY1	Synaptic functional regulator FMR1		FMR1	nervous system development [GO:0007399];RNA splicing [GO:0008380];mRNA processing [GO:0006397];regulation of translation [GO:0006417];-	mRNA binding [GO:0003729];-	dendritic spine [GO:0043197];plasma membrane [GO:0005886];cytoplasmic stress granule [GO:0010494];nucleolus [GO:0005730];growth cone [GO:0030426];perinuclear region of cytoplasm [GO:0048471];chromosome, centromeric region [GO:0000775];filopodium tip [GO:0032433];perikaryon [GO:0043204];-	nervous system development [GO:0007399];RNA splicing [GO:0008380];mRNA processing [GO:0006397];regulation of translation [GO:0006417];-;mRNA binding [GO:0003729];-;dendritic spine [GO:0043197];plasma membrane [GO:0005886];cytoplasmic stress granule [GO:0010494];nucleolus [GO:0005730];growth cone [GO:0030426];perinuclear region of cytoplasm [GO:0048471];chromosome, centromeric region [GO:0000775];…
Q53GB6	Actin related protein 2/3 complex subunit 1A variant			Arp2/3 complex-mediated actin nucleation [GO:0034314];-	actin binding [GO:0003779];-	-;Arp2/3 protein complex [GO:0005885];nucleus [GO:0005634]	Arp2/3 complex-mediated actin nucleation [GO:0034314];-;actin binding [GO:0003779];-;-;Arp2/3 protein complex [GO:0005885];nucleus [GO:0005634]
A0A5C2GIG6	IG c782_light_IGKV2-28_IGKJ4			-	-	-	-
P52597	Heterogeneous nuclear ribonucleoprotein F	3185	HNRNPF	regulation of RNA splicing [GO:0043484];RNA processing [GO:0006396];RNA metabolic process [GO:0016070];mRNA splicing, via spliceosome [GO:0000398];interleukin-12-mediated signaling pathway [GO:0035722];fibroblast growth factor receptor signaling pathway [GO:0008543];-	TBP-class protein binding [GO:0017025];RNA binding [GO:0003723];single-stranded RNA binding [GO:0003727];-	plasma membrane [GO:0005886];ribonucleoprotein complex [GO:1990904];nucleus [GO:0005634];cytosol [GO:0005829];nucleoplasm [GO:0005654];catalytic step 2 spliceosome [GO:0071013];membrane [GO:0016020];-	regulation of RNA splicing [GO:0043484];RNA processing [GO:0006396];RNA metabolic process [GO:0016070];mRNA splicing, via spliceosome [GO:0000398];interleukin-12-mediated signaling pathway [GO:0035722];fibroblast growth factor receptor signaling pathway [GO:0008543];-;TBP-class protein binding [GO:0017025];RNA binding [GO:0003723];single-stranded RNA binding [GO:0003727];-;plasma membrane [GO:000…
D3DUE6	Glyoxylate reductase 1 homolog	84656	N-PAC	-	NADP binding [GO:0050661];oxidoreductase activity [GO:0016491];NAD binding [GO:0051287]	-	-;NADP binding [GO:0050661];oxidoreductase activity [GO:0016491];NAD binding [GO:0051287];-
Q96N67	Dedicator of cytokinesis protein 7	85440	DOCK7	regulation of neurogenesis [GO:0050767];interkinetic nuclear migration [GO:0022027];negative regulation of cold-induced thermogenesis [GO:0120163];microtubule cytoskeleton organization [GO:0000226];positive regulation of vascular associated smooth muscle cell migration [GO:1904754];neuron projection development [GO:0031175];axonogenesis [GO:0007409];establishment of neuroblast polarity [GO:004520…	small GTPase binding [GO:0031267];guanyl-nucleotide exchange factor activity [GO:0005085];-	axon [GO:0030424];growth cone [GO:0030426];basal part of cell [GO:0045178];focal adhesion [GO:0005925];-;neuron projection [GO:0043005]	regulation of neurogenesis [GO:0050767];interkinetic nuclear migration [GO:0022027];negative regulation of cold-induced thermogenesis [GO:0120163];microtubule cytoskeleton organization [GO:0000226];positive regulation of vascular associated smooth muscle cell migration [GO:1904754];neuron projection development [GO:0031175];axonogenesis [GO:0007409];establishment of neuroblast polarity [GO:004520…
P62280	40S ribosomal protein S11	6205	RPS11	cytoplasmic translation [GO:0002181];nuclear-transcribed mRNA catabolic process, nonsense-mediated decay [GO:0000184];viral transcription [GO:0019083];translational initiation [GO:0006413];translation [GO:0006412];SRP-dependent cotranslational protein targeting to membrane [GO:0006614];-	structural constituent of ribosome [GO:0003735];rRNA binding [GO:0019843];RNA binding [GO:0003723];-	cytosolic ribosome [GO:0022626];cytoplasm [GO:0005737];nucleolus [GO:0005730];ribosome [GO:0005840];cytosol [GO:0005829];nucleoplasm [GO:0005654];focal adhesion [GO:0005925];cytosolic small ribosomal subunit [GO:0022627];membrane [GO:0016020];extracellular exosome [GO:0070062];-	cytoplasmic translation [GO:0002181];nuclear-transcribed mRNA catabolic process, nonsense-mediated decay [GO:0000184];viral transcription [GO:0019083];translational initiation [GO:0006413];translation [GO:0006412];SRP-dependent cotranslational protein targeting to membrane [GO:0006614];-;structural constituent of ribosome [GO:0003735];rRNA binding [GO:0019843];RNA binding [GO:0003723];-;cytosolic…
Q9GZR7	ATP-dependent RNA helicase DDX24	57062	DDX24	-;RNA metabolic process [GO:0016070]	RNA binding [GO:0003723];ATP binding [GO:0005524];-;RNA helicase activity [GO:0003724]	membrane [GO:0016020];-;nucleolus [GO:0005730]	-;RNA metabolic process [GO:0016070];RNA binding [GO:0003723];ATP binding [GO:0005524];-;RNA helicase activity [GO:0003724];membrane [GO:0016020];-;nucleolus [GO:0005730]
A0A0S2Z3S5	GNAS complex locus isoform 2	2778	GNAS	G protein-coupled receptor signaling pathway [GO:0007186];-	GTP binding [GO:0005525];G-protein beta/gamma-subunit complex binding [GO:0031683];-;GTPase activity [GO:0003924]	-	G protein-coupled receptor signaling pathway [GO:0007186];-;GTP binding [GO:0005525];G-protein beta/gamma-subunit complex binding [GO:0031683];-;GTPase activity [GO:0003924];-
Q5TCU3	Tropomyosin beta chain	7169	TPM2	-	actin binding [GO:0003779];-	cytoskeleton [GO:0005856];-	-;actin binding [GO:0003779];-;cytoskeleton [GO:0005856];-
A0A5C2GT79	IG c664_light_IGKV2-30_IGKJ3			-	-	-	-
Q9NYK5	39S ribosomal protein L39, mitochondrial	54148	MRPL39	mitochondrial translational elongation [GO:0070125];-;mitochondrial translational termination [GO:0070126]	RNA binding [GO:0003723];nucleotide binding [GO:0000166];-	mitochondrial large ribosomal subunit [GO:0005762];mitochondrial ribosome [GO:0005761];mitochondrion [GO:0005739];mitochondrial inner membrane [GO:0005743];-	mitochondrial translational elongation [GO:0070125];-;mitochondrial translational termination [GO:0070126];RNA binding [GO:0003723];nucleotide binding [GO:0000166];-;mitochondrial large ribosomal subunit [GO:0005762];mitochondrial ribosome [GO:0005761];mitochondrion [GO:0005739];mitochondrial inner membrane [GO:0005743];-
Q53GN4	WD repeat domain 1, isoform CRA_a		WDR1	-	-	-	-
Q0ZGT2	Nexilin	91624	NEXN	axon guidance [GO:0007411];regulation of cytoskeleton organization [GO:0051493];homophilic cell adhesion via plasma membrane adhesion molecules [GO:0007156];-;dendrite self-avoidance [GO:0070593];regulation of cell migration [GO:0030334]	cell-cell adhesion mediator activity [GO:0098632];actin filament binding [GO:0051015];structural constituent of muscle [GO:0008307];-	Z disc [GO:0030018];plasma membrane [GO:0005886];actin cytoskeleton [GO:0015629];adherens junction [GO:0005912];focal adhesion [GO:0005925];-;axon [GO:0030424]	axon guidance [GO:0007411];regulation of cytoskeleton organization [GO:0051493];homophilic cell adhesion via plasma membrane adhesion molecules [GO:0007156];-;dendrite self-avoidance [GO:0070593];regulation of cell migration [GO:0030334];cell-cell adhesion mediator activity [GO:0098632];actin filament binding [GO:0051015];structural constituent of muscle [GO:0008307];-;Z disc [GO:0030018];plasma …
E7EVX8	Pre-mRNA-processing factor 31		PRPF31	-;spliceosomal tri-snRNP complex assembly [GO:0000244]	RNA binding [GO:0003723];-	spliceosomal complex [GO:0005681];nucleoplasm [GO:0005654];U4/U6 x U5 tri-snRNP complex [GO:0046540];Cajal body [GO:0015030];-	-;spliceosomal tri-snRNP complex assembly [GO:0000244];RNA binding [GO:0003723];-;spliceosomal complex [GO:0005681];nucleoplasm [GO:0005654];U4/U6 x U5 tri-snRNP complex [GO:0046540];Cajal body [GO:0015030];-
E7ESP9	160 kDa neurofilament protein		NEFM	neurofilament bundle assembly [GO:0033693];-	structural molecule activity [GO:0005198];-	intermediate filament cytoskeleton [GO:0045111];neurofilament [GO:0005883];-;axon [GO:0030424]	neurofilament bundle assembly [GO:0033693];-;structural molecule activity [GO:0005198];-;intermediate filament cytoskeleton [GO:0045111];neurofilament [GO:0005883];-;axon [GO:0030424]
P26373	60S ribosomal protein L13	6137	RPL13	bone development [GO:0060348];cytoplasmic translation [GO:0002181];nuclear-transcribed mRNA catabolic process, nonsense-mediated decay [GO:0000184];rRNA processing [GO:0006364];viral transcription [GO:0019083];translation [GO:0006412];SRP-dependent cotranslational protein targeting to membrane [GO:0006614];blastocyst development [GO:0001824];-;translational initiation [GO:0006413]	structural constituent of ribosome [GO:0003735];RNA binding [GO:0003723];-	cytosolic ribosome [GO:0022626];nucleolus [GO:0005730];cytosolic large ribosomal subunit [GO:0022625];nucleus [GO:0005634];cytosol [GO:0005829];endoplasmic reticulum [GO:0005783];membrane [GO:0016020];-	bone development [GO:0060348];cytoplasmic translation [GO:0002181];nuclear-transcribed mRNA catabolic process, nonsense-mediated decay [GO:0000184];rRNA processing [GO:0006364];viral transcription [GO:0019083];translation [GO:0006412];SRP-dependent cotranslational protein targeting to membrane [GO:0006614];blastocyst development [GO:0001824];-;translational initiation [GO:0006413];structural cons…
Q5QNW6	Histone H2B type 2-F	440689	H2BC18	nucleosome assembly [GO:0006334];-	DNA binding [GO:0003677];-;protein heterodimerization activity [GO:0046982]	nucleus [GO:0005634];cytosol [GO:0005829];nucleoplasm [GO:0005654];extracellular exosome [GO:0070062];-;nucleosome [GO:0000786]	nucleosome assembly [GO:0006334];-;DNA binding [GO:0003677];-;protein heterodimerization activity [GO:0046982];nucleus [GO:0005634];cytosol [GO:0005829];nucleoplasm [GO:0005654];extracellular exosome [GO:0070062];-;nucleosome [GO:0000786]
B4DW97	RNA helicase			-	hydrolase activity [GO:0016787];RNA binding [GO:0003723];ATP binding [GO:0005524];RNA helicase activity [GO:0003724]	-	-;hydrolase activity [GO:0016787];RNA binding [GO:0003723];ATP binding [GO:0005524];RNA helicase activity [GO:0003724];-
P47755	F-actin-capping protein subunit alpha-2	830	CAPZA2	blood coagulation [GO:0007596];antigen processing and presentation of exogenous peptide antigen via MHC class II [GO:0019886];innate immune response [GO:0045087];-;endoplasmic reticulum to Golgi vesicle-mediated transport [GO:0006888];protein-containing complex assembly [GO:0065003];barbed-end actin filament capping [GO:0051016];actin cytoskeleton organization [GO:0030036]	actin filament binding [GO:0051015];-	actin cytoskeleton [GO:0015629];brush border [GO:0005903];cytosol [GO:0005829];-;cortical cytoskeleton [GO:0030863];membrane [GO:0016020];extracellular region [GO:0005576];extracellular exosome [GO:0070062];F-actin capping protein complex [GO:0008290]	blood coagulation [GO:0007596];antigen processing and presentation of exogenous peptide antigen via MHC class II [GO:0019886];innate immune response [GO:0045087];-;endoplasmic reticulum to Golgi vesicle-mediated transport [GO:0006888];protein-containing complex assembly [GO:0065003];barbed-end actin filament capping [GO:0051016];actin cytoskeleton organization [GO:0030036];actin filament binding …
P62753	40S ribosomal protein S6	6194	RPS6	T cell differentiation in thymus [GO:0033077];nuclear-transcribed mRNA catabolic process, nonsense-mediated decay [GO:0000184];glucose homeostasis [GO:0042593];viral transcription [GO:0019083];T cell proliferation involved in immune response [GO:0002309];cytoplasmic translation [GO:0002181];positive regulation of cell population proliferation [GO:0008284];activation-induced cell death of T cells …	structural constituent of ribosome [GO:0003735];RNA binding [GO:0003723];protein kinase binding [GO:0019901];-	cell body [GO:0044297];cytosolic ribosome [GO:0022626];polysome [GO:0005844];cytoplasmic ribonucleoprotein granule [GO:0036464];endoplasmic reticulum [GO:0005783];nucleolus [GO:0005730];perinuclear region of cytoplasm [GO:0048471];ribonucleoprotein complex [GO:1990904];nucleus [GO:0005634];cytosol [GO:0005829];nucleoplasm [GO:0005654];small ribosomal subunit [GO:0015935];cytosolic small ribosomal…	T cell differentiation in thymus [GO:0033077];nuclear-transcribed mRNA catabolic process, nonsense-mediated decay [GO:0000184];glucose homeostasis [GO:0042593];viral transcription [GO:0019083];T cell proliferation involved in immune response [GO:0002309];cytoplasmic translation [GO:0002181];positive regulation of cell population proliferation [GO:0008284];activation-induced cell death of T cells …
O14974	Protein phosphatase 1 regulatory subunit 12A	4659	PPP1R12A	regulation of nucleocytoplasmic transport [GO:0046822];cellular response to drug [GO:0035690];positive regulation of myosin-light-chain-phosphatase activity [GO:0035508];signal transduction [GO:0007165];mitotic cell cycle [GO:0000278];regulation of cell adhesion [GO:0030155];centrosome cycle [GO:0007098];negative regulation of catalytic activity [GO:0043086];regulation of myosin-light-chain-phosp…	phosphatase regulator activity [GO:0019208];enzyme inhibitor activity [GO:0004857];protein kinase binding [GO:0019901];-;14-3-3 protein binding [GO:0071889]	Z disc [GO:0030018];contractile fiber [GO:0043292];kinetochore [GO:0000776];plasma membrane [GO:0005886];cytoplasm [GO:0005737];actin cytoskeleton [GO:0015629];nucleolus [GO:0005730];PTW/PP1 phosphatase complex [GO:0072357];cytosol [GO:0005829];centrosome [GO:0005813];nucleoplasm [GO:0005654];focal adhesion [GO:0005925];A band [GO:0031672];-	regulation of nucleocytoplasmic transport [GO:0046822];cellular response to drug [GO:0035690];positive regulation of myosin-light-chain-phosphatase activity [GO:0035508];signal transduction [GO:0007165];mitotic cell cycle [GO:0000278];regulation of cell adhesion [GO:0030155];centrosome cycle [GO:0007098];negative regulation of catalytic activity [GO:0043086];regulation of myosin-light-chain-phosp…
Q12792	Twinfilin-1	5756	TWF1	positive regulation of neuron projection development [GO:0010976];negative regulation of actin filament polymerization [GO:0030837];regulation of actin phosphorylation [GO:0043538];peptidyl-tyrosine phosphorylation [GO:0018108];regulation of lamellipodium assembly [GO:0010591];barbed-end actin filament capping [GO:0051016];actin filament depolymerization [GO:0030042];-;sequestering of actin monom…	phosphatidylinositol-4,5-bisphosphate binding [GO:0005546];actin filament binding [GO:0051015];ATP binding [GO:0005524];actin monomer binding [GO:0003785];actin binding [GO:0003779];-;cadherin binding [GO:0045296]	myofibril [GO:0030016];cytoplasm [GO:0005737];actin cytoskeleton [GO:0015629];nucleolus [GO:0005730];perinuclear region of cytoplasm [GO:0048471];cytosol [GO:0005829];actin filament [GO:0005884];cell-cell junction [GO:0005911];focal adhesion [GO:0005925];filopodium [GO:0030175];-	positive regulation of neuron projection development [GO:0010976];negative regulation of actin filament polymerization [GO:0030837];regulation of actin phosphorylation [GO:0043538];peptidyl-tyrosine phosphorylation [GO:0018108];regulation of lamellipodium assembly [GO:0010591];barbed-end actin filament capping [GO:0051016];actin filament depolymerization [GO:0030042];-;sequestering of actin monom…
A8K7N0	60S ribosomal protein L14			translation [GO:0006412];-	structural constituent of ribosome [GO:0003735];RNA binding [GO:0003723];-	ribosome [GO:0005840];-	translation [GO:0006412];-;structural constituent of ribosome [GO:0003735];RNA binding [GO:0003723];-;ribosome [GO:0005840];-
Q59H77	T-complex protein 1 subunit gamma	7203		protein folding [GO:0006457];-	unfolded protein binding [GO:0051082];ATPase activity [GO:0016887];ATP binding [GO:0005524];-	cytoplasm [GO:0005737];-	protein folding [GO:0006457];-;unfolded protein binding [GO:0051082];ATPase activity [GO:0016887];ATP binding [GO:0005524];-;cytoplasm [GO:0005737];-
M0R3D6	60S ribosomal protein L18a		RPL18A	translation [GO:0006412];-	structural constituent of ribosome [GO:0003735];-	ribosome [GO:0005840];-	translation [GO:0006412];-;structural constituent of ribosome [GO:0003735];-;ribosome [GO:0005840];-
Q1ZYL5	Tropomyosin 1 alpha variant 6			-	actin binding [GO:0003779];-	cytoskeleton [GO:0005856];-	-;actin binding [GO:0003779];-;cytoskeleton [GO:0005856];-
B4DN41	DEAD box protein 5			rhythmic process [GO:0048511];-	hydrolase activity [GO:0016787];RNA binding [GO:0003723];ATP binding [GO:0005524];RNA helicase activity [GO:0003724];-	cytoplasm [GO:0005737];-;spliceosomal complex [GO:0005681]	rhythmic process [GO:0048511];-;hydrolase activity [GO:0016787];RNA binding [GO:0003723];ATP binding [GO:0005524];RNA helicase activity [GO:0003724];-;cytoplasm [GO:0005737];-;spliceosomal complex [GO:0005681]
A8MXP9	Matrin-3		MATR3	-	RNA binding [GO:0003723];zinc ion binding [GO:0008270];-	-;nucleus [GO:0005634]	-;RNA binding [GO:0003723];zinc ion binding [GO:0008270];-;-;nucleus [GO:0005634]
Q92665	28S ribosomal protein S31, mitochondrial	10240	MRPS31	mitochondrial translational elongation [GO:0070125];-;mitochondrial translational termination [GO:0070126]	structural constituent of ribosome [GO:0003735];protein domain specific binding [GO:0019904];RNA binding [GO:0003723];-	nucleolus [GO:0005730];mitochondrial inner membrane [GO:0005743];-;mitochondrial small ribosomal subunit [GO:0005763];mitochondrion [GO:0005739]	mitochondrial translational elongation [GO:0070125];-;mitochondrial translational termination [GO:0070126];structural constituent of ribosome [GO:0003735];protein domain specific binding [GO:0019904];RNA binding [GO:0003723];-;nucleolus [GO:0005730];mitochondrial inner membrane [GO:0005743];-;mitochondrial small ribosomal subunit [GO:0005763];mitochondrion [GO:0005739]
Q9BYD1	39S ribosomal protein L13, mitochondrial	28998	MRPL13	mitochondrial translational elongation [GO:0070125];negative regulation of translation [GO:0017148];mitochondrial translational termination [GO:0070126];translation [GO:0006412];-	structural constituent of ribosome [GO:0003735];RNA binding [GO:0003723];mRNA binding [GO:0003729];-	mitochondrial large ribosomal subunit [GO:0005762];mitochondrial ribosome [GO:0005761];ribosome [GO:0005840];mitochondrial inner membrane [GO:0005743];-;mitochondrion [GO:0005739]	mitochondrial translational elongation [GO:0070125];negative regulation of translation [GO:0017148];mitochondrial translational termination [GO:0070126];translation [GO:0006412];-;structural constituent of ribosome [GO:0003735];RNA binding [GO:0003723];mRNA binding [GO:0003729];-;mitochondrial large ribosomal subunit [GO:0005762];mitochondrial ribosome [GO:0005761];ribosome [GO:0005840];mitochond…
P49327	Fatty acid synthase	2194	FASN	glandular epithelial cell development [GO:0002068];establishment of endothelial intestinal barrier [GO:0090557];positive regulation of cellular metabolic process [GO:0031325];osteoblast differentiation [GO:0001649];neutrophil differentiation [GO:0030223];mammary gland development [GO:0030879];regulation of lipid metabolic process [GO:0019216];acetyl-CoA metabolic process [GO:0006084];ether lipid …	3-oxo-pimeloyl-[acp] methyl ester reductase activity [GO:0102132];myristoyl-[acyl-carrier-protein] hydrolase activity [GO:0016295];3-oxo-glutaryl-[acp] methyl ester reductase activity [GO:0102131];(3R)-hydroxymyristoyl-[acyl-carrier-protein] dehydratase activity [GO:0008659];3-hydroxypalmitoyl-[acyl-carrier-protein] dehydratase activity [GO:0004317];[acyl-carrier-protein] S-malonyltransferase act…	Golgi apparatus [GO:0005794];plasma membrane [GO:0005886];glycogen granule [GO:0042587];cytosol [GO:0005829];membrane [GO:0016020];melanosome [GO:0042470];extracellular exosome [GO:0070062];-	glandular epithelial cell development [GO:0002068];establishment of endothelial intestinal barrier [GO:0090557];positive regulation of cellular metabolic process [GO:0031325];osteoblast differentiation [GO:0001649];neutrophil differentiation [GO:0030223];mammary gland development [GO:0030879];regulation of lipid metabolic process [GO:0019216];acetyl-CoA metabolic process [GO:0006084];ether lipid …
A0A494C108	Protein KRI1 homolog	65095	KRI1	-	-	-	-
A0A2R8Y5Y7	60S ribosomal protein L9		RPL9	translation [GO:0006412];-	rRNA binding [GO:0019843];structural constituent of ribosome [GO:0003735];-	integral component of membrane [GO:0016021];-;ribosome [GO:0005840]	translation [GO:0006412];-;rRNA binding [GO:0019843];structural constituent of ribosome [GO:0003735];-;integral component of membrane [GO:0016021];-;ribosome [GO:0005840]
Q9BYD2	39S ribosomal protein L9, mitochondrial	65005	MRPL9	mitochondrial translational elongation [GO:0070125];translation [GO:0006412];-;mitochondrial translational termination [GO:0070126]	structural constituent of ribosome [GO:0003735];RNA binding [GO:0003723];-	mitochondrial large ribosomal subunit [GO:0005762];mitochondrial ribosome [GO:0005761];mitochondrion [GO:0005739];mitochondrial inner membrane [GO:0005743];-	mitochondrial translational elongation [GO:0070125];translation [GO:0006412];-;mitochondrial translational termination [GO:0070126];structural constituent of ribosome [GO:0003735];RNA binding [GO:0003723];-;mitochondrial large ribosomal subunit [GO:0005762];mitochondrial ribosome [GO:0005761];mitochondrion [GO:0005739];mitochondrial inner membrane [GO:0005743];-
B2R9K8	cDNA, FLJ94440, highly similar to Homo sapiens chaperonin containing TCP1, subunit 6A (zeta 1)(CCT6A), mRNA			protein folding [GO:0006457];-	unfolded protein binding [GO:0051082];ATPase activity [GO:0016887];ATP binding [GO:0005524];-	cytoplasm [GO:0005737];-	protein folding [GO:0006457];-;unfolded protein binding [GO:0051082];ATPase activity [GO:0016887];ATP binding [GO:0005524];-;cytoplasm [GO:0005737];-
Q02413	Desmoglein-1	1828	DSG1	cell-cell adhesion [GO:0098609];response to progesterone [GO:0032570];keratinization [GO:0031424];maternal process involved in female pregnancy [GO:0060135];cornification [GO:0070268];calcium-dependent cell-cell adhesion via plasma membrane cell adhesion molecules [GO:0016339];homophilic cell adhesion via plasma membrane adhesion molecules [GO:0007156];cell-cell junction assembly [GO:0007043];pro…	gamma-catenin binding [GO:0045295];calcium ion binding [GO:0005509];toxic substance binding [GO:0015643];-	integral component of membrane [GO:0016021];lateral plasma membrane [GO:0016328];cytoplasmic side of plasma membrane [GO:0009898];plasma membrane [GO:0005886];apical plasma membrane [GO:0016324];cytosol [GO:0005829];-;cornified envelope [GO:0001533];ficolin-1-rich granule membrane [GO:0101003];desmosome [GO:0030057]	cell-cell adhesion [GO:0098609];response to progesterone [GO:0032570];keratinization [GO:0031424];maternal process involved in female pregnancy [GO:0060135];cornification [GO:0070268];calcium-dependent cell-cell adhesion via plasma membrane cell adhesion molecules [GO:0016339];homophilic cell adhesion via plasma membrane adhesion molecules [GO:0007156];cell-cell junction assembly [GO:0007043];pro…
P09012	U1 small nuclear ribonucleoprotein A	6626	SNRPA	regulation of mRNA polyadenylation [GO:1900363];mRNA splicing, via spliceosome [GO:0000398];-	RNA binding [GO:0003723];identical protein binding [GO:0042802];-;U1 snRNP binding [GO:1990446];U1 snRNA binding [GO:0030619]	U1 snRNP [GO:0005685];nucleoplasm [GO:0005654];-;spliceosomal complex [GO:0005681]	regulation of mRNA polyadenylation [GO:1900363];mRNA splicing, via spliceosome [GO:0000398];-;RNA binding [GO:0003723];identical protein binding [GO:0042802];-;U1 snRNP binding [GO:1990446];U1 snRNA binding [GO:0030619];U1 snRNP [GO:0005685];nucleoplasm [GO:0005654];-;spliceosomal complex [GO:0005681]
P38159	RNA-binding motif protein, X chromosome	27316	RBMX	transcription by RNA polymerase II [GO:0006366];RNA metabolic process [GO:0016070];negative regulation of mRNA splicing, via spliceosome [GO:0048025];cellular response to interleukin-1 [GO:0071347];mRNA splicing, via spliceosome [GO:0000398];osteoblast differentiation [GO:0001649];regulation of alternative mRNA splicing, via spliceosome [GO:0000381];membrane protein ectodomain proteolysis [GO:000…	protein domain specific binding [GO:0019904];RNA binding [GO:0003723];mRNA binding [GO:0003729];chromatin binding [GO:0003682];single-stranded RNA binding [GO:0003727];identical protein binding [GO:0042802];RNA polymerase II cis-regulatory region sequence-specific DNA binding [GO:0000978];-	euchromatin [GO:0000791];spliceosomal complex [GO:0005681];protein-containing complex [GO:0032991];ribonucleoprotein complex [GO:1990904];nucleus [GO:0005634];nucleoplasm [GO:0005654];supraspliceosomal complex [GO:0044530];extracellular space [GO:0005615];catalytic step 2 spliceosome [GO:0071013];membrane [GO:0016020];extracellular exosome [GO:0070062];-	transcription by RNA polymerase II [GO:0006366];RNA metabolic process [GO:0016070];negative regulation of mRNA splicing, via spliceosome [GO:0048025];cellular response to interleukin-1 [GO:0071347];mRNA splicing, via spliceosome [GO:0000398];osteoblast differentiation [GO:0001649];regulation of alternative mRNA splicing, via spliceosome [GO:0000381];membrane protein ectodomain proteolysis [GO:000…
Q9Y3D9	28S ribosomal protein S23, mitochondrial	51649	MRPS23	mitochondrial translational elongation [GO:0070125];-;mitochondrial translational termination [GO:0070126]	structural constituent of ribosome [GO:0003735];RNA binding [GO:0003723];-	mitochondrion [GO:0005739];ribosome [GO:0005840];mitochondrial inner membrane [GO:0005743];nuclear membrane [GO:0031965];-	mitochondrial translational elongation [GO:0070125];-;mitochondrial translational termination [GO:0070126];structural constituent of ribosome [GO:0003735];RNA binding [GO:0003723];-;mitochondrion [GO:0005739];ribosome [GO:0005840];mitochondrial inner membrane [GO:0005743];nuclear membrane [GO:0031965];-
D3YTB1	60S ribosomal protein L32		RPL32	translation [GO:0006412];-	structural constituent of ribosome [GO:0003735];-	ribosome [GO:0005840];-	translation [GO:0006412];-;structural constituent of ribosome [GO:0003735];-;ribosome [GO:0005840];-
K7ERE3	Keratin, type I cytoskeletal 13		KRT13	-	structural molecule activity [GO:0005198];-	intermediate filament cytoskeleton [GO:0045111];-;intermediate filament [GO:0005882]	-;structural molecule activity [GO:0005198];-;intermediate filament cytoskeleton [GO:0045111];-;intermediate filament [GO:0005882]
A0A0S2Z5K8	Spermatid perinuclear RNA-binding protein	55342	STRBP	cell differentiation [GO:0030154];spermatogenesis [GO:0007283];-;multicellular organism development [GO:0007275]	RNA binding [GO:0003723];DNA binding [GO:0003677];-	cytoplasm [GO:0005737];-	cell differentiation [GO:0030154];spermatogenesis [GO:0007283];-;multicellular organism development [GO:0007275];RNA binding [GO:0003723];DNA binding [GO:0003677];-;cytoplasm [GO:0005737];-
P82933	28S ribosomal protein S9, mitochondrial	64965	MRPS9	DNA damage response, detection of DNA damage [GO:0042769];mitochondrial translational elongation [GO:0070125];-;mitochondrial translational termination [GO:0070126]	structural constituent of ribosome [GO:0003735];RNA binding [GO:0003723];-	nucleolus [GO:0005730];mitochondrial inner membrane [GO:0005743];-;small ribosomal subunit [GO:0015935];mitochondrial small ribosomal subunit [GO:0005763];mitochondrion [GO:0005739]	DNA damage response, detection of DNA damage [GO:0042769];mitochondrial translational elongation [GO:0070125];-;mitochondrial translational termination [GO:0070126];structural constituent of ribosome [GO:0003735];RNA binding [GO:0003723];-;nucleolus [GO:0005730];mitochondrial inner membrane [GO:0005743];-;small ribosomal subunit [GO:0015935];mitochondrial small ribosomal subunit [GO:0005763];mito…
Q53GR7	Solute carrier family 25, member 13 (Citrin) variant			-	calcium ion binding [GO:0005509];amino acid transmembrane transporter activity [GO:0015171];-	integral component of membrane [GO:0016021];mitochondrial inner membrane [GO:0005743];-	-;calcium ion binding [GO:0005509];amino acid transmembrane transporter activity [GO:0015171];-;integral component of membrane [GO:0016021];mitochondrial inner membrane [GO:0005743];-
Q9Y281	Cofilin-2	1073	CFL2	skeletal muscle tissue development [GO:0007519];sarcomere organization [GO:0045214];positive regulation of actin filament depolymerization [GO:0030836];muscle cell cellular homeostasis [GO:0046716];actin filament severing [GO:0051014];actin filament depolymerization [GO:0030042];cell motility [GO:0048870];actin filament fragmentation [GO:0030043];-	actin filament binding [GO:0051015];-	Z disc [GO:0030018];cytoplasm [GO:0005737];actin cytoskeleton [GO:0015629];nuclear matrix [GO:0016363];extracellular space [GO:0005615];extracellular exosome [GO:0070062];I band [GO:0031674];-	skeletal muscle tissue development [GO:0007519];sarcomere organization [GO:0045214];positive regulation of actin filament depolymerization [GO:0030836];muscle cell cellular homeostasis [GO:0046716];actin filament severing [GO:0051014];actin filament depolymerization [GO:0030042];cell motility [GO:0048870];actin filament fragmentation [GO:0030043];-;actin filament binding [GO:0051015];-;Z disc [GO…
A8K5D5	cDNA FLJ76832, highly similar to Homo sapiens mitochondrial ribosomal protein L19 (MRPL19), mRNA			translation [GO:0006412];-	structural constituent of ribosome [GO:0003735];-	ribosome [GO:0005840];-	translation [GO:0006412];-;structural constituent of ribosome [GO:0003735];-;ribosome [GO:0005840];-
I3L3H2	RNA helicase	9775	EIF4A3	-	hydrolase activity [GO:0016787];ATP binding [GO:0005524];RNA helicase activity [GO:0003724];nucleic acid binding [GO:0003676];-	nucleoplasm [GO:0005654];-	-;hydrolase activity [GO:0016787];ATP binding [GO:0005524];RNA helicase activity [GO:0003724];nucleic acid binding [GO:0003676];-;nucleoplasm [GO:0005654];-
B4DRA0	cDNA FLJ58459, highly similar to RNA-binding region-containing protein 2	9584		mRNA processing [GO:0006397];-	RNA binding [GO:0003723];-	-;nucleus [GO:0005634]	mRNA processing [GO:0006397];-;RNA binding [GO:0003723];-;-;nucleus [GO:0005634]
B2R7B5	cDNA, FLJ93365, highly similar to Homo sapiens KH domain containing, RNA binding, signal transduction associated 1 (KHDRBS1), mRNA			-	RNA binding [GO:0003723];SH3 domain binding [GO:0017124];-	-;nucleus [GO:0005634]	-;RNA binding [GO:0003723];SH3 domain binding [GO:0017124];-;-;nucleus [GO:0005634]
B2R6K4	cDNA, FLJ92996, highly similar to Homo sapiens guanine nucleotide binding protein (G protein), beta polypeptide 1 (GNB1), mRNA			-;signal transduction [GO:0007165]	-	lysosomal membrane [GO:0005765];-	-;signal transduction [GO:0007165];-;lysosomal membrane [GO:0005765];-
A0A140VKA0	Caldesmon 1, isoform CRA_i	800	CALD1	muscle contraction [GO:0006936];-	myosin binding [GO:0017022];actin binding [GO:0003779];-;calmodulin binding [GO:0005516]	actin cytoskeleton [GO:0015629];-;plasma membrane [GO:0005886]	muscle contraction [GO:0006936];-;myosin binding [GO:0017022];actin binding [GO:0003779];-;calmodulin binding [GO:0005516];actin cytoskeleton [GO:0015629];-;plasma membrane [GO:0005886]
Q9NQ50	39S ribosomal protein L40, mitochondrial	64976	MRPL40	anatomical structure morphogenesis [GO:0009653];mitochondrial translational elongation [GO:0070125];-;mitochondrial translational termination [GO:0070126]	RNA binding [GO:0003723];-	mitochondrial large ribosomal subunit [GO:0005762];mitochondrial ribosome [GO:0005761];nucleolus [GO:0005730];mitochondrial inner membrane [GO:0005743];nucleus [GO:0005634];-;mitochondrion [GO:0005739]	anatomical structure morphogenesis [GO:0009653];mitochondrial translational elongation [GO:0070125];-;mitochondrial translational termination [GO:0070126];RNA binding [GO:0003723];-;mitochondrial large ribosomal subunit [GO:0005762];mitochondrial ribosome [GO:0005761];nucleolus [GO:0005730];mitochondrial inner membrane [GO:0005743];nucleus [GO:0005634];-;mitochondrion [GO:0005739]
P08579	U2 small nuclear ribonucleoprotein B''	6629	SNRPB2	mRNA splicing, via spliceosome [GO:0000398];-	-;snRNP binding [GO:0070990];U1 snRNA binding [GO:0030619]	U1 snRNP [GO:0005685];U2-type precatalytic spliceosome [GO:0071005];spliceosomal complex [GO:0005681];cytoplasmic ribonucleoprotein granule [GO:0036464];nuclear speck [GO:0016607];nucleus [GO:0005634];fibrillar center [GO:0001650];nucleoplasm [GO:0005654];U2 snRNP [GO:0005686];U2-type catalytic step 2 spliceosome [GO:0071007];catalytic step 2 spliceosome [GO:0071013];-	mRNA splicing, via spliceosome [GO:0000398];-;-;snRNP binding [GO:0070990];U1 snRNA binding [GO:0030619];U1 snRNP [GO:0005685];U2-type precatalytic spliceosome [GO:0071005];spliceosomal complex [GO:0005681];cytoplasmic ribonucleoprotein granule [GO:0036464];nuclear speck [GO:0016607];nucleus [GO:0005634];fibrillar center [GO:0001650];nucleoplasm [GO:0005654];U2 snRNP [GO:0005686];U2-type catalyti…
E5RIZ4	39S ribosomal protein L15, mitochondrial		MRPL15	translation [GO:0006412];-	structural constituent of ribosome [GO:0003735];-	mitochondrion [GO:0005739];-;large ribosomal subunit [GO:0015934]	translation [GO:0006412];-;structural constituent of ribosome [GO:0003735];-;mitochondrion [GO:0005739];-;large ribosomal subunit [GO:0015934]
O00567	Nucleolar protein 56	10528	NOP56	rRNA processing [GO:0006364];-	snoRNA binding [GO:0030515];RNA binding [GO:0003723];-;histone methyltransferase binding [GO:1990226];cadherin binding [GO:0045296]	box C/D RNP complex [GO:0031428];cytoplasm [GO:0005737];nucleolus [GO:0005730];pre-snoRNP complex [GO:0070761];small-subunit processome [GO:0032040];fibrillar center [GO:0001650];nucleoplasm [GO:0005654];membrane [GO:0016020];sno(s)RNA-containing ribonucleoprotein complex [GO:0005732];-	rRNA processing [GO:0006364];-;snoRNA binding [GO:0030515];RNA binding [GO:0003723];-;histone methyltransferase binding [GO:1990226];cadherin binding [GO:0045296];box C/D RNP complex [GO:0031428];cytoplasm [GO:0005737];nucleolus [GO:0005730];pre-snoRNP complex [GO:0070761];small-subunit processome [GO:0032040];fibrillar center [GO:0001650];nucleoplasm [GO:0005654];membrane [GO:0016020];sno(s)RNA-…
P46778	60S ribosomal protein L21	6144	RPL21	cytoplasmic translation [GO:0002181];nuclear-transcribed mRNA catabolic process, nonsense-mediated decay [GO:0000184];rRNA processing [GO:0006364];viral transcription [GO:0019083];translational initiation [GO:0006413];translation [GO:0006412];SRP-dependent cotranslational protein targeting to membrane [GO:0006614];-	structural constituent of ribosome [GO:0003735];RNA binding [GO:0003723];-	cytosolic ribosome [GO:0022626];cytosolic large ribosomal subunit [GO:0022625];cytosol [GO:0005829];endoplasmic reticulum [GO:0005783];membrane [GO:0016020];-	cytoplasmic translation [GO:0002181];nuclear-transcribed mRNA catabolic process, nonsense-mediated decay [GO:0000184];rRNA processing [GO:0006364];viral transcription [GO:0019083];translational initiation [GO:0006413];translation [GO:0006412];SRP-dependent cotranslational protein targeting to membrane [GO:0006614];-;structural constituent of ribosome [GO:0003735];RNA binding [GO:0003723];-;cytoso…
H0YAF8	Receptor of-activated protein C kinase 1		RACK1	-	-	-	-
Q9HD33	39S ribosomal protein L47, mitochondrial	57129	MRPL47	mitochondrial translational elongation [GO:0070125];mitochondrial translational termination [GO:0070126];-;mitochondrial translation [GO:0032543]	structural constituent of ribosome [GO:0003735];-	mitochondrion [GO:0005739];-;mitochondrial inner membrane [GO:0005743];mitochondrial large ribosomal subunit [GO:0005762]	mitochondrial translational elongation [GO:0070125];mitochondrial translational termination [GO:0070126];-;mitochondrial translation [GO:0032543];structural constituent of ribosome [GO:0003735];-;mitochondrion [GO:0005739];-;mitochondrial inner membrane [GO:0005743];mitochondrial large ribosomal subunit [GO:0005762]
F5H5D3	Tubulin alpha chain	84790	TUBA1C	-;microtubule-based process [GO:0007017]	GTP binding [GO:0005525];structural constituent of cytoskeleton [GO:0005200];-;GTPase activity [GO:0003924]	cytoplasm [GO:0005737];microtubule cytoskeleton [GO:0015630];-;microtubule [GO:0005874]	-;microtubule-based process [GO:0007017];GTP binding [GO:0005525];structural constituent of cytoskeleton [GO:0005200];-;GTPase activity [GO:0003924];cytoplasm [GO:0005737];microtubule cytoskeleton [GO:0015630];-;microtubule [GO:0005874]
Q8TAS0	ATP synthase subunit gamma	509		-	-;proton-transporting ATP synthase activity, rotational mechanism [GO:0046933]	proton-transporting ATP synthase complex, catalytic core F(1) [GO:0045261];-	-;-;proton-transporting ATP synthase activity, rotational mechanism [GO:0046933];proton-transporting ATP synthase complex, catalytic core F(1) [GO:0045261];-
Q8TDD1	ATP-dependent RNA helicase DDX54	79039	DDX54	RNA processing [GO:0006396];RNA metabolic process [GO:0016070];intracellular estrogen receptor signaling pathway [GO:0030520];rRNA processing [GO:0006364];-	RNA binding [GO:0003723];ATP binding [GO:0005524];transcription corepressor activity [GO:0003714];signaling receptor binding [GO:0005102];RNA helicase activity [GO:0003724];estrogen receptor binding [GO:0030331];-	Golgi apparatus [GO:0005794];nucleolus [GO:0005730];nucleus [GO:0005634];nucleoplasm [GO:0005654];membrane [GO:0016020];-	RNA processing [GO:0006396];RNA metabolic process [GO:0016070];intracellular estrogen receptor signaling pathway [GO:0030520];rRNA processing [GO:0006364];-;RNA binding [GO:0003723];ATP binding [GO:0005524];transcription corepressor activity [GO:0003714];signaling receptor binding [GO:0005102];RNA helicase activity [GO:0003724];estrogen receptor binding [GO:0030331];-;Golgi apparatus [GO:0005794]…
B4DKM0	cDNA FLJ51883, highly similar to Mitochondrial 39S ribosomal protein L3			translation [GO:0006412];-	structural constituent of ribosome [GO:0003735];-	ribosome [GO:0005840];-	translation [GO:0006412];-;structural constituent of ribosome [GO:0003735];-;ribosome [GO:0005840];-
O15145	Actin-related protein 2/3 complex subunit 3	10094	ARPC3	Fc-gamma receptor signaling pathway involved in phagocytosis [GO:0038096];Arp2/3 complex-mediated actin nucleation [GO:0034314];ephrin receptor signaling pathway [GO:0048013];membrane organization [GO:0061024];actin polymerization-dependent cell motility [GO:0070358];-;cellular response to nerve growth factor stimulus [GO:1990090]	structural constituent of cytoskeleton [GO:0005200];actin binding [GO:0003779];-	growth cone leading edge [GO:0061850];filamentous actin [GO:0031941];Arp2/3 protein complex [GO:0005885];lamellipodium [GO:0030027];site of double-strand break [GO:0035861];actin cytoskeleton [GO:0015629];nucleus [GO:0005634];cytosol [GO:0005829];focal adhesion [GO:0005925];membrane [GO:0016020];extracellular exosome [GO:0070062];-	Fc-gamma receptor signaling pathway involved in phagocytosis [GO:0038096];Arp2/3 complex-mediated actin nucleation [GO:0034314];ephrin receptor signaling pathway [GO:0048013];membrane organization [GO:0061024];actin polymerization-dependent cell motility [GO:0070358];-;cellular response to nerve growth factor stimulus [GO:1990090];structural constituent of cytoskeleton [GO:0005200];actin binding …
P83731	60S ribosomal protein L24	6152	RPL24	exit from mitosis [GO:0010458];cytoplasmic translation [GO:0002181];retina development in camera-type eye [GO:0060041];nuclear-transcribed mRNA catabolic process, nonsense-mediated decay [GO:0000184];rRNA processing [GO:0006364];ribosomal large subunit assembly [GO:0000027];viral transcription [GO:0019083];optic nerve development [GO:0021554];retinal ganglion cell axon guidance [GO:0031290];assem…	structural constituent of ribosome [GO:0003735];RNA binding [GO:0003723];-;cadherin binding [GO:0045296]	cytosolic ribosome [GO:0022626];synapse [GO:0045202];cytoplasm [GO:0005737];cytosolic large ribosomal subunit [GO:0022625];cytosol [GO:0005829];polysomal ribosome [GO:0042788];endoplasmic reticulum [GO:0005783];membrane [GO:0016020];extracellular exosome [GO:0070062];-	exit from mitosis [GO:0010458];cytoplasmic translation [GO:0002181];retina development in camera-type eye [GO:0060041];nuclear-transcribed mRNA catabolic process, nonsense-mediated decay [GO:0000184];rRNA processing [GO:0006364];ribosomal large subunit assembly [GO:0000027];viral transcription [GO:0019083];optic nerve development [GO:0021554];retinal ganglion cell axon guidance [GO:0031290];assem…
P05386	60S acidic ribosomal protein P1	6176	RPLP1	cytoplasmic translation [GO:0002181];nuclear-transcribed mRNA catabolic process, nonsense-mediated decay [GO:0000184];translational elongation [GO:0006414];rRNA processing [GO:0006364];viral transcription [GO:0019083];translational initiation [GO:0006413];translation [GO:0006412];SRP-dependent cotranslational protein targeting to membrane [GO:0006614];-	ribonucleoprotein complex binding [GO:0043021];structural constituent of ribosome [GO:0003735];protein kinase activator activity [GO:0030295];-	cytosolic ribosome [GO:0022626];cytosolic large ribosomal subunit [GO:0022625];cytosol [GO:0005829];focal adhesion [GO:0005925];-	cytoplasmic translation [GO:0002181];nuclear-transcribed mRNA catabolic process, nonsense-mediated decay [GO:0000184];translational elongation [GO:0006414];rRNA processing [GO:0006364];viral transcription [GO:0019083];translational initiation [GO:0006413];translation [GO:0006412];SRP-dependent cotranslational protein targeting to membrane [GO:0006614];-;ribonucleoprotein complex binding [GO:00430…
D9HTE9	Plasma membrane citrate carrier	6576	SLC25A1	-	-	integral component of membrane [GO:0016021]	-;-;integral component of membrane [GO:0016021]
Q14571	Inositol 1,4,5-trisphosphate receptor type 2	3709	ITPR2	platelet activation [GO:0030168];cellular response to ethanol [GO:0071361];signal transduction [GO:0007165];response to hypoxia [GO:0001666];release of sequestered calcium ion into cytosol [GO:0051209];cellular response to cAMP [GO:0071320];regulation of insulin secretion [GO:0050796];-;regulation of cardiac conduction [GO:1903779]	phosphatidylinositol binding [GO:0035091];scaffold protein binding [GO:0097110];inositol 1,4,5-trisphosphate-sensitive calcium-release channel activity [GO:0005220];calcium ion binding [GO:0005509];inositol 1,4,5 trisphosphate binding [GO:0070679];ion channel binding [GO:0044325];-;calcium ion transmembrane transporter activity [GO:0015085]	cell cortex [GO:0005938];integral component of membrane [GO:0016021];sarcoplasmic reticulum membrane [GO:0033017];plasma membrane [GO:0005886];platelet dense tubular network membrane [GO:0031095];receptor complex [GO:0043235];secretory granule membrane [GO:0030667];nucleoplasm [GO:0005654];endoplasmic reticulum membrane [GO:0005789];sarcoplasmic reticulum [GO:0016529];endoplasmic reticulum [GO:00…	platelet activation [GO:0030168];cellular response to ethanol [GO:0071361];signal transduction [GO:0007165];response to hypoxia [GO:0001666];release of sequestered calcium ion into cytosol [GO:0051209];cellular response to cAMP [GO:0071320];regulation of insulin secretion [GO:0050796];-;regulation of cardiac conduction [GO:1903779];phosphatidylinositol binding [GO:0035091];scaffold protein bindin…
Q02978	Mitochondrial 2-oxoglutarate/malate carrier protein	8402	SLC25A11	malate transmembrane transport [GO:0071423];oxaloacetate transport [GO:0015729];phosphate ion transmembrane transport [GO:0035435];thiosulfate transport [GO:0015709];gluconeogenesis [GO:0006094];sulfate transport [GO:0008272];succinate transmembrane transport [GO:0071422];-	oxaloacetate transmembrane transporter activity [GO:0015131];malate transmembrane transporter activity [GO:0015140];RNA binding [GO:0003723];thiosulfate transmembrane transporter activity [GO:0015117];succinate transmembrane transporter activity [GO:0015141];sulfate transmembrane transporter activity [GO:0015116];-;antiporter activity [GO:0015297];oxoglutarate [GO:0015367]	mitochondrion [GO:0005739];mitochondrial inner membrane [GO:0005743];integral component of plasma membrane [GO:0005887];nucleus [GO:0005634];-	malate transmembrane transport [GO:0071423];oxaloacetate transport [GO:0015729];phosphate ion transmembrane transport [GO:0035435];thiosulfate transport [GO:0015709];gluconeogenesis [GO:0006094];sulfate transport [GO:0008272];succinate transmembrane transport [GO:0071422];-;oxaloacetate transmembrane transporter activity [GO:0015131];malate transmembrane transporter activity [GO:0015140];RNA bind…
Q9Y6M1	Insulin-like growth factor 2 mRNA-binding protein 2	10644	IGF2BP2	anatomical structure morphogenesis [GO:0009653];regulation of mRNA stability [GO:0043488];mRNA transport [GO:0051028];nervous system development [GO:0007399];negative regulation of translation [GO:0017148];regulation of cytokine production [GO:0001817];-;regulation of RNA metabolic process [GO:0051252];regulation of gene expression [GO:0010468]	mRNA 3'-UTR binding [GO:0003730];translation regulator activity [GO:0045182];RNA binding [GO:0003723];mRNA binding [GO:0003729];mRNA 5'-UTR binding [GO:0048027];-	cytoplasm [GO:0005737];nucleus [GO:0005634];cytosol [GO:0005829];cytoskeleton [GO:0005856];-	anatomical structure morphogenesis [GO:0009653];regulation of mRNA stability [GO:0043488];mRNA transport [GO:0051028];nervous system development [GO:0007399];negative regulation of translation [GO:0017148];regulation of cytokine production [GO:0001817];-;regulation of RNA metabolic process [GO:0051252];regulation of gene expression [GO:0010468];mRNA 3'-UTR binding [GO:0003730];translation regulat…
A0A087X295	WD repeat-containing protein 6	11180	WDR6	-	insulin receptor substrate binding [GO:0043560];-	cytosol [GO:0005829];protein-containing complex [GO:0032991];-;plasma membrane [GO:0005886]	-;insulin receptor substrate binding [GO:0043560];-;cytosol [GO:0005829];protein-containing complex [GO:0032991];-;plasma membrane [GO:0005886]
E4W6B6	60S ribosomal protein L27		RPL27	translation [GO:0006412];-	structural constituent of ribosome [GO:0003735];-	rough endoplasmic reticulum [GO:0005791];ribosome [GO:0005840];-	translation [GO:0006412];-;structural constituent of ribosome [GO:0003735];-;rough endoplasmic reticulum [GO:0005791];ribosome [GO:0005840];-
D6RBZ0	Heterogeneous nuclear ribonucleoprotein A/B		HNRNPAB	-	RNA binding [GO:0003723];-	cytoplasm [GO:0005737];nucleoplasm [GO:0005654];-	-;RNA binding [GO:0003723];-;cytoplasm [GO:0005737];nucleoplasm [GO:0005654];-
F8WE88	Unconventional myosin-Va		MYO5A	-	actin filament binding [GO:0051015];motor activity [GO:0003774];ATP binding [GO:0005524];-	myosin complex [GO:0016459];-	-;actin filament binding [GO:0051015];motor activity [GO:0003774];ATP binding [GO:0005524];-;myosin complex [GO:0016459];-
Q9BYD3	39S ribosomal protein L4, mitochondrial	51073	MRPL4	mitochondrial translational elongation [GO:0070125];-;mitochondrial translational termination [GO:0070126]	structural constituent of ribosome [GO:0003735];RNA binding [GO:0003723];-	mitochondrion [GO:0005739];-;mitochondrial inner membrane [GO:0005743];mitochondrial large ribosomal subunit [GO:0005762]	mitochondrial translational elongation [GO:0070125];-;mitochondrial translational termination [GO:0070126];structural constituent of ribosome [GO:0003735];RNA binding [GO:0003723];-;mitochondrion [GO:0005739];-;mitochondrial inner membrane [GO:0005743];mitochondrial large ribosomal subunit [GO:0005762]
P62913	60S ribosomal protein L11	6135	RPL11	nuclear-transcribed mRNA catabolic process, nonsense-mediated decay [GO:0000184];viral transcription [GO:0019083];negative regulation of protein neddylation [GO:2000435];cytoplasmic translation [GO:0002181];protein localization to nucleus [GO:0034504];negative regulation of proteasomal ubiquitin-dependent protein catabolic process [GO:0032435];protein targeting [GO:0006605];positive regulation of…	5S rRNA binding [GO:0008097];ubiquitin ligase inhibitor activity [GO:1990948];RNA binding [GO:0003723];structural constituent of ribosome [GO:0003735];ubiquitin protein ligase binding [GO:0031625];-	cytosolic ribosome [GO:0022626];protein-containing complex [GO:0032991];cytoplasm [GO:0005737];nucleolus [GO:0005730];cytosolic large ribosomal subunit [GO:0022625];cytosol [GO:0005829];polysomal ribosome [GO:0042788];nucleoplasm [GO:0005654];membrane [GO:0016020];extracellular exosome [GO:0070062];-	nuclear-transcribed mRNA catabolic process, nonsense-mediated decay [GO:0000184];viral transcription [GO:0019083];negative regulation of protein neddylation [GO:2000435];cytoplasmic translation [GO:0002181];protein localization to nucleus [GO:0034504];negative regulation of proteasomal ubiquitin-dependent protein catabolic process [GO:0032435];protein targeting [GO:0006605];positive regulation of…
A0A2R8Y849	40S ribosomal protein S24	6229	RPS24	translation [GO:0006412];-	structural constituent of ribosome [GO:0003735];-	ribosome [GO:0005840];-	translation [GO:0006412];-;structural constituent of ribosome [GO:0003735];-;ribosome [GO:0005840];-
P82673	28S ribosomal protein S35, mitochondrial	60488	MRPS35	DNA damage response, detection of DNA damage [GO:0042769];mitochondrial translational elongation [GO:0070125];-;mitochondrial translational termination [GO:0070126]	structural constituent of ribosome [GO:0003735];RNA binding [GO:0003723];-	-;mitochondrial inner membrane [GO:0005743];mitochondrial small ribosomal subunit [GO:0005763]	DNA damage response, detection of DNA damage [GO:0042769];mitochondrial translational elongation [GO:0070125];-;mitochondrial translational termination [GO:0070126];structural constituent of ribosome [GO:0003735];RNA binding [GO:0003723];-;-;mitochondrial inner membrane [GO:0005743];mitochondrial small ribosomal subunit [GO:0005763]
Q9BQQ5	Ribosomal protein L27a		L27a	-	-	ribosome [GO:0005840]	-;-;ribosome [GO:0005840]
E5RIT6	60S ribosomal protein L26-like 1		RPL26L1	translation [GO:0006412];-	structural constituent of ribosome [GO:0003735];RNA binding [GO:0003723];-	-;large ribosomal subunit [GO:0015934]	translation [GO:0006412];-;structural constituent of ribosome [GO:0003735];RNA binding [GO:0003723];-;-;large ribosomal subunit [GO:0015934]
P52815	39S ribosomal protein L12, mitochondrial	6182	MRPL12	positive regulation of transcription, DNA-templated [GO:0045893];mitochondrial transcription [GO:0006390];mitochondrial translational elongation [GO:0070125];mitochondrial translational termination [GO:0070126];-	structural constituent of ribosome [GO:0003735];RNA binding [GO:0003723];-	mitochondrion [GO:0005739];-;mitochondrial inner membrane [GO:0005743];mitochondrial large ribosomal subunit [GO:0005762]	positive regulation of transcription, DNA-templated [GO:0045893];mitochondrial transcription [GO:0006390];mitochondrial translational elongation [GO:0070125];mitochondrial translational termination [GO:0070126];-;structural constituent of ribosome [GO:0003735];RNA binding [GO:0003723];-;mitochondrion [GO:0005739];-;mitochondrial inner membrane [GO:0005743];mitochondrial large ribosomal subunit [G…
B2RNR6	Zinc finger RNA binding protein		ZFR	-	zinc ion binding [GO:0008270];nucleic acid binding [GO:0003676]	-	-;zinc ion binding [GO:0008270];nucleic acid binding [GO:0003676];-
P62269	40S ribosomal protein S18	6222	RPS18	cytoplasmic translation [GO:0002181];nuclear-transcribed mRNA catabolic process, nonsense-mediated decay [GO:0000184];viral transcription [GO:0019083];translational initiation [GO:0006413];translation [GO:0006412];SRP-dependent cotranslational protein targeting to membrane [GO:0006614];-	structural constituent of ribosome [GO:0003735];rRNA binding [GO:0019843];RNA binding [GO:0003723];-	cytosolic ribosome [GO:0022626];ribosome [GO:0005840];postsynaptic density [GO:0014069];nucleus [GO:0005634];cytosol [GO:0005829];nucleoplasm [GO:0005654];focal adhesion [GO:0005925];small ribosomal subunit [GO:0015935];cytosolic small ribosomal subunit [GO:0022627];membrane [GO:0016020];extracellular exosome [GO:0070062];-	cytoplasmic translation [GO:0002181];nuclear-transcribed mRNA catabolic process, nonsense-mediated decay [GO:0000184];viral transcription [GO:0019083];translational initiation [GO:0006413];translation [GO:0006412];SRP-dependent cotranslational protein targeting to membrane [GO:0006614];-;structural constituent of ribosome [GO:0003735];rRNA binding [GO:0019843];RNA binding [GO:0003723];-;cytosolic…
Q14573	Inositol 1,4,5-trisphosphate receptor type 3	3710	ITPR3	platelet activation [GO:0030168];regulation of cardiac conduction [GO:1903779];calcium ion transport into cytosol [GO:0060402];sensory perception of umami taste [GO:0050917];sensory perception of bitter taste [GO:0050913];G protein-coupled receptor signaling pathway [GO:0007186];long-term synaptic potentiation [GO:0060291];memory [GO:0007613];release of sequestered calcium ion into cytosol [GO:00…	phosphatidylinositol binding [GO:0035091];inositol hexakisphosphate binding [GO:0000822];inositol 1,4,5-trisphosphate-sensitive calcium-release channel activity [GO:0005220];inositol 1,3,4,5 tetrakisphosphate binding [GO:0043533];calcium ion binding [GO:0005509];calcium-release channel activity [GO:0015278];inositol 1,4,5 trisphosphate binding [GO:0070679];-	neuronal cell body [GO:0043025];apical part of cell [GO:0045177];myelin sheath [GO:0043209];sarcoplasmic reticulum [GO:0016529];nucleolus [GO:0005730];integral component of plasma membrane [GO:0005887];secretory granule membrane [GO:0030667];cytoplasmic vesicle membrane [GO:0030659];cytoplasm [GO:0005737];brush border [GO:0005903];nucleoplasm [GO:0005654];endoplasmic reticulum membrane [GO:000578…	platelet activation [GO:0030168];regulation of cardiac conduction [GO:1903779];calcium ion transport into cytosol [GO:0060402];sensory perception of umami taste [GO:0050917];sensory perception of bitter taste [GO:0050913];G protein-coupled receptor signaling pathway [GO:0007186];long-term synaptic potentiation [GO:0060291];memory [GO:0007613];release of sequestered calcium ion into cytosol [GO:00…
O15226	NF-kappa-B-repressing factor	55922	NKRF	negative regulation of transcription, DNA-templated [GO:0045892];positive regulation of transcription by RNA polymerase II [GO:0045944];-	RNA binding [GO:0003723];DNA-binding transcription activator activity, RNA polymerase II-specific [GO:0001228];-;RNA polymerase II cis-regulatory region sequence-specific DNA binding [GO:0000978]	nucleolus [GO:0005730];nucleoplasm [GO:0005654];-;nucleus [GO:0005634]	negative regulation of transcription, DNA-templated [GO:0045892];positive regulation of transcription by RNA polymerase II [GO:0045944];-;RNA binding [GO:0003723];DNA-binding transcription activator activity, RNA polymerase II-specific [GO:0001228];-;RNA polymerase II cis-regulatory region sequence-specific DNA binding [GO:0000978];nucleolus [GO:0005730];nucleoplasm [GO:0005654];-;nucleus [GO:000…
I3L3P7	40S ribosomal protein S15a		RPS15A	translation [GO:0006412];-	structural constituent of ribosome [GO:0003735];-	ribosome [GO:0005840];-	translation [GO:0006412];-;structural constituent of ribosome [GO:0003735];-;ribosome [GO:0005840];-
E7EUT5	Glyceraldehyde-3-phosphate dehydrogenase		GAPDH	-	NAD binding [GO:0051287];oxidoreductase activity, acting on the aldehyde or oxo group of donors, NAD or NADP as acceptor [GO:0016620];-	plasma membrane [GO:0005886];cytosol [GO:0005829];nuclear membrane [GO:0031965];intracellular membrane-bounded organelle [GO:0043231];-	-;NAD binding [GO:0051287];oxidoreductase activity, acting on the aldehyde or oxo group of donors, NAD or NADP as acceptor [GO:0016620];-;plasma membrane [GO:0005886];cytosol [GO:0005829];nuclear membrane [GO:0031965];intracellular membrane-bounded organelle [GO:0043231];-
Q59F68	RNA helicase			-	hydrolase activity [GO:0016787];ATP binding [GO:0005524];nucleic acid binding [GO:0003676];RNA helicase activity [GO:0003724]	-	-;hydrolase activity [GO:0016787];ATP binding [GO:0005524];nucleic acid binding [GO:0003676];RNA helicase activity [GO:0003724];-
A0A669KAX9	Ribosomal_L2_C domain-containing protein			translation [GO:0006412];-	structural constituent of ribosome [GO:0003735];-	ribosome [GO:0005840];-	translation [GO:0006412];-;structural constituent of ribosome [GO:0003735];-;ribosome [GO:0005840];-
Q13151	Heterogeneous nuclear ribonucleoprotein A0	10949	HNRNPA0	3'-UTR-mediated mRNA stabilization [GO:0070935];response to lipopolysaccharide [GO:0032496];RNA metabolic process [GO:0016070];mRNA splicing, via spliceosome [GO:0000398];mRNA processing [GO:0006397];inflammatory response [GO:0006954];-	RNA binding [GO:0003723];mRNA binding [GO:0003729];mRNA 3'-UTR AU-rich region binding [GO:0035925];protein kinase binding [GO:0019901];-	nucleoplasm [GO:0005654];-;nucleus [GO:0005634]	3'-UTR-mediated mRNA stabilization [GO:0070935];response to lipopolysaccharide [GO:0032496];RNA metabolic process [GO:0016070];mRNA splicing, via spliceosome [GO:0000398];mRNA processing [GO:0006397];inflammatory response [GO:0006954];-;RNA binding [GO:0003723];mRNA binding [GO:0003729];mRNA 3'-UTR AU-rich region binding [GO:0035925];protein kinase binding [GO:0019901];-;nucleoplasm [GO:0005654];…
P62879	Guanine nucleotide-binding protein G(I)/G(S)/G(T) subunit beta-2	2783	GNB2	protein folding [GO:0006457];G protein-coupled receptor signaling pathway [GO:0007186];-	G-protein gamma-subunit binding [GO:0031682];calcium channel regulator activity [GO:0005246];GTPase activity [GO:0003924];protein-containing complex binding [GO:0044877];GTPase binding [GO:0051020];-	cell body [GO:0044297];cytoplasm [GO:0005737];perinuclear region of cytoplasm [GO:0048471];lysosomal membrane [GO:0005765];cytosol [GO:0005829];focal adhesion [GO:0005925];extracellular space [GO:0005615];vesicle [GO:0031982];membrane [GO:0016020];extracellular exosome [GO:0070062];-;heterotrimeric G-protein complex [GO:0005834]	protein folding [GO:0006457];G protein-coupled receptor signaling pathway [GO:0007186];-;G-protein gamma-subunit binding [GO:0031682];calcium channel regulator activity [GO:0005246];GTPase activity [GO:0003924];protein-containing complex binding [GO:0044877];GTPase binding [GO:0051020];-;cell body [GO:0044297];cytoplasm [GO:0005737];perinuclear region of cytoplasm [GO:0048471];lysosomal membrane …
B8QGS9	Truncated plakophilin-2		PKP2	cell-cell adhesion [GO:0098609]	-	-	cell-cell adhesion [GO:0098609];-;-
A8K6U7	cDNA FLJ78252, highly similar to Homo sapiens heterogeneous nuclear ribonucleoprotein U-like 1 (HNRPUL1), transcript variant 1, mRNA			response to virus [GO:0009615];RNA processing [GO:0006396];-	-	-;nucleus [GO:0005634]	response to virus [GO:0009615];RNA processing [GO:0006396];-;-;-;nucleus [GO:0005634]
P61254	60S ribosomal protein L26	6154	RPL26	cellular response to UV [GO:0034644];cytoplasmic translation [GO:0002181];positive regulation of translation [GO:0045727];regulation of translation involved in cellular response to UV [GO:1904803];ribosomal large subunit biogenesis [GO:0042273];nuclear-transcribed mRNA catabolic process, nonsense-mediated decay [GO:0000184];positive regulation of DNA damage response, signal transduction by p53 cl…	structural constituent of ribosome [GO:0003735];RNA binding [GO:0003723];-;mRNA 5'-UTR binding [GO:0048027]	cytosolic ribosome [GO:0022626];ribonucleoprotein complex [GO:1990904];cytoplasm [GO:0005737];nucleolus [GO:0005730];cytosolic large ribosomal subunit [GO:0022625];cytosol [GO:0005829];nucleoplasm [GO:0005654];membrane [GO:0016020];extracellular exosome [GO:0070062];-	cellular response to UV [GO:0034644];cytoplasmic translation [GO:0002181];positive regulation of translation [GO:0045727];regulation of translation involved in cellular response to UV [GO:1904803];ribosomal large subunit biogenesis [GO:0042273];nuclear-transcribed mRNA catabolic process, nonsense-mediated decay [GO:0000184];positive regulation of DNA damage response, signal transduction by p53 cl…
O60264	SWI/SNF-related matrix-associated actin-dependent regulator of chromatin subfamily A member 5	8467	SMARCA5	cellular response to leukemia inhibitory factor [GO:1990830];CENP-A containing nucleosome assembly [GO:0034080];rDNA heterochromatin assembly [GO:0000183];ATP-dependent chromatin remodeling [GO:0043044];double-strand break repair [GO:0006302];regulation of transcription by RNA polymerase II [GO:0006357];positive regulation of gene expression, epigenetic [GO:0045815];chromatin remodeling [GO:00063…	nucleosome binding [GO:0031491];helicase activity [GO:0004386];ATPase activity [GO:0016887];ATP binding [GO:0005524];DNA binding [GO:0003677];nucleosome-dependent ATPase activity [GO:0070615];ATPase activity, acting on DNA [GO:0008094];-	NURF complex [GO:0016589];nucleus [GO:0005634];cytosol [GO:0005829];chromatin silencing complex [GO:0005677];condensed chromosome [GO:0000793];fibrillar center [GO:0001650];nucleoplasm [GO:0005654];RSF complex [GO:0031213];intracellular membrane-bounded organelle [GO:0043231];-	cellular response to leukemia inhibitory factor [GO:1990830];CENP-A containing nucleosome assembly [GO:0034080];rDNA heterochromatin assembly [GO:0000183];ATP-dependent chromatin remodeling [GO:0043044];double-strand break repair [GO:0006302];regulation of transcription by RNA polymerase II [GO:0006357];positive regulation of gene expression, epigenetic [GO:0045815];chromatin remodeling [GO:00063…
B7Z3V1	Sodium/potassium-transporting ATPase subunit alpha			-	metal ion binding [GO:0046872];P-type potassium transmembrane transporter activity [GO:0008556];ATP binding [GO:0005524];-	integral component of membrane [GO:0016021];-	-;metal ion binding [GO:0046872];P-type potassium transmembrane transporter activity [GO:0008556];ATP binding [GO:0005524];-;integral component of membrane [GO:0016021];-
D3DQ69	SERPINE1 mRNA binding protein 1, isoform CRA_c		SERBP1	-	mRNA 3'-UTR binding [GO:0003730];-	cytoplasm [GO:0005737];-;nucleus [GO:0005634]	-;mRNA 3'-UTR binding [GO:0003730];-;cytoplasm [GO:0005737];-;nucleus [GO:0005634]
P46779	60S ribosomal protein L28	6158	RPL28	cytoplasmic translation [GO:0002181];nuclear-transcribed mRNA catabolic process, nonsense-mediated decay [GO:0000184];rRNA processing [GO:0006364];viral transcription [GO:0019083];translational initiation [GO:0006413];translation [GO:0006412];SRP-dependent cotranslational protein targeting to membrane [GO:0006614];-	structural constituent of ribosome [GO:0003735];RNA binding [GO:0003723];-	cell body [GO:0044297];cytosolic ribosome [GO:0022626];cytoplasmic ribonucleoprotein granule [GO:0036464];cytosolic large ribosomal subunit [GO:0022625];cytosol [GO:0005829];dendrite [GO:0030425];membrane [GO:0016020];extracellular exosome [GO:0070062];-	cytoplasmic translation [GO:0002181];nuclear-transcribed mRNA catabolic process, nonsense-mediated decay [GO:0000184];rRNA processing [GO:0006364];viral transcription [GO:0019083];translational initiation [GO:0006413];translation [GO:0006412];SRP-dependent cotranslational protein targeting to membrane [GO:0006614];-;structural constituent of ribosome [GO:0003735];RNA binding [GO:0003723];-;cell b…
P27348	14-3-3 protein theta	10971	YWHAQ	small GTPase mediated signal transduction [GO:0007264];protein targeting [GO:0006605];negative regulation of ion transmembrane transport [GO:0034766];negative regulation of transcription, DNA-templated [GO:0045892];substantia nigra development [GO:0021762];-;positive regulation of protein insertion into mitochondrial membrane involved in apoptotic signaling pathway [GO:1900740]	protein N-terminus binding [GO:0047485];protein domain specific binding [GO:0019904];protein C-terminus binding [GO:0008022];identical protein binding [GO:0042802];ion channel binding [GO:0044325];-;14-3-3 protein binding [GO:0071889]	protein-containing complex [GO:0032991];cytoplasm [GO:0005737];cytosol [GO:0005829];-;focal adhesion [GO:0005925];synapse [GO:0045202];membrane [GO:0016020];extracellular exosome [GO:0070062];mitochondrion [GO:0005739]	small GTPase mediated signal transduction [GO:0007264];protein targeting [GO:0006605];negative regulation of ion transmembrane transport [GO:0034766];negative regulation of transcription, DNA-templated [GO:0045892];substantia nigra development [GO:0021762];-;positive regulation of protein insertion into mitochondrial membrane involved in apoptotic signaling pathway [GO:1900740];protein N-terminus…
O15143	Actin-related protein 2/3 complex subunit 1B	10095	ARPC1B	Fc-gamma receptor signaling pathway involved in phagocytosis [GO:0038096];Arp2/3 complex-mediated actin nucleation [GO:0034314];ephrin receptor signaling pathway [GO:0048013];response to estrogen [GO:0043627];-;response to estradiol [GO:0032355]	structural constituent of cytoskeleton [GO:0005200];actin binding [GO:0003779];-;protein-containing complex binding [GO:0044877]	Arp2/3 protein complex [GO:0005885];actin cytoskeleton [GO:0015629];nucleus [GO:0005634];cytosol [GO:0005829];focal adhesion [GO:0005925];extracellular exosome [GO:0070062];-;tubulobulbar complex [GO:0036284]	Fc-gamma receptor signaling pathway involved in phagocytosis [GO:0038096];Arp2/3 complex-mediated actin nucleation [GO:0034314];ephrin receptor signaling pathway [GO:0048013];response to estrogen [GO:0043627];-;response to estradiol [GO:0032355];structural constituent of cytoskeleton [GO:0005200];actin binding [GO:0003779];-;protein-containing complex binding [GO:0044877];Arp2/3 protein complex […
A0A0A0MR02	Outer mitochondrial membrane protein porin 2		VDAC2	-	voltage-gated anion channel activity [GO:0008308];porin activity [GO:0015288];-	-;mitochondrial outer membrane [GO:0005741];mitochondrion [GO:0005739];pore complex [GO:0046930]	-;voltage-gated anion channel activity [GO:0008308];porin activity [GO:0015288];-;-;mitochondrial outer membrane [GO:0005741];mitochondrion [GO:0005739];pore complex [GO:0046930]
Q7Z2W9	39S ribosomal protein L21, mitochondrial	219927	MRPL21	mitochondrial translational elongation [GO:0070125];-;mitochondrial translational termination [GO:0070126]	structural constituent of ribosome [GO:0003735];RNA binding [GO:0003723];-	mitochondrion [GO:0005739];-;mitochondrial inner membrane [GO:0005743];mitochondrial large ribosomal subunit [GO:0005762]	mitochondrial translational elongation [GO:0070125];-;mitochondrial translational termination [GO:0070126];structural constituent of ribosome [GO:0003735];RNA binding [GO:0003723];-;mitochondrion [GO:0005739];-;mitochondrial inner membrane [GO:0005743];mitochondrial large ribosomal subunit [GO:0005762]
Q5QPA5	39S ribosomal protein S18a, mitochondrial		MRPS18A	translation [GO:0006412];-	structural constituent of ribosome [GO:0003735];-	-;ribosome [GO:0005840];mitochondrion [GO:0005739]	translation [GO:0006412];-;structural constituent of ribosome [GO:0003735];-;-;ribosome [GO:0005840];mitochondrion [GO:0005739]
Q5C9Z4	Nucleolar MIF4G domain-containing protein 1	64434	NOM1	hair follicle maturation [GO:0048820];ribosomal small subunit biogenesis [GO:0042274];-	RNA binding [GO:0003723];-	nucleolus [GO:0005730];-	hair follicle maturation [GO:0048820];ribosomal small subunit biogenesis [GO:0042274];-;RNA binding [GO:0003723];-;nucleolus [GO:0005730];-
P62805	Histone H4	121504554313829483598360836183628363836483658366836783688370	H4C1H4C2H4C3H4C4H4C5H4C6H4C8H4C9H4C11H4C12H4C13H4C14H4C15H4-16	amyloid fibril formation [GO:1990000];DNA replication-independent nucleosome assembly [GO:0006336];regulation of androgen receptor signaling pathway [GO:0060765];DNA-templated transcription, initiation [GO:0006352];rDNA heterochromatin assembly [GO:0000183];depurination [GO:0045007];double-strand break repair [GO:0006302];DNA replication-dependent nucleosome assembly [GO:0006335];telomere capping…	protein domain specific binding [GO:0019904];RNA binding [GO:0003723];DNA binding [GO:0003677];protein heterodimerization activity [GO:0046982];-	nuclear chromosome [GO:0000228];protein-containing complex [GO:0032991];nucleus [GO:0005634];nucleoplasm [GO:0005654];membrane [GO:0016020];extracellular region [GO:0005576];extracellular exosome [GO:0070062];chromosome, telomeric region [GO:0000781];-;nucleosome [GO:0000786]	amyloid fibril formation [GO:1990000];DNA replication-independent nucleosome assembly [GO:0006336];regulation of androgen receptor signaling pathway [GO:0060765];DNA-templated transcription, initiation [GO:0006352];rDNA heterochromatin assembly [GO:0000183];depurination [GO:0045007];double-strand break repair [GO:0006302];DNA replication-dependent nucleosome assembly [GO:0006335];telomere capping…
Q53G61	Small nuclear ribonucleoprotein polypeptide A' variant			mRNA splicing, via spliceosome [GO:0000398];-	-;U2 snRNA binding [GO:0030620]	-	mRNA splicing, via spliceosome [GO:0000398];-;-;U2 snRNA binding [GO:0030620];-
P62277	40S ribosomal protein S13	6207	RPS13	cytoplasmic translation [GO:0002181];nuclear-transcribed mRNA catabolic process, nonsense-mediated decay [GO:0000184];negative regulation of RNA splicing [GO:0033119];viral transcription [GO:0019083];translational initiation [GO:0006413];translation [GO:0006412];SRP-dependent cotranslational protein targeting to membrane [GO:0006614];-	RNA binding [GO:0003723];mRNA binding [GO:0003729];small ribosomal subunit rRNA binding [GO:0070181];structural constituent of ribosome [GO:0003735];mRNA 5'-UTR binding [GO:0048027];-	cytosolic ribosome [GO:0022626];nucleolus [GO:0005730];ribosome [GO:0005840];postsynaptic density [GO:0014069];nucleus [GO:0005634];cytosol [GO:0005829];nucleoplasm [GO:0005654];focal adhesion [GO:0005925];cytosolic small ribosomal subunit [GO:0022627];membrane [GO:0016020];extracellular exosome [GO:0070062];-	cytoplasmic translation [GO:0002181];nuclear-transcribed mRNA catabolic process, nonsense-mediated decay [GO:0000184];negative regulation of RNA splicing [GO:0033119];viral transcription [GO:0019083];translational initiation [GO:0006413];translation [GO:0006412];SRP-dependent cotranslational protein targeting to membrane [GO:0006614];-;RNA binding [GO:0003723];mRNA binding [GO:0003729];small ribo…
P62854	40S ribosomal protein S26	6231	RPS26	cytoplasmic translation [GO:0002181];nuclear-transcribed mRNA catabolic process, nonsense-mediated decay [GO:0000184];negative regulation of RNA splicing [GO:0033119];viral transcription [GO:0019083];translational initiation [GO:0006413];translation [GO:0006412];SRP-dependent cotranslational protein targeting to membrane [GO:0006614];-	RNA binding [GO:0003723];mRNA binding [GO:0003729];structural constituent of ribosome [GO:0003735];-;cadherin binding [GO:0045296]	cytosolic small ribosomal subunit [GO:0022627];cytosol [GO:0005829];polysomal ribosome [GO:0042788];nucleoplasm [GO:0005654];small ribosomal subunit [GO:0015935];cytoplasmic side of rough endoplasmic reticulum membrane [GO:0098556];membrane [GO:0016020];extracellular exosome [GO:0070062];-	cytoplasmic translation [GO:0002181];nuclear-transcribed mRNA catabolic process, nonsense-mediated decay [GO:0000184];negative regulation of RNA splicing [GO:0033119];viral transcription [GO:0019083];translational initiation [GO:0006413];translation [GO:0006412];SRP-dependent cotranslational protein targeting to membrane [GO:0006614];-;RNA binding [GO:0003723];mRNA binding [GO:0003729];structural…
Q2VIN3	RBM1			-	RNA binding [GO:0003723]	-	-;RNA binding [GO:0003723];-
Q15717	ELAV-like protein 1	1994	ELAVL1	3'-UTR-mediated mRNA stabilization [GO:0070935];regulation of mRNA stability [GO:0043488];positive regulation of translation [GO:0045727];mRNA splicing, via spliceosome [GO:0000398];regulation of stem cell population maintenance [GO:2000036];protein homooligomerization [GO:0051260];protein import into nucleus [GO:0006606];mRNA stabilization [GO:0048255];negative regulation of gene silencing by mi…	mRNA 3'-UTR binding [GO:0003730];protein homodimerization activity [GO:0042803];RNA binding [GO:0003723];mRNA binding [GO:0003729];mRNA 3'-UTR AU-rich region binding [GO:0035925];double-stranded RNA binding [GO:0003725];protein kinase binding [GO:0019901];-;miRNA binding [GO:0035198]	postsynapse [GO:0098794];cytoplasm [GO:0005737];cytoplasmic stress granule [GO:0010494];ribonucleoprotein complex [GO:1990904];nucleus [GO:0005634];cytosol [GO:0005829];nucleoplasm [GO:0005654];endoplasmic reticulum [GO:0005783];membrane [GO:0016020];glutamatergic synapse [GO:0098978];-	3'-UTR-mediated mRNA stabilization [GO:0070935];regulation of mRNA stability [GO:0043488];positive regulation of translation [GO:0045727];mRNA splicing, via spliceosome [GO:0000398];regulation of stem cell population maintenance [GO:2000036];protein homooligomerization [GO:0051260];protein import into nucleus [GO:0006606];mRNA stabilization [GO:0048255];negative regulation of gene silencing by mi…
P62266	40S ribosomal protein S23	6228	RPS23	cytoplasmic translation [GO:0002181];nuclear-transcribed mRNA catabolic process, nonsense-mediated decay [GO:0000184];maintenance of translational fidelity [GO:1990145];viral transcription [GO:0019083];translational initiation [GO:0006413];translation [GO:0006412];SRP-dependent cotranslational protein targeting to membrane [GO:0006614];-;stress granule assembly [GO:0034063]	structural constituent of ribosome [GO:0003735];RNA binding [GO:0003723];-	cytosolic ribosome [GO:0022626];ribosome [GO:0005840];cytosolic small ribosomal subunit [GO:0022627];cytosol [GO:0005829];polysomal ribosome [GO:0042788];nucleoplasm [GO:0005654];endoplasmic reticulum [GO:0005783];membrane [GO:0016020];rough endoplasmic reticulum [GO:0005791];-	cytoplasmic translation [GO:0002181];nuclear-transcribed mRNA catabolic process, nonsense-mediated decay [GO:0000184];maintenance of translational fidelity [GO:1990145];viral transcription [GO:0019083];translational initiation [GO:0006413];translation [GO:0006412];SRP-dependent cotranslational protein targeting to membrane [GO:0006614];-;stress granule assembly [GO:0034063];structural constituent…
Q16777	Histone H2A type 2-C	8338	H2AC20	-;chromatin silencing [GO:0006342]	DNA binding [GO:0003677];-;protein heterodimerization activity [GO:0046982]	nucleus [GO:0005634];extracellular exosome [GO:0070062];-;nucleosome [GO:0000786]	-;chromatin silencing [GO:0006342];DNA binding [GO:0003677];-;protein heterodimerization activity [GO:0046982];nucleus [GO:0005634];extracellular exosome [GO:0070062];-;nucleosome [GO:0000786]
Q9Y3U8	60S ribosomal protein L36	25873	RPL36	cytoplasmic translation [GO:0002181];nuclear-transcribed mRNA catabolic process, nonsense-mediated decay [GO:0000184];rRNA processing [GO:0006364];viral transcription [GO:0019083];translational initiation [GO:0006413];translation [GO:0006412];SRP-dependent cotranslational protein targeting to membrane [GO:0006614];-	structural constituent of ribosome [GO:0003735];RNA binding [GO:0003723];-	cytosolic ribosome [GO:0022626];cytoplasm [GO:0005737];nucleolus [GO:0005730];cytosolic large ribosomal subunit [GO:0022625];cytosol [GO:0005829];polysomal ribosome [GO:0042788];membrane [GO:0016020];-	cytoplasmic translation [GO:0002181];nuclear-transcribed mRNA catabolic process, nonsense-mediated decay [GO:0000184];rRNA processing [GO:0006364];viral transcription [GO:0019083];translational initiation [GO:0006413];translation [GO:0006412];SRP-dependent cotranslational protein targeting to membrane [GO:0006614];-;structural constituent of ribosome [GO:0003735];RNA binding [GO:0003723];-;cytoso…
Q96PK6	RNA-binding protein 14	10052673710432	RBM14	positive regulation of transcription by RNA polymerase II [GO:0045944];centriole assembly [GO:0098534];mRNA splicing, via spliceosome [GO:0000398];innate immune response [GO:0045087];response to hormone [GO:0009725];activation of innate immune response [GO:0002218];histone deacetylation [GO:0016575];SMAD protein signal transduction [GO:0060395];negative regulation of centriole replication [GO:004…	RNA binding [GO:0003723];mRNA binding [GO:0003729];-;nuclear receptor coactivator activity [GO:0030374]	ribonucleoprotein complex [GO:1990904];cytoplasm [GO:0005737];nuclear speck [GO:0016607];nucleolus [GO:0005730];nucleus [GO:0005634];-;nucleoplasm [GO:0005654];transcription regulator complex [GO:0005667]	positive regulation of transcription by RNA polymerase II [GO:0045944];centriole assembly [GO:0098534];mRNA splicing, via spliceosome [GO:0000398];innate immune response [GO:0045087];response to hormone [GO:0009725];activation of innate immune response [GO:0002218];histone deacetylation [GO:0016575];SMAD protein signal transduction [GO:0060395];negative regulation of centriole replication [GO:004…
A8K5C5	MAGUK p55 subfamily member 5			-	-	bicellular tight junction [GO:0005923];endomembrane system [GO:0012505];plasma membrane [GO:0005886]	-;-;bicellular tight junction [GO:0005923];endomembrane system [GO:0012505];plasma membrane [GO:0005886]
P31689	DnaJ homolog subfamily A member 1	3301	DNAJA1	DNA damage response, detection of DNA damage [GO:0042769];spermatogenesis [GO:0007283];flagellated sperm motility [GO:0030317];negative regulation of JUN kinase activity [GO:0043508];protein localization to mitochondrion [GO:0070585];regulation of protein transport [GO:0051223];response to heat [GO:0009408];negative regulation of nitrosative stress-induced intrinsic apoptotic signaling pathway [G…	Tat protein binding [GO:0030957];C3HC4-type RING finger domain binding [GO:0055131];metal ion binding [GO:0046872];unfolded protein binding [GO:0051082];ATPase activator activity [GO:0001671];ATP binding [GO:0005524];chaperone binding [GO:0051087];low-density lipoprotein particle receptor binding [GO:0050750];ubiquitin protein ligase binding [GO:0031625];-;Hsp70 protein binding [GO:0030544];G pro…	microtubule cytoskeleton [GO:0015630];perinuclear region of cytoplasm [GO:0048471];nucleus [GO:0005634];cytosol [GO:0005829];-;cytoplasmic side of endoplasmic reticulum membrane [GO:0098554];membrane [GO:0016020];extracellular exosome [GO:0070062];mitochondrion [GO:0005739]	DNA damage response, detection of DNA damage [GO:0042769];spermatogenesis [GO:0007283];flagellated sperm motility [GO:0030317];negative regulation of JUN kinase activity [GO:0043508];protein localization to mitochondrion [GO:0070585];regulation of protein transport [GO:0051223];response to heat [GO:0009408];negative regulation of nitrosative stress-induced intrinsic apoptotic signaling pathway [G…
P13010	X-ray repair cross-complementing protein 5	7520	XRCC5	cellular hyperosmotic salinity response [GO:0071475];positive regulation of telomere maintenance via telomerase [GO:0032212];DNA recombination [GO:0006310];positive regulation of telomerase activity [GO:0051973];positive regulation of neurogenesis [GO:0050769];regulation of telomere maintenance [GO:0032204];innate immune response [GO:0045087];positive regulation of protein kinase activity [GO:004…	enzyme activator activity [GO:0008047];transcription regulatory region sequence-specific DNA binding [GO:0000976];double-stranded DNA binding [GO:0003690];RNA binding [GO:0003723];DNA binding [GO:0003677];ATP binding [GO:0005524];ubiquitin protein ligase binding [GO:0031625];protein C-terminus binding [GO:0008022];protein-containing complex binding [GO:0044877];telomeric DNA binding [GO:0042162];…	protein-DNA complex [GO:0032993];Ku70 [GO:0043564];plasma membrane [GO:0005886];protein-containing complex [GO:0032991];nucleolus [GO:0005730];ribonucleoprotein complex [GO:1990904];site of DNA damage [GO:0090734];small-subunit processome [GO:0032040];nucleus [GO:0005634];cytosol [GO:0005829];nonhomologous end joining complex [GO:0070419];nucleoplasm [GO:0005654];secretory granule lumen [GO:00347…	cellular hyperosmotic salinity response [GO:0071475];positive regulation of telomere maintenance via telomerase [GO:0032212];DNA recombination [GO:0006310];positive regulation of telomerase activity [GO:0051973];positive regulation of neurogenesis [GO:0050769];regulation of telomere maintenance [GO:0032204];innate immune response [GO:0045087];positive regulation of protein kinase activity [GO:004…
A0A0A0MSA4	Band 4.1-like protein 3		EPB41L3	cortical actin cytoskeleton organization [GO:0030866];-;regulation of cell growth [GO:0001558]	structural molecule activity [GO:0005198];actin binding [GO:0003779];-	plasma membrane [GO:0005886];cell-cell junction [GO:0005911];cytoskeleton [GO:0005856];cell junction [GO:0030054];-	cortical actin cytoskeleton organization [GO:0030866];-;regulation of cell growth [GO:0001558];structural molecule activity [GO:0005198];actin binding [GO:0003779];-;plasma membrane [GO:0005886];cell-cell junction [GO:0005911];cytoskeleton [GO:0005856];cell junction [GO:0030054];-
Q9NRX2	39S ribosomal protein L17, mitochondrial	63875	MRPL17	mitochondrial translational elongation [GO:0070125];-;mitochondrial translational termination [GO:0070126]	protein domain specific binding [GO:0019904];structural constituent of ribosome [GO:0003735];-	mitochondrial large ribosomal subunit [GO:0005762];mitochondrial inner membrane [GO:0005743];large ribosomal subunit [GO:0015934];-;mitochondrion [GO:0005739]	mitochondrial translational elongation [GO:0070125];-;mitochondrial translational termination [GO:0070126];protein domain specific binding [GO:0019904];structural constituent of ribosome [GO:0003735];-;mitochondrial large ribosomal subunit [GO:0005762];mitochondrial inner membrane [GO:0005743];large ribosomal subunit [GO:0015934];-;mitochondrion [GO:0005739]
B5BU99	High glucose-regulated protein 8		YTHDF2	-	RNA binding [GO:0003723]	-	-;RNA binding [GO:0003723];-
P07305	Histone H1.0	3005	H1-0	negative regulation of transcription by RNA polymerase II [GO:0000122];apoptotic DNA fragmentation [GO:0006309];nucleosome positioning [GO:0016584];negative regulation of DNA recombination [GO:0045910];nucleosome assembly [GO:0006334];negative regulation of chromatin silencing [GO:0031936];chromatin silencing [GO:0006342];positive regulation of transcription regulatory region DNA binding [GO:2000…	minor groove of adenine-thymine-rich DNA binding [GO:0003680];chromatin DNA binding [GO:0031490];double-stranded DNA binding [GO:0003690];RNA binding [GO:0003723];nucleosomal DNA binding [GO:0031492];-	euchromatin [GO:0000791];Golgi apparatus [GO:0005794];actin cytoskeleton [GO:0015629];transcription repressor complex [GO:0017053];nuclear body [GO:0016604];chromatin [GO:0000785];nucleus [GO:0005634];nucleoplasm [GO:0005654];-;nucleosome [GO:0000786]	negative regulation of transcription by RNA polymerase II [GO:0000122];apoptotic DNA fragmentation [GO:0006309];nucleosome positioning [GO:0016584];negative regulation of DNA recombination [GO:0045910];nucleosome assembly [GO:0006334];negative regulation of chromatin silencing [GO:0031936];chromatin silencing [GO:0006342];positive regulation of transcription regulatory region DNA binding [GO:2000…
Q9BYC8	39S ribosomal protein L32, mitochondrial	64983	MRPL32	mitochondrial translational elongation [GO:0070125];translation [GO:0006412];-;mitochondrial translational termination [GO:0070126]	structural constituent of ribosome [GO:0003735];RNA binding [GO:0003723];-	mitochondrial large ribosomal subunit [GO:0005762];mitochondrial ribosome [GO:0005761];mitochondrion [GO:0005739];mitochondrial inner membrane [GO:0005743];-	mitochondrial translational elongation [GO:0070125];translation [GO:0006412];-;mitochondrial translational termination [GO:0070126];structural constituent of ribosome [GO:0003735];RNA binding [GO:0003723];-;mitochondrial large ribosomal subunit [GO:0005762];mitochondrial ribosome [GO:0005761];mitochondrion [GO:0005739];mitochondrial inner membrane [GO:0005743];-
C9JYQ9	60S ribosomal protein L22-like 1	200916	RPL22L1	translation [GO:0006412];-	structural constituent of ribosome [GO:0003735];-	ribosome [GO:0005840];-	translation [GO:0006412];-;structural constituent of ribosome [GO:0003735];-;ribosome [GO:0005840];-
H0YHA7	60S ribosomal protein L18		RPL18	translation [GO:0006412];-	structural constituent of ribosome [GO:0003735];-	nucleolus [GO:0005730];ribosome [GO:0005840];cytosol [GO:0005829];endoplasmic reticulum [GO:0005783];rough endoplasmic reticulum [GO:0005791];-	translation [GO:0006412];-;structural constituent of ribosome [GO:0003735];-;nucleolus [GO:0005730];ribosome [GO:0005840];cytosol [GO:0005829];endoplasmic reticulum [GO:0005783];rough endoplasmic reticulum [GO:0005791];-
A0A494C1J1	Cytospin-A		SPECC1L	cell cycle [GO:0007049];-;cell division [GO:0051301]	-	cytoplasm [GO:0005737];-;gap junction [GO:0005921];spindle [GO:0005819]	cell cycle [GO:0007049];-;cell division [GO:0051301];-;cytoplasm [GO:0005737];-;gap junction [GO:0005921];spindle [GO:0005819]
P14649	Myosin light chain 6B	140465	MYL6B	skeletal muscle tissue development [GO:0007519];muscle contraction [GO:0006936];-;muscle filament sliding [GO:0030049]	structural constituent of muscle [GO:0008307];calcium ion binding [GO:0005509];motor activity [GO:0003774];-	cytosol [GO:0005829];myosin complex [GO:0016459];-;muscle myosin complex [GO:0005859];extracellular exosome [GO:0070062];unconventional myosin complex [GO:0016461]	skeletal muscle tissue development [GO:0007519];muscle contraction [GO:0006936];-;muscle filament sliding [GO:0030049];structural constituent of muscle [GO:0008307];calcium ion binding [GO:0005509];motor activity [GO:0003774];-;cytosol [GO:0005829];myosin complex [GO:0016459];-;muscle myosin complex [GO:0005859];extracellular exosome [GO:0070062];unconventional myosin complex [GO:0016461]
P26641	Elongation factor 1-gamma	1937	EEF1G	glutathione metabolic process [GO:0006749];response to virus [GO:0009615];translational elongation [GO:0006414];-	translation elongation factor activity [GO:0003746];-;cadherin binding [GO:0045296]	cytoplasm [GO:0005737];nucleus [GO:0005634];cytosol [GO:0005829];membrane [GO:0016020];extracellular exosome [GO:0070062];-	glutathione metabolic process [GO:0006749];response to virus [GO:0009615];translational elongation [GO:0006414];-;translation elongation factor activity [GO:0003746];-;cadherin binding [GO:0045296];cytoplasm [GO:0005737];nucleus [GO:0005634];cytosol [GO:0005829];membrane [GO:0016020];extracellular exosome [GO:0070062];-
Q9HAV0	Guanine nucleotide-binding protein subunit beta-4	59345	GNB4	substantia nigra development [GO:0021762];protein folding [GO:0006457];G protein-coupled receptor signaling pathway [GO:0007186];-	G-protein gamma-subunit binding [GO:0031682];-;protein-containing complex binding [GO:0044877]	cytoplasm [GO:0005737];lysosomal membrane [GO:0005765];cytosol [GO:0005829];extracellular exosome [GO:0070062];-;heterotrimeric G-protein complex [GO:0005834]	substantia nigra development [GO:0021762];protein folding [GO:0006457];G protein-coupled receptor signaling pathway [GO:0007186];-;G-protein gamma-subunit binding [GO:0031682];-;protein-containing complex binding [GO:0044877];cytoplasm [GO:0005737];lysosomal membrane [GO:0005765];cytosol [GO:0005829];extracellular exosome [GO:0070062];-;heterotrimeric G-protein complex [GO:0005834]
B4DKS0	Monocarboxylate transporter 1	6566		-	lactate transmembrane transporter activity [GO:0015129];-	-;integral component of plasma membrane [GO:0005887]	-;lactate transmembrane transporter activity [GO:0015129];-;-;integral component of plasma membrane [GO:0005887]
B4DEH0	Mitochondrial ribosomal protein L10, isoform CRA_d		MRPL10	ribosome biogenesis [GO:0042254];-	-	ribosome [GO:0005840];-	ribosome biogenesis [GO:0042254];-;-;ribosome [GO:0005840];-
Q8WXX5	DnaJ homolog subfamily C member 9	23234	DNAJC9	positive regulation of ATPase activity [GO:0032781];-	-;heat shock protein binding [GO:0031072]	plasma membrane [GO:0005886];cytoplasm [GO:0005737];nucleus [GO:0005634];cytosol [GO:0005829];nucleoplasm [GO:0005654];extracellular space [GO:0005615];-	positive regulation of ATPase activity [GO:0032781];-;-;heat shock protein binding [GO:0031072];plasma membrane [GO:0005886];cytoplasm [GO:0005737];nucleus [GO:0005634];cytosol [GO:0005829];nucleoplasm [GO:0005654];extracellular space [GO:0005615];-
Q8TDN6	Ribosome biogenesis protein BRX1 homolog	55299	BRIX1	rRNA processing [GO:0006364];ribosomal large subunit assembly [GO:0000027];-	rRNA binding [GO:0019843];RNA binding [GO:0003723];-	nucleolus [GO:0005730];-;chromosome [GO:0005694]	rRNA processing [GO:0006364];ribosomal large subunit assembly [GO:0000027];-;rRNA binding [GO:0019843];RNA binding [GO:0003723];-;nucleolus [GO:0005730];-;chromosome [GO:0005694]
P46783	40S ribosomal protein S10	6204	RPS10	cytoplasmic translation [GO:0002181];nuclear-transcribed mRNA catabolic process, nonsense-mediated decay [GO:0000184];viral transcription [GO:0019083];ribosomal small subunit assembly [GO:0000028];translation [GO:0006412];SRP-dependent cotranslational protein targeting to membrane [GO:0006614];-;translational initiation [GO:0006413]	structural constituent of ribosome [GO:0003735];RNA binding [GO:0003723];-	cytosolic ribosome [GO:0022626];nucleolus [GO:0005730];ribosome [GO:0005840];cytosol [GO:0005829];nucleoplasm [GO:0005654];focal adhesion [GO:0005925];cytosolic small ribosomal subunit [GO:0022627];membrane [GO:0016020];-	cytoplasmic translation [GO:0002181];nuclear-transcribed mRNA catabolic process, nonsense-mediated decay [GO:0000184];viral transcription [GO:0019083];ribosomal small subunit assembly [GO:0000028];translation [GO:0006412];SRP-dependent cotranslational protein targeting to membrane [GO:0006614];-;translational initiation [GO:0006413];structural constituent of ribosome [GO:0003735];RNA binding [GO:…
P62081	40S ribosomal protein S7	6201	RPS7	ribosomal small subunit biogenesis [GO:0042274];cell differentiation [GO:0030154];cytoplasmic translation [GO:0002181];nuclear-transcribed mRNA catabolic process, nonsense-mediated decay [GO:0000184];translation [GO:0006412];neural tube closure [GO:0001843];positive regulation of intrinsic apoptotic signaling pathway by p53 class mediator [GO:1902255];rRNA processing [GO:0006364];SRP-dependent co…	mRNA 3'-UTR binding [GO:0003730];poly(U) RNA binding [GO:0008266];RNA binding [GO:0003723];ubiquitin ligase inhibitor activity [GO:1990948];structural constituent of ribosome [GO:0003735];mRNA 5'-UTR binding [GO:0048027];protein kinase binding [GO:0019901];-	cytosolic ribosome [GO:0022626];synapse [GO:0045202];protein-containing complex [GO:0032991];nucleolus [GO:0005730];ribonucleoprotein complex [GO:1990904];ribosome [GO:0005840];small-subunit processome [GO:0032040];nucleus [GO:0005634];cytosol [GO:0005829];nucleoplasm [GO:0005654];focal adhesion [GO:0005925];cytosolic small ribosomal subunit [GO:0022627];membrane [GO:0016020];-;microtubule organi…	ribosomal small subunit biogenesis [GO:0042274];cell differentiation [GO:0030154];cytoplasmic translation [GO:0002181];nuclear-transcribed mRNA catabolic process, nonsense-mediated decay [GO:0000184];translation [GO:0006412];neural tube closure [GO:0001843];positive regulation of intrinsic apoptotic signaling pathway by p53 class mediator [GO:1902255];rRNA processing [GO:0006364];SRP-dependent co…
O15042	U2 snRNP-associated SURP motif-containing protein	23350	U2SURP	mRNA splicing, via spliceosome [GO:0000398];-	RNA binding [GO:0003723];-	U2 snRNP [GO:0005686];nucleoplasm [GO:0005654];-;nucleus [GO:0005634]	mRNA splicing, via spliceosome [GO:0000398];-;RNA binding [GO:0003723];-;U2 snRNP [GO:0005686];nucleoplasm [GO:0005654];-;nucleus [GO:0005634]
A0A024R7L5	UPF1	5976	UPF1	nuclear-transcribed mRNA catabolic process, nonsense-mediated decay [GO:0000184];-	hydrolase activity [GO:0016787];RNA binding [GO:0003723];DNA binding [GO:0003677];ATP binding [GO:0005524];zinc ion binding [GO:0008270];RNA helicase activity [GO:0003724];-	cytoplasm [GO:0005737];nucleoplasm [GO:0005654];-	nuclear-transcribed mRNA catabolic process, nonsense-mediated decay [GO:0000184];-;hydrolase activity [GO:0016787];RNA binding [GO:0003723];DNA binding [GO:0003677];ATP binding [GO:0005524];zinc ion binding [GO:0008270];RNA helicase activity [GO:0003724];-;cytoplasm [GO:0005737];nucleoplasm [GO:0005654];-
O76094	Signal recognition particle subunit SRP72	6731	SRP72	SRP-dependent cotranslational protein targeting to membrane [GO:0006614];-	TPR domain binding [GO:0030911];signal recognition particle binding [GO:0005047];RNA binding [GO:0003723];7S RNA binding [GO:0008312];-	signal recognition particle [GO:0048500];cytosol [GO:0005829];endoplasmic reticulum [GO:0005783];signal recognition particle, endoplasmic reticulum targeting [GO:0005786];-	SRP-dependent cotranslational protein targeting to membrane [GO:0006614];-;TPR domain binding [GO:0030911];signal recognition particle binding [GO:0005047];RNA binding [GO:0003723];7S RNA binding [GO:0008312];-;signal recognition particle [GO:0048500];cytosol [GO:0005829];endoplasmic reticulum [GO:0005783];signal recognition particle, endoplasmic reticulum targeting [GO:0005786];-
E9PBF6	Lamin-B1		LMNB1	-	-	intermediate filament [GO:0005882]	-;-;intermediate filament [GO:0005882]
A0A2R8Y7Z0	Catenin beta-1		CTNNB1	-;cell adhesion [GO:0007155]	-;cadherin binding [GO:0045296]	-;adherens junction [GO:0005912]	-;cell adhesion [GO:0007155];-;cadherin binding [GO:0045296];-;adherens junction [GO:0005912]
Q8IWR8	60S ribosomal protein L19			translation [GO:0006412];-	structural constituent of ribosome [GO:0003735];RNA binding [GO:0003723];-	cytosolic large ribosomal subunit [GO:0022625];-	translation [GO:0006412];-;structural constituent of ribosome [GO:0003735];RNA binding [GO:0003723];-;cytosolic large ribosomal subunit [GO:0022625];-
A4QPB0	IQ motif containing GTPase activating protein 1		IQGAP1	signal transduction [GO:0007165];regulation of GTPase activity [GO:0043087]	-	-	signal transduction [GO:0007165];regulation of GTPase activity [GO:0043087];-;-
Q53EP4	Dolichyl-diphosphooligosaccharide--protein glycosyltransferase subunit 1			protein glycosylation [GO:0006486];-	-	integral component of membrane [GO:0016021];-;oligosaccharyltransferase complex [GO:0008250]	protein glycosylation [GO:0006486];-;-;integral component of membrane [GO:0016021];-;oligosaccharyltransferase complex [GO:0008250]
J3KS15	Peptidyl-tRNA hydrolase ICT1, mitochondrial		MRPL58	-	-;translation release factor activity [GO:0003747]	-;mitochondrion [GO:0005739]	-;-;translation release factor activity [GO:0003747];-;mitochondrion [GO:0005739]
B4E3M6	cDNA FLJ55446, highly similar to Superkiller viralicidic activity 2-like 2			RNA catabolic process [GO:0006401];-	hydrolase activity [GO:0016787];RNA binding [GO:0003723];ATP binding [GO:0005524];RNA helicase activity [GO:0003724];-	-	RNA catabolic process [GO:0006401];-;hydrolase activity [GO:0016787];RNA binding [GO:0003723];ATP binding [GO:0005524];RNA helicase activity [GO:0003724];-;-
H0Y6Y8	39S ribosomal protein L43, mitochondrial		MRPL43	-;mitochondrial translation [GO:0032543]	structural constituent of ribosome [GO:0003735];-	-;ribosome [GO:0005840];mitochondrion [GO:0005739]	-;mitochondrial translation [GO:0032543];structural constituent of ribosome [GO:0003735];-;-;ribosome [GO:0005840];mitochondrion [GO:0005739]
Q9NZB2	Constitutive coactivator of PPAR-gamma-like protein 1	23196	FAM120A	-	RNA binding [GO:0003723];-	plasma membrane [GO:0005886];nucleus [GO:0005634];cytosol [GO:0005829];membrane [GO:0016020];-	-;RNA binding [GO:0003723];-;plasma membrane [GO:0005886];nucleus [GO:0005634];cytosol [GO:0005829];membrane [GO:0016020];-
Q6PKG0	La-related protein 1	23367	LARP1	cell population proliferation [GO:0008283];negative regulation of translational initiation [GO:0045947];positive regulation of translational initiation [GO:0045948];cellular response to rapamycin [GO:0072752];positive regulation of macroautophagy [GO:0016239];positive regulation of viral genome replication [GO:0045070];negative regulation of translation [GO:0017148];response to amino acid starvat…	mRNA 3'-UTR binding [GO:0003730];ribosomal small subunit binding [GO:0043024];RNA binding [GO:0003723];eukaryotic initiation factor 4E binding [GO:0008190];RNA cap binding [GO:0000339];translation activator activity [GO:0008494];translation initiation factor binding [GO:0031369];RNA 7-methylguanosine cap binding [GO:0000340];mRNA 5'-UTR binding [GO:0048027];-;cadherin binding [GO:0045296]	cytoplasm [GO:0005737];membrane [GO:0016020];cytoplasmic stress granule [GO:0010494];-	cell population proliferation [GO:0008283];negative regulation of translational initiation [GO:0045947];positive regulation of translational initiation [GO:0045948];cellular response to rapamycin [GO:0072752];positive regulation of macroautophagy [GO:0016239];positive regulation of viral genome replication [GO:0045070];negative regulation of translation [GO:0017148];response to amino acid starvat…
H7C2W9	60S ribosomal protein L31		RPL31	translation [GO:0006412];-	structural constituent of ribosome [GO:0003735];-	ribosome [GO:0005840];-	translation [GO:0006412];-;structural constituent of ribosome [GO:0003735];-;ribosome [GO:0005840];-
Q96PY5	Formin-like protein 2	114793	FMNL2	cell migration [GO:0016477];cytoskeleton organization [GO:0007010];cortical actin cytoskeleton organization [GO:0030866];regulation of cell shape [GO:0008360];regulation of cell morphogenesis [GO:0022604];-	actin filament binding [GO:0051015];small GTPase binding [GO:0031267];-;cadherin binding [GO:0045296]	cytosol [GO:0005829];-	cell migration [GO:0016477];cytoskeleton organization [GO:0007010];cortical actin cytoskeleton organization [GO:0030866];regulation of cell shape [GO:0008360];regulation of cell morphogenesis [GO:0022604];-;actin filament binding [GO:0051015];small GTPase binding [GO:0031267];-;cadherin binding [GO:0045296];cytosol [GO:0005829];-
Q9BYN8	28S ribosomal protein S26, mitochondrial	64949	MRPS26	DNA damage response, detection of DNA damage [GO:0042769];mitochondrial translational elongation [GO:0070125];-;mitochondrial translational termination [GO:0070126]	RNA binding [GO:0003723];-	mitochondrial inner membrane [GO:0005743];-;nucleoplasm [GO:0005654];mitochondrial small ribosomal subunit [GO:0005763];mitochondrion [GO:0005739]	DNA damage response, detection of DNA damage [GO:0042769];mitochondrial translational elongation [GO:0070125];-;mitochondrial translational termination [GO:0070126];RNA binding [GO:0003723];-;mitochondrial inner membrane [GO:0005743];-;nucleoplasm [GO:0005654];mitochondrial small ribosomal subunit [GO:0005763];mitochondrion [GO:0005739]
Q9H2W6	39S ribosomal protein L46, mitochondrial	26589	MRPL46	mitochondrial translational elongation [GO:0070125];-;mitochondrial translational termination [GO:0070126]	hydrolase activity [GO:0016787];structural constituent of ribosome [GO:0003735];-	mitochondrial large ribosomal subunit [GO:0005762];mitochondrial inner membrane [GO:0005743];-;nucleoplasm [GO:0005654];cell junction [GO:0030054];mitochondrion [GO:0005739]	mitochondrial translational elongation [GO:0070125];-;mitochondrial translational termination [GO:0070126];hydrolase activity [GO:0016787];structural constituent of ribosome [GO:0003735];-;mitochondrial large ribosomal subunit [GO:0005762];mitochondrial inner membrane [GO:0005743];-;nucleoplasm [GO:0005654];cell junction [GO:0030054];mitochondrion [GO:0005739]
Q53G33	Small nuclear ribonucleoprotein polypeptide C variant			spliceosomal snRNP assembly [GO:0000387];-	RNA binding [GO:0003723];zinc ion binding [GO:0008270];-	U1 snRNP [GO:0005685];-	spliceosomal snRNP assembly [GO:0000387];-;RNA binding [GO:0003723];zinc ion binding [GO:0008270];-;U1 snRNP [GO:0005685];-
Q9Y3B7	39S ribosomal protein L11, mitochondrial	65003	MRPL11	mitochondrial translational elongation [GO:0070125];translation [GO:0006412];-;mitochondrial translational termination [GO:0070126]	structural constituent of ribosome [GO:0003735];RNA binding [GO:0003723];large ribosomal subunit rRNA binding [GO:0070180];-	mitochondrial large ribosomal subunit [GO:0005762];mitochondrial ribosome [GO:0005761];mitochondrial inner membrane [GO:0005743];large ribosomal subunit [GO:0015934];-;mitochondrion [GO:0005739]	mitochondrial translational elongation [GO:0070125];translation [GO:0006412];-;mitochondrial translational termination [GO:0070126];structural constituent of ribosome [GO:0003735];RNA binding [GO:0003723];large ribosomal subunit rRNA binding [GO:0070180];-;mitochondrial large ribosomal subunit [GO:0005762];mitochondrial ribosome [GO:0005761];mitochondrial inner membrane [GO:0005743];large ribosom…
Q6DKI1	60S ribosomal protein L7-like 1	285855	RPL7L1	blastocyst formation [GO:0001825];-;maturation of LSU-rRNA from tricistronic rRNA transcript (SSU-rRNA, 5.8S rRNA, LSU-rRNA) [GO:0000463]	structural constituent of ribosome [GO:0003735];RNA binding [GO:0003723];-	nucleolus [GO:0005730];cytosolic large ribosomal subunit [GO:0022625];-	blastocyst formation [GO:0001825];-;maturation of LSU-rRNA from tricistronic rRNA transcript (SSU-rRNA, 5.8S rRNA, LSU-rRNA) [GO:0000463];structural constituent of ribosome [GO:0003735];RNA binding [GO:0003723];-;nucleolus [GO:0005730];cytosolic large ribosomal subunit [GO:0022625];-
F8VV59	Nucleosome assembly protein 1-like 1		NAP1L1	nucleosome assembly [GO:0006334];-	-	-;nucleus [GO:0005634]	nucleosome assembly [GO:0006334];-;-;-;nucleus [GO:0005634]
Q7Z2W4	Zinc finger CCCH-type antiviral protein 1	56829	ZC3HAV1	response to virus [GO:0009615];positive regulation of interferon-beta production [GO:0032728];positive regulation of mRNA catabolic process [GO:0061014];defense response to virus [GO:0051607];positive regulation of RIG-I signaling pathway [GO:1900246];positive regulation of interferon-alpha production [GO:0032727];protein ADP-ribosylation [GO:0006471];innate immune response [GO:0045087];-;positiv…	metal ion binding [GO:0046872];RNA binding [GO:0003723];-;cadherin binding [GO:0045296]	cytosol [GO:0005829];cytoplasm [GO:0005737];-;nucleus [GO:0005634]	response to virus [GO:0009615];positive regulation of interferon-beta production [GO:0032728];positive regulation of mRNA catabolic process [GO:0061014];defense response to virus [GO:0051607];positive regulation of RIG-I signaling pathway [GO:1900246];positive regulation of interferon-alpha production [GO:0032727];protein ADP-ribosylation [GO:0006471];innate immune response [GO:0045087];-;positiv…
P39019	40S ribosomal protein S19	6223	RPS19	nuclear-transcribed mRNA catabolic process, nonsense-mediated decay [GO:0000184];viral transcription [GO:0019083];ribosomal small subunit assembly [GO:0000028];antimicrobial humoral immune response mediated by antimicrobial peptide [GO:0061844];cytoplasmic translation [GO:0002181];nucleolus organization [GO:0007000];maturation of SSU-rRNA [GO:0030490];monocyte chemotaxis [GO:0002548];positive reg…	RNA binding [GO:0003723];identical protein binding [GO:0042802];structural constituent of ribosome [GO:0003735];protein kinase binding [GO:0019901];-;fibroblast growth factor binding [GO:0017134]	cytosolic ribosome [GO:0022626];cytoplasm [GO:0005737];nucleolus [GO:0005730];ribosome [GO:0005840];postsynaptic density [GO:0014069];cytosol [GO:0005829];nucleoplasm [GO:0005654];focal adhesion [GO:0005925];cytosolic small ribosomal subunit [GO:0022627];membrane [GO:0016020];extracellular exosome [GO:0070062];-	nuclear-transcribed mRNA catabolic process, nonsense-mediated decay [GO:0000184];viral transcription [GO:0019083];ribosomal small subunit assembly [GO:0000028];antimicrobial humoral immune response mediated by antimicrobial peptide [GO:0061844];cytoplasmic translation [GO:0002181];nucleolus organization [GO:0007000];maturation of SSU-rRNA [GO:0030490];monocyte chemotaxis [GO:0002548];positive reg…
M0R0R2	40S ribosomal protein S5		RPS5	translation [GO:0006412];-	structural constituent of ribosome [GO:0003735];RNA binding [GO:0003723];-	small ribosomal subunit [GO:0015935];-	translation [GO:0006412];-;structural constituent of ribosome [GO:0003735];RNA binding [GO:0003723];-;small ribosomal subunit [GO:0015935];-
Q8NI62	Ribosomal protein S2		OK/KNS-cl.6	translation [GO:0006412];-	structural constituent of ribosome [GO:0003735];-	ribosome [GO:0005840];-	translation [GO:0006412];-;structural constituent of ribosome [GO:0003735];-;ribosome [GO:0005840];-
A4UCR9	Mitochondrial 28S ribosomal protein S34			-	structural constituent of ribosome [GO:0003735];-	-;ribosome [GO:0005840];mitochondrion [GO:0005739]	-;structural constituent of ribosome [GO:0003735];-;-;ribosome [GO:0005840];mitochondrion [GO:0005739]
Q9BU76	Multiple myeloma tumor-associated protein 2	79169	MMTAG2	neutrophil degranulation [GO:0043312];-	RNA binding [GO:0003723];-	extracellular region [GO:0005576];secretory granule lumen [GO:0034774];-;ficolin-1-rich granule lumen [GO:1904813]	neutrophil degranulation [GO:0043312];-;RNA binding [GO:0003723];-;extracellular region [GO:0005576];secretory granule lumen [GO:0034774];-;ficolin-1-rich granule lumen [GO:1904813]
B2RDN9	ATP-dependent DNA helicase 2 subunit 1			viral process [GO:0016032];double-strand break repair via nonhomologous end joining [GO:0006303];DNA recombination [GO:0006310];telomere maintenance [GO:0000723];-	hydrolase activity [GO:0016787];ATP binding [GO:0005524];telomeric DNA binding [GO:0042162];DNA helicase activity [GO:0003678];damaged DNA binding [GO:0003684];-	-;Ku70 [GO:0043564]	viral process [GO:0016032];double-strand break repair via nonhomologous end joining [GO:0006303];DNA recombination [GO:0006310];telomere maintenance [GO:0000723];-;hydrolase activity [GO:0016787];ATP binding [GO:0005524];telomeric DNA binding [GO:0042162];DNA helicase activity [GO:0003678];damaged DNA binding [GO:0003684];-;-;Ku70 [GO:0043564]
H7C463	MICOS complex subunit MIC60		IMMT	-	-	integral component of membrane [GO:0016021];mitochondrial inner membrane [GO:0005743];mitochondrion [GO:0005739]	-;-;integral component of membrane [GO:0016021];mitochondrial inner membrane [GO:0005743];mitochondrion [GO:0005739]
H0YEQ8	Polyadenylate-binding protein 4		PABPC4	-	RNA binding [GO:0003723]	-	-;RNA binding [GO:0003723];-
C9J384	Protein CMSS1		CMSS1	-	-	-	-
E9PK52	Band 4.1-like protein 2		EPB41L2	-	structural molecule activity [GO:0005198];actin binding [GO:0003779];-	plasma membrane [GO:0005886];nucleoplasm [GO:0005654];cytoskeleton [GO:0005856];cell junction [GO:0030054];-	-;structural molecule activity [GO:0005198];actin binding [GO:0003779];-;plasma membrane [GO:0005886];nucleoplasm [GO:0005654];cytoskeleton [GO:0005856];cell junction [GO:0030054];-
P42766	60S ribosomal protein L35	11224	RPL35	cytoplasmic translation [GO:0002181];maturation of LSU-rRNA from tricistronic rRNA transcript (SSU-rRNA, 5.8S rRNA, LSU-rRNA) [GO:0000463];nuclear-transcribed mRNA catabolic process, nonsense-mediated decay [GO:0000184];rRNA processing [GO:0006364];viral transcription [GO:0019083];translational initiation [GO:0006413];translation [GO:0006412];SRP-dependent cotranslational protein targeting to mem…	structural constituent of ribosome [GO:0003735];RNA binding [GO:0003723];mRNA binding [GO:0003729];-	cytosolic ribosome [GO:0022626];nucleolus [GO:0005730];cytosolic large ribosomal subunit [GO:0022625];cytosol [GO:0005829];membrane [GO:0016020];-	cytoplasmic translation [GO:0002181];maturation of LSU-rRNA from tricistronic rRNA transcript (SSU-rRNA, 5.8S rRNA, LSU-rRNA) [GO:0000463];nuclear-transcribed mRNA catabolic process, nonsense-mediated decay [GO:0000184];rRNA processing [GO:0006364];viral transcription [GO:0019083];translational initiation [GO:0006413];translation [GO:0006412];SRP-dependent cotranslational protein targeting to mem…
X6RJ73	39S ribosomal protein L24, mitochondrial		MRPL24	translation [GO:0006412];-	structural constituent of ribosome [GO:0003735];RNA binding [GO:0003723];-	ribosome [GO:0005840];-	translation [GO:0006412];-;structural constituent of ribosome [GO:0003735];RNA binding [GO:0003723];-;ribosome [GO:0005840];-
Q9Y2X3	Nucleolar protein 58	51602	NOP58	rRNA processing [GO:0006364];snoRNA localization [GO:0048254];-	snoRNA binding [GO:0030515];ATPase binding [GO:0051117];RNA binding [GO:0003723];TFIID-class transcription factor complex binding [GO:0001094];-	box C/D RNP complex [GO:0031428];nucleolus [GO:0005730];sno(s)RNA-containing ribonucleoprotein complex [GO:0005732];pre-snoRNP complex [GO:0070761];small-subunit processome [GO:0032040];cytosol [GO:0005829];fibrillar center [GO:0001650];nucleoplasm [GO:0005654];membrane [GO:0016020];Cajal body [GO:0015030];-	rRNA processing [GO:0006364];snoRNA localization [GO:0048254];-;snoRNA binding [GO:0030515];ATPase binding [GO:0051117];RNA binding [GO:0003723];TFIID-class transcription factor complex binding [GO:0001094];-;box C/D RNP complex [GO:0031428];nucleolus [GO:0005730];sno(s)RNA-containing ribonucleoprotein complex [GO:0005732];pre-snoRNP complex [GO:0070761];small-subunit processome [GO:0032040];cyto…
A0A024R326	60S ribosomal protein L29		RPL29	translation [GO:0006412];-	structural constituent of ribosome [GO:0003735];-	ribosome [GO:0005840];-	translation [GO:0006412];-;structural constituent of ribosome [GO:0003735];-;ribosome [GO:0005840];-
B4DRH6	Enoyl-CoA hydratase			-;fatty acid beta-oxidation [GO:0006635]	enoyl-CoA hydratase activity [GO:0004300];NAD+ binding [GO:0070403];3-hydroxyacyl-CoA dehydrogenase activity [GO:0003857];-	-;mitochondrial fatty acid beta-oxidation multienzyme complex [GO:0016507]	-;fatty acid beta-oxidation [GO:0006635];enoyl-CoA hydratase activity [GO:0004300];NAD+ binding [GO:0070403];3-hydroxyacyl-CoA dehydrogenase activity [GO:0003857];-;-;mitochondrial fatty acid beta-oxidation multienzyme complex [GO:0016507]
D6W539	Hydroxyacyl-Coenzyme A dehydrogenase/3-ketoacyl-Coenzyme A thiolase/enoyl-Coenzyme A hydratase (Trifunctional protein), beta subunit, isoform CRA_b		HADHB	-	transferase activity, transferring acyl groups other than amino-acyl groups [GO:0016747]	-	-;transferase activity, transferring acyl groups other than amino-acyl groups [GO:0016747];-
Q8IWX8	Calcium homeostasis endoplasmic reticulum protein	10523	CHERP	mRNA splicing, via spliceosome [GO:0000398];nervous system development [GO:0007399];positive regulation of calcineurin-NFAT signaling cascade [GO:0070886];release of sequestered calcium ion into cytosol [GO:0051209];cellular calcium ion homeostasis [GO:0006874];-;negative regulation of cell population proliferation [GO:0008285]	ion channel binding [GO:0044325];RNA binding [GO:0003723];-	sarcoplasmic reticulum membrane [GO:0033017];cytoplasm [GO:0005737];perinuclear region of cytoplasm [GO:0048471];nucleoplasm [GO:0005654];membrane [GO:0016020];-	mRNA splicing, via spliceosome [GO:0000398];nervous system development [GO:0007399];positive regulation of calcineurin-NFAT signaling cascade [GO:0070886];release of sequestered calcium ion into cytosol [GO:0051209];cellular calcium ion homeostasis [GO:0006874];-;negative regulation of cell population proliferation [GO:0008285];ion channel binding [GO:0044325];RNA binding [GO:0003723];-;sarcoplas…
B4DDI8	cDNA FLJ53704, moderately similar to Nascent polypeptide-associated complex subunit alpha			-	-	nascent polypeptide-associated complex [GO:0005854]	-;-;nascent polypeptide-associated complex [GO:0005854]
Q53HQ0	Flotillin			-	-	endosome [GO:0005768];lysosomal membrane [GO:0005765];caveola [GO:0005901]	-;-;endosome [GO:0005768];lysosomal membrane [GO:0005765];caveola [GO:0005901]
K7EQJ5	40S ribosomal protein S15		RPS15	translation [GO:0006412];-	structural constituent of ribosome [GO:0003735];-	small ribosomal subunit [GO:0015935];-	translation [GO:0006412];-;structural constituent of ribosome [GO:0003735];-;small ribosomal subunit [GO:0015935];-
P35221	Catenin alpha-1	1495	CTNNA1	cell-cell adhesion [GO:0098609];gap junction assembly [GO:0016264];negative regulation of integrin-mediated signaling pathway [GO:2001045];actin filament organization [GO:0007015];odontogenesis of dentin-containing tooth [GO:0042475];positive regulation of extrinsic apoptotic signaling pathway in absence of ligand [GO:2001241];negative regulation of cell motility [GO:2000146];positive regulation …	gamma-catenin binding [GO:0045295];vinculin binding [GO:0017166];actin filament binding [GO:0051015];RNA binding [GO:0003723];identical protein binding [GO:0042802];structural molecule activity [GO:0005198];beta-catenin binding [GO:0008013];-;cadherin binding [GO:0045296]	catenin complex [GO:0016342];plasma membrane [GO:0005886];lamellipodium [GO:0030027];actin cytoskeleton [GO:0015629];adherens junction [GO:0005912];intercalated disc [GO:0014704];cytosol [GO:0005829];cell-cell junction [GO:0005911];acrosomal vesicle [GO:0001669];-;flotillin complex [GO:0016600];focal adhesion [GO:0005925];zonula adherens [GO:0005915];intracellular membrane-bounded organelle [GO:0…	cell-cell adhesion [GO:0098609];gap junction assembly [GO:0016264];negative regulation of integrin-mediated signaling pathway [GO:2001045];actin filament organization [GO:0007015];odontogenesis of dentin-containing tooth [GO:0042475];positive regulation of extrinsic apoptotic signaling pathway in absence of ligand [GO:2001241];negative regulation of cell motility [GO:2000146];positive regulation …
Q13405	39S ribosomal protein L49, mitochondrial	740	MRPL49	mitochondrial translational elongation [GO:0070125];-;mitochondrial translational termination [GO:0070126]	structural constituent of ribosome [GO:0003735];-	mitochondrial large ribosomal subunit [GO:0005762];mitochondrial ribosome [GO:0005761];mitochondrion [GO:0005739];mitochondrial inner membrane [GO:0005743];-	mitochondrial translational elongation [GO:0070125];-;mitochondrial translational termination [GO:0070126];structural constituent of ribosome [GO:0003735];-;mitochondrial large ribosomal subunit [GO:0005762];mitochondrial ribosome [GO:0005761];mitochondrion [GO:0005739];mitochondrial inner membrane [GO:0005743];-
P62318	Small nuclear ribonucleoprotein Sm D3	6634	SNRPD3	spliceosomal snRNP assembly [GO:0000387];termination of RNA polymerase II transcription [GO:0006369];mRNA splicing, via spliceosome [GO:0000398];histone mRNA metabolic process [GO:0008334];RNA splicing [GO:0008380];import into nucleus [GO:0051170];protein methylation [GO:0006479];-	RNA binding [GO:0003723];U7 snRNA binding [GO:0071209];histone pre-mRNA DCP binding [GO:0071208];telomerase RNA binding [GO:0070034];-;enzyme binding [GO:0019899]	SMN-Sm protein complex [GO:0034719];nuclear body [GO:0016604];U5 snRNP [GO:0005682];U2-type catalytic step 2 spliceosome [GO:0071007];U7 snRNP [GO:0005683];catalytic step 2 spliceosome [GO:0071013];spliceosomal complex [GO:0005681];telomerase holoenzyme complex [GO:0005697];nucleus [GO:0005634];U2 snRNP [GO:0005686];spliceosomal tri-snRNP complex [GO:0097526];methylosome [GO:0034709];U2-type prec…	spliceosomal snRNP assembly [GO:0000387];termination of RNA polymerase II transcription [GO:0006369];mRNA splicing, via spliceosome [GO:0000398];histone mRNA metabolic process [GO:0008334];RNA splicing [GO:0008380];import into nucleus [GO:0051170];protein methylation [GO:0006479];-;RNA binding [GO:0003723];U7 snRNA binding [GO:0071209];histone pre-mRNA DCP binding [GO:0071208];telomerase RNA bind…
P31040	Succinate dehydrogenase [ubiquinone] flavoprotein subunit, mitochondrial	6389	SDHA	succinate metabolic process [GO:0006105];respiratory electron transport chain [GO:0022904];nervous system development [GO:0007399];tricarboxylic acid cycle [GO:0006099];mitochondrial electron transport, succinate to ubiquinone [GO:0006121];-	succinate dehydrogenase (ubiquinone) activity [GO:0008177];electron transfer activity [GO:0009055];flavin adenine dinucleotide binding [GO:0050660];-	nucleolus [GO:0005730];mitochondrial respiratory chain complex II, succinate dehydrogenase complex (ubiquinone) [GO:0005749];mitochondrial inner membrane [GO:0005743];-;mitochondrion [GO:0005739]	succinate metabolic process [GO:0006105];respiratory electron transport chain [GO:0022904];nervous system development [GO:0007399];tricarboxylic acid cycle [GO:0006099];mitochondrial electron transport, succinate to ubiquinone [GO:0006121];-;succinate dehydrogenase (ubiquinone) activity [GO:0008177];electron transfer activity [GO:0009055];flavin adenine dinucleotide binding [GO:0050660];-;nucleol…
A0A024RDB2	Ras-GTPase activating protein SH3 domain-binding protein 2, isoform CRA_b	9908	G3BP2	-;stress granule assembly [GO:0034063];innate immune response [GO:0045087]	RNA binding [GO:0003723];-	cytosol [GO:0005829];cytoplasmic stress granule [GO:0010494];-	-;stress granule assembly [GO:0034063];innate immune response [GO:0045087];RNA binding [GO:0003723];-;cytosol [GO:0005829];cytoplasmic stress granule [GO:0010494];-
H0Y8G5	Heterogeneous nuclear ribonucleoprotein D0		HNRNPD	-	RNA binding [GO:0003723];-	nucleoplasm [GO:0005654];-	-;RNA binding [GO:0003723];-;nucleoplasm [GO:0005654];-
A6NMY6	Putative annexin A2-like protein		ANXA2P2	-	phosphatidylserine binding [GO:0001786];phosphatidylinositol-4,5-bisphosphate binding [GO:0005546];calcium channel activity [GO:0005262];virion binding [GO:0046790];phospholipase A2 inhibitor activity [GO:0019834];cytoskeletal protein binding [GO:0008092];calcium ion binding [GO:0005509];calcium-dependent phospholipid binding [GO:0005544];-;protease binding [GO:0002020]	plasma membrane [GO:0005886];cytoplasm [GO:0005737];nucleus [GO:0005634];-;extracellular space [GO:0005615];vesicle [GO:0031982];melanosome [GO:0042470];extracellular exosome [GO:0070062];basement membrane [GO:0005604]	-;phosphatidylserine binding [GO:0001786];phosphatidylinositol-4,5-bisphosphate binding [GO:0005546];calcium channel activity [GO:0005262];virion binding [GO:0046790];phospholipase A2 inhibitor activity [GO:0019834];cytoskeletal protein binding [GO:0008092];calcium ion binding [GO:0005509];calcium-dependent phospholipid binding [GO:0005544];-;protease binding [GO:0002020];plasma membrane [GO:0005…
P61513	60S ribosomal protein L37a	6168	RPL37A	cytoplasmic translation [GO:0002181];nuclear-transcribed mRNA catabolic process, nonsense-mediated decay [GO:0000184];rRNA processing [GO:0006364];viral transcription [GO:0019083];translational initiation [GO:0006413];translation [GO:0006412];SRP-dependent cotranslational protein targeting to membrane [GO:0006614];-	metal ion binding [GO:0046872];RNA binding [GO:0003723];structural constituent of ribosome [GO:0003735];-	cytosolic ribosome [GO:0022626];cytosolic large ribosomal subunit [GO:0022625];nucleus [GO:0005634];cytosol [GO:0005829];focal adhesion [GO:0005925];extracellular exosome [GO:0070062];-	cytoplasmic translation [GO:0002181];nuclear-transcribed mRNA catabolic process, nonsense-mediated decay [GO:0000184];rRNA processing [GO:0006364];viral transcription [GO:0019083];translational initiation [GO:0006413];translation [GO:0006412];SRP-dependent cotranslational protein targeting to membrane [GO:0006614];-;metal ion binding [GO:0046872];RNA binding [GO:0003723];structural constituent of…
A0A1W2PR17	6-phosphofructo-2-kinase		PFKFB3	fructose metabolic process [GO:0006000];brain development [GO:0007420];-;fructose 2,6-bisphosphate metabolic process [GO:0006003]	6-phosphofructo-2-kinase activity [GO:0003873];fructose-2,6-bisphosphate 2-phosphatase activity [GO:0004331];ATP binding [GO:0005524];-	nucleoplasm [GO:0005654];-	fructose metabolic process [GO:0006000];brain development [GO:0007420];-;fructose 2,6-bisphosphate metabolic process [GO:0006003];6-phosphofructo-2-kinase activity [GO:0003873];fructose-2,6-bisphosphate 2-phosphatase activity [GO:0004331];ATP binding [GO:0005524];-;nucleoplasm [GO:0005654];-
P59998	Actin-related protein 2/3 complex subunit 4	10093	ARPC4	Fc-gamma receptor signaling pathway involved in phagocytosis [GO:0038096];Arp2/3 complex-mediated actin nucleation [GO:0034314];ephrin receptor signaling pathway [GO:0048013];actin filament polymerization [GO:0030041];membrane organization [GO:0061024];-;actin nucleation [GO:0045010]	structural constituent of cytoskeleton [GO:0005200];actin binding [GO:0003779];-;enzyme binding [GO:0019899]	Arp2/3 protein complex [GO:0005885];site of double-strand break [GO:0035861];cell projection [GO:0042995];nucleus [GO:0005634];cytosol [GO:0005829];extracellular exosome [GO:0070062];-	Fc-gamma receptor signaling pathway involved in phagocytosis [GO:0038096];Arp2/3 complex-mediated actin nucleation [GO:0034314];ephrin receptor signaling pathway [GO:0048013];actin filament polymerization [GO:0030041];membrane organization [GO:0061024];-;actin nucleation [GO:0045010];structural constituent of cytoskeleton [GO:0005200];actin binding [GO:0003779];-;enzyme binding [GO:0019899];Arp2/…
Q96I25	Splicing factor 45	84991	RBM17	mRNA splicing, via spliceosome [GO:0000398];regulation of RNA splicing [GO:0043484];alternative mRNA splicing, via spliceosome [GO:0000380];-	RNA binding [GO:0003723];-	nucleoplasm [GO:0005654];-;spliceosomal complex [GO:0005681]	mRNA splicing, via spliceosome [GO:0000398];regulation of RNA splicing [GO:0043484];alternative mRNA splicing, via spliceosome [GO:0000380];-;RNA binding [GO:0003723];-;nucleoplasm [GO:0005654];-;spliceosomal complex [GO:0005681]
A0A024R8D4	Mitochondrial ribosomal protein S2, isoform CRA_a		MRPS2	translation [GO:0006412];-	structural constituent of ribosome [GO:0003735];-	small ribosomal subunit [GO:0015935];-	translation [GO:0006412];-;structural constituent of ribosome [GO:0003735];-;small ribosomal subunit [GO:0015935];-
J3QRU1	Tyrosine-protein kinase		YES1	-;protein autophosphorylation [GO:0046777]	non-membrane spanning protein tyrosine kinase activity [GO:0004715];ATP binding [GO:0005524];transmembrane receptor protein tyrosine kinase activity [GO:0004714];epidermal growth factor receptor binding [GO:0005154];-	plasma membrane [GO:0005886];cytosol [GO:0005829];postsynaptic specialization, intracellular component [GO:0099091];glutamatergic synapse [GO:0098978];-	-;protein autophosphorylation [GO:0046777];non-membrane spanning protein tyrosine kinase activity [GO:0004715];ATP binding [GO:0005524];transmembrane receptor protein tyrosine kinase activity [GO:0004714];epidermal growth factor receptor binding [GO:0005154];-;plasma membrane [GO:0005886];cytosol [GO:0005829];postsynaptic specialization, intracellular component [GO:0099091];glutamatergic synapse …
Q53H77	Mitochondrial ribosomal protein S30 variant			translation [GO:0006412];-	structural constituent of ribosome [GO:0003735];-	-;ribosome [GO:0005840];mitochondrion [GO:0005739]	translation [GO:0006412];-;structural constituent of ribosome [GO:0003735];-;-;ribosome [GO:0005840];mitochondrion [GO:0005739]
E9PC15	Acylglycerol kinase, mitochondrial		AGK	-	-;NAD+ kinase activity [GO:0003951]	-;intracellular membrane-bounded organelle [GO:0043231];mitochondrion [GO:0005739]	-;-;NAD+ kinase activity [GO:0003951];-;intracellular membrane-bounded organelle [GO:0043231];mitochondrion [GO:0005739]
M0R210	40S ribosomal protein S16	6217	RPS16	translation [GO:0006412];-	structural constituent of ribosome [GO:0003735];-	ribosome [GO:0005840];-	translation [GO:0006412];-;structural constituent of ribosome [GO:0003735];-;ribosome [GO:0005840];-
Q53FS6	TNF receptor-associated protein 1 variant	10131		protein folding [GO:0006457];-	unfolded protein binding [GO:0051082];ATPase activity [GO:0016887];ATP binding [GO:0005524];-	-	protein folding [GO:0006457];-;unfolded protein binding [GO:0051082];ATPase activity [GO:0016887];ATP binding [GO:0005524];-;-
Q9UPQ0	LIM and calponin homology domains-containing protein 1	22998	LIMCH1	regulation of focal adhesion assembly [GO:0051893];positive regulation of stress fiber assembly [GO:0051496];actomyosin structure organization [GO:0031032];positive regulation of protein phosphorylation [GO:0001934];cytoplasmic actin-based contraction involved in cell motility [GO:0060327];negative regulation of cell migration [GO:0030336];-	metal ion binding [GO:0046872];actin binding [GO:0003779];-;myosin II head/neck binding [GO:0032034]	cytoplasm [GO:0005737];-;stress fiber [GO:0001725]	regulation of focal adhesion assembly [GO:0051893];positive regulation of stress fiber assembly [GO:0051496];actomyosin structure organization [GO:0031032];positive regulation of protein phosphorylation [GO:0001934];cytoplasmic actin-based contraction involved in cell motility [GO:0060327];negative regulation of cell migration [GO:0030336];-;metal ion binding [GO:0046872];actin binding [GO:000377…
B2RDW0	cDNA, FLJ96792, highly similar to Homo sapiens calmodulin 2 (phosphorylase kinase, delta) (CALM2), mRNA			-	calcium ion binding [GO:0005509];kinase activity [GO:0016301]	-	-;calcium ion binding [GO:0005509];kinase activity [GO:0016301];-
P82663	28S ribosomal protein S25, mitochondrial	64432	MRPS25	mitochondrial translational elongation [GO:0070125];-;mitochondrial translational termination [GO:0070126]	structural constituent of ribosome [GO:0003735];-	-;ribosome [GO:0005840];mitochondrial inner membrane [GO:0005743];mitochondrion [GO:0005739]	mitochondrial translational elongation [GO:0070125];-;mitochondrial translational termination [GO:0070126];structural constituent of ribosome [GO:0003735];-;-;ribosome [GO:0005840];mitochondrial inner membrane [GO:0005743];mitochondrion [GO:0005739]
P63241	Eukaryotic translation initiation factor 5A-1	1984	EIF5A	positive regulation of cell population proliferation [GO:0008284];nucleocytoplasmic transport [GO:0006913];protein export from nucleus [GO:0006611];apoptotic process [GO:0006915];mRNA export from nucleus [GO:0006406];positive regulation of translational elongation [GO:0045901];-;positive regulation of translational termination [GO:0045905]	protein N-terminus binding [GO:0047485];RNA binding [GO:0003723];translation elongation factor activity [GO:0003746];ribosome binding [GO:0043022];U6 snRNA binding [GO:0017070];-	cytoplasm [GO:0005737];nucleus [GO:0005634];cytosol [GO:0005829];annulate lamellae [GO:0005642];endoplasmic reticulum membrane [GO:0005789];membrane [GO:0016020];nuclear pore [GO:0005643];-	positive regulation of cell population proliferation [GO:0008284];nucleocytoplasmic transport [GO:0006913];protein export from nucleus [GO:0006611];apoptotic process [GO:0006915];mRNA export from nucleus [GO:0006406];positive regulation of translational elongation [GO:0045901];-;positive regulation of translational termination [GO:0045905];protein N-terminus binding [GO:0047485];RNA binding [GO:0…
B4DTA2	cDNA FLJ60148, highly similar to Homo sapiens heterogeneous nuclear ribonucleoprotein D-like (HNRPDL), transcript variant 2, mRNA			-	RNA binding [GO:0003723];DNA binding [GO:0003677];-	cytoplasm [GO:0005737];-;nucleus [GO:0005634]	-;RNA binding [GO:0003723];DNA binding [GO:0003677];-;cytoplasm [GO:0005737];-;nucleus [GO:0005634]
Q9NWU5	39S ribosomal protein L22, mitochondrial	29093	MRPL22	mitochondrial translational elongation [GO:0070125];ribosome assembly [GO:0042255];-;mitochondrial translational termination [GO:0070126]	structural constituent of ribosome [GO:0003735];RNA binding [GO:0003723];-	mitochondrial large ribosomal subunit [GO:0005762];mitochondrial inner membrane [GO:0005743];large ribosomal subunit [GO:0015934];-;mitochondrion [GO:0005739]	mitochondrial translational elongation [GO:0070125];ribosome assembly [GO:0042255];-;mitochondrial translational termination [GO:0070126];structural constituent of ribosome [GO:0003735];RNA binding [GO:0003723];-;mitochondrial large ribosomal subunit [GO:0005762];mitochondrial inner membrane [GO:0005743];large ribosomal subunit [GO:0015934];-;mitochondrion [GO:0005739]
P62851	40S ribosomal protein S25	6230	RPS25	ribosomal small subunit biogenesis [GO:0042274];cytoplasmic translation [GO:0002181];nuclear-transcribed mRNA catabolic process, nonsense-mediated decay [GO:0000184];rRNA processing [GO:0006364];viral transcription [GO:0019083];translational initiation [GO:0006413];translation [GO:0006412];SRP-dependent cotranslational protein targeting to membrane [GO:0006614];-	structural constituent of ribosome [GO:0003735];RNA binding [GO:0003723];-	cytosolic ribosome [GO:0022626];nucleolus [GO:0005730];ribosome [GO:0005840];postsynaptic density [GO:0014069];nucleus [GO:0005634];cytosol [GO:0005829];nucleoplasm [GO:0005654];small ribosomal subunit [GO:0015935];cytosolic small ribosomal subunit [GO:0022627];extracellular exosome [GO:0070062];-	ribosomal small subunit biogenesis [GO:0042274];cytoplasmic translation [GO:0002181];nuclear-transcribed mRNA catabolic process, nonsense-mediated decay [GO:0000184];rRNA processing [GO:0006364];viral transcription [GO:0019083];translational initiation [GO:0006413];translation [GO:0006412];SRP-dependent cotranslational protein targeting to membrane [GO:0006614];-;structural constituent of ribosom…
F8VZX2	Poly(rC)-binding protein 2		PCBP2	-	RNA binding [GO:0003723]	-	-;RNA binding [GO:0003723];-
Q96GC5	39S ribosomal protein L48, mitochondrial	51642	MRPL48	mitochondrial translational elongation [GO:0070125];-;mitochondrial translational termination [GO:0070126]	-	mitochondrial large ribosomal subunit [GO:0005762];mitochondrial ribosome [GO:0005761];mitochondrion [GO:0005739];mitochondrial inner membrane [GO:0005743];-	mitochondrial translational elongation [GO:0070125];-;mitochondrial translational termination [GO:0070126];-;mitochondrial large ribosomal subunit [GO:0005762];mitochondrial ribosome [GO:0005761];mitochondrion [GO:0005739];mitochondrial inner membrane [GO:0005743];-
B0AZV0	cDNA, FLJ79540, highly similar to Serine-threonine kinase receptor-associatedprotein	11171		-	kinase activity [GO:0016301]	-	-;kinase activity [GO:0016301];-
B1AKY9	Sodium/potassium-transporting ATPase subunit alpha		ATP1A2	-	metal ion binding [GO:0046872];P-type potassium transmembrane transporter activity [GO:0008556];ATP binding [GO:0005524];-	integral component of membrane [GO:0016021];-	-;metal ion binding [GO:0046872];P-type potassium transmembrane transporter activity [GO:0008556];ATP binding [GO:0005524];-;integral component of membrane [GO:0016021];-
B3KUJ0	cDNA FLJ39996 fis, clone STOMA2002166, highly similar to Splicing factor 3B subunit 4	10262		-	RNA binding [GO:0003723];-	-;nucleus [GO:0005634]	-;RNA binding [GO:0003723];-;-;nucleus [GO:0005634]
Q9P035	Very-long-chain (3R)-3-hydroxyacyl-CoA dehydratase 3	51495	HACD3	very long-chain fatty acid biosynthetic process [GO:0042761];fatty acid elongation [GO:0030497];activation of JUN kinase activity [GO:0007257];small GTPase mediated signal transduction [GO:0007264];positive regulation by virus of viral protein levels in host cell [GO:0046726];positive regulation of viral genome replication [GO:0045070];sphingolipid biosynthetic process [GO:0030148];Rac protein si…	3-hydroxy-behenoyl-CoA dehydratase activity [GO:0102344];very-long-chain 3-hydroxyacyl-CoA dehydratase activity [GO:0102158];-;3-hydroxy-lignoceroyl-CoA dehydratase activity [GO:0102345];GTPase activator activity [GO:0005096];3-hydroxyacyl-CoA dehydratase activity [GO:0018812];3-hydroxy-arachidoyl-CoA dehydratase activity [GO:0102343];enzyme binding [GO:0019899]	integral component of endoplasmic reticulum membrane [GO:0030176];focal adhesion [GO:0005925];nuclear membrane [GO:0031965];endoplasmic reticulum [GO:0005783];-	very long-chain fatty acid biosynthetic process [GO:0042761];fatty acid elongation [GO:0030497];activation of JUN kinase activity [GO:0007257];small GTPase mediated signal transduction [GO:0007264];positive regulation by virus of viral protein levels in host cell [GO:0046726];positive regulation of viral genome replication [GO:0045070];sphingolipid biosynthetic process [GO:0030148];Rac protein si…
Q9NZR1	Tropomodulin-2	29767	TMOD2	neuron-neuron synaptic transmission [GO:0007270];nervous system development [GO:0007399];muscle contraction [GO:0006936];positive regulation of G protein-coupled receptor signaling pathway [GO:0045745];actin filament organization [GO:0007015];pointed-end actin filament capping [GO:0051694];myofibril assembly [GO:0030239];-;learning or memory [GO:0007611]	tropomyosin binding [GO:0005523];actin binding [GO:0003779];-	striated muscle thin filament [GO:0005865];myofibril [GO:0030016];growth cone [GO:0030426];cytoskeleton [GO:0005856];synapse [GO:0045202];-	neuron-neuron synaptic transmission [GO:0007270];nervous system development [GO:0007399];muscle contraction [GO:0006936];positive regulation of G protein-coupled receptor signaling pathway [GO:0045745];actin filament organization [GO:0007015];pointed-end actin filament capping [GO:0051694];myofibril assembly [GO:0030239];-;learning or memory [GO:0007611];tropomyosin binding [GO:0005523];actin bin…
O75534	Cold shock domain-containing protein E1	7812	CSDE1	nuclear-transcribed mRNA catabolic process, no-go decay [GO:0070966];regulation of translational initiation [GO:0006446];IRES-dependent viral translational initiation [GO:0075522];male gonad development [GO:0008584];-;stress granule assembly [GO:0034063]	RNA stem-loop binding [GO:0035613];RNA binding [GO:0003723];-	P-body [GO:0000932];Golgi apparatus [GO:0005794];plasma membrane [GO:0005886];cytoplasmic stress granule [GO:0010494];cytosol [GO:0005829];-;CRD-mediated mRNA stability complex [GO:0070937]	nuclear-transcribed mRNA catabolic process, no-go decay [GO:0070966];regulation of translational initiation [GO:0006446];IRES-dependent viral translational initiation [GO:0075522];male gonad development [GO:0008584];-;stress granule assembly [GO:0034063];RNA stem-loop binding [GO:0035613];RNA binding [GO:0003723];-;P-body [GO:0000932];Golgi apparatus [GO:0005794];plasma membrane [GO:0005886];cyto…
Q53HK8	Replication factor C 3 isoform 1 variant			DNA replication [GO:0006260];-	DNA binding [GO:0003677];-	-	DNA replication [GO:0006260];-;DNA binding [GO:0003677];-;-
Q53GY0	Plastin 3 variant			actin filament bundle assembly [GO:0051017];-	actin filament binding [GO:0051015];calcium ion binding [GO:0005509];-	-	actin filament bundle assembly [GO:0051017];-;actin filament binding [GO:0051015];calcium ion binding [GO:0005509];-;-
Q9Y4P3	Transducin beta-like protein 2	26608	TBL2	endoplasmic reticulum unfolded protein response [GO:0030968];-;cellular response to glucose starvation [GO:0042149];cellular response to hypoxia [GO:0071456]	RNA binding [GO:0003723];translation initiation factor binding [GO:0031369];phosphoprotein binding [GO:0051219];protein kinase binding [GO:0019901];-	endoplasmic reticulum [GO:0005783];-;integral component of endoplasmic reticulum membrane [GO:0030176]	endoplasmic reticulum unfolded protein response [GO:0030968];-;cellular response to glucose starvation [GO:0042149];cellular response to hypoxia [GO:0071456];RNA binding [GO:0003723];translation initiation factor binding [GO:0031369];phosphoprotein binding [GO:0051219];protein kinase binding [GO:0019901];-;endoplasmic reticulum [GO:0005783];-;integral component of endoplasmic reticulum membrane […
A0A087WYD1	AP-2 complex subunit beta		AP2B1	intracellular protein transport [GO:0006886];-;vesicle-mediated transport [GO:0016192]	clathrin binding [GO:0030276];-	membrane coat [GO:0030117];-	intracellular protein transport [GO:0006886];-;vesicle-mediated transport [GO:0016192];clathrin binding [GO:0030276];-;membrane coat [GO:0030117];-
B3KMV8	cDNA FLJ12766 fis, clone NT2RP2001520, highly similar to Calcium-binding mitochondrial carrier protein Aralar1			-;transmembrane transport [GO:0055085]	calcium ion binding [GO:0005509];-	integral component of membrane [GO:0016021];mitochondrial inner membrane [GO:0005743];-	-;transmembrane transport [GO:0055085];calcium ion binding [GO:0005509];-;integral component of membrane [GO:0016021];mitochondrial inner membrane [GO:0005743];-
D6RAN8	39S ribosomal protein L27, mitochondrial		MRPL27	translation [GO:0006412];-	structural constituent of ribosome [GO:0003735];-	ribosome [GO:0005840];-	translation [GO:0006412];-;structural constituent of ribosome [GO:0003735];-;ribosome [GO:0005840];-
P63104	14-3-3 protein zeta/delta	7534	YWHAZ	regulation of ERK1 and ERK2 cascade [GO:0070372];platelet activation [GO:0030168];regulation of mRNA stability [GO:0043488];Golgi reassembly [GO:0090168];establishment of Golgi localization [GO:0051683];signal transduction [GO:0007165];positive regulation of protein insertion into mitochondrial membrane involved in apoptotic signaling pathway [GO:1900740];cytokine-mediated signaling pathway [GO:0…	RNA binding [GO:0003723];identical protein binding [GO:0042802];transcription factor binding [GO:0008134];ubiquitin protein ligase binding [GO:0031625];ion channel binding [GO:0044325];protein kinase binding [GO:0019901];-;cadherin binding [GO:0045296]	cytoplasm [GO:0005737];nucleus [GO:0005634];blood microparticle [GO:0072562];cytosol [GO:0005829];-;nucleoplasm [GO:0005654];focal adhesion [GO:0005925];extracellular space [GO:0005615];vesicle [GO:0031982];melanosome [GO:0042470];extracellular exosome [GO:0070062];glutamatergic synapse [GO:0098978];mitochondrion [GO:0005739]	regulation of ERK1 and ERK2 cascade [GO:0070372];platelet activation [GO:0030168];regulation of mRNA stability [GO:0043488];Golgi reassembly [GO:0090168];establishment of Golgi localization [GO:0051683];signal transduction [GO:0007165];positive regulation of protein insertion into mitochondrial membrane involved in apoptotic signaling pathway [GO:1900740];cytokine-mediated signaling pathway [GO:0…
Q96HS1	Serine/threonine-protein phosphatase PGAM5, mitochondrial	192111	PGAM5	macroautophagy [GO:0016236];negative regulation of cold-induced thermogenesis [GO:0120163];necroptotic process [GO:0070266];-	protein threonine phosphatase activity [GO:0106307];phosphatase activity [GO:0016791];protein serine phosphatase activity [GO:0106306];protein-containing complex binding [GO:0044877];protein serine/threonine phosphatase activity [GO:0004722];GTPase activator activity [GO:0005096];-	-;integral component of membrane [GO:0016021];mitochondrial outer membrane [GO:0005741];mitochondrion [GO:0005739]	macroautophagy [GO:0016236];negative regulation of cold-induced thermogenesis [GO:0120163];necroptotic process [GO:0070266];-;protein threonine phosphatase activity [GO:0106307];phosphatase activity [GO:0016791];protein serine phosphatase activity [GO:0106306];protein-containing complex binding [GO:0044877];protein serine/threonine phosphatase activity [GO:0004722];GTPase activator activity [GO:0…
Q8WVM0	Dimethyladenosine transferase 1, mitochondrial	51106	TFB1M	rRNA methylation [GO:0031167];transcription initiation from mitochondrial promoter [GO:0006391];rRNA modification [GO:0000154];mitochondrion organization [GO:0007005];-	RNA binding [GO:0003723];DNA binding [GO:0003677];rRNA (adenine-N6,N6-)-dimethyltransferase activity [GO:0000179];-;mitochondrial transcription factor activity [GO:0034246]	mitochondrial nucleoid [GO:0042645];mitochondrial matrix [GO:0005759];-	rRNA methylation [GO:0031167];transcription initiation from mitochondrial promoter [GO:0006391];rRNA modification [GO:0000154];mitochondrion organization [GO:0007005];-;RNA binding [GO:0003723];DNA binding [GO:0003677];rRNA (adenine-N6,N6-)-dimethyltransferase activity [GO:0000179];-;mitochondrial transcription factor activity [GO:0034246];mitochondrial nucleoid [GO:0042645];mitochondrial matrix …
O95831	Apoptosis-inducing factor 1, mitochondrial	9131	AIFM1	intrinsic apoptotic signaling pathway in response to endoplasmic reticulum stress [GO:0070059];activation of cysteine-type endopeptidase activity involved in apoptotic process [GO:0006919];apoptotic process [GO:0006915];protein import into mitochondrial intermembrane space [GO:0045041];neuron differentiation [GO:0030182];positive regulation of apoptotic process [GO:0043065];mitochondrial respirat…	protein dimerization activity [GO:0046983];oxidoreductase activity, acting on NAD(P)H [GO:0016651];NADH dehydrogenase activity [GO:0003954];DNA binding [GO:0003677];NAD(P)H oxidase H2O2-forming activity [GO:0016174];FAD binding [GO:0071949];-	mitochondrial intermembrane space [GO:0005758];perinuclear region of cytoplasm [GO:0048471];mitochondrial inner membrane [GO:0005743];nucleus [GO:0005634];cytosol [GO:0005829];-;mitochondrion [GO:0005739]	intrinsic apoptotic signaling pathway in response to endoplasmic reticulum stress [GO:0070059];activation of cysteine-type endopeptidase activity involved in apoptotic process [GO:0006919];apoptotic process [GO:0006915];protein import into mitochondrial intermembrane space [GO:0045041];neuron differentiation [GO:0030182];positive regulation of apoptotic process [GO:0043065];mitochondrial respirat…
P84243	Histone H3.3	30203021	H3-3AH3-3B	single fertilization [GO:0007338];amyloid fibril formation [GO:1990000];oogenesis [GO:0048477];DNA replication-independent nucleosome assembly [GO:0006336];spermatid development [GO:0007286];regulation of androgen receptor signaling pathway [GO:0060765];muscle cell differentiation [GO:0042692];regulation of centromere complex assembly [GO:0090230];rDNA heterochromatin assembly [GO:0000183];nucleu…	protein heterodimerization activity [GO:0046982];-;RNA polymerase II core promoter sequence-specific DNA binding [GO:0000979];nucleosomal DNA binding [GO:0031492];RNA polymerase II cis-regulatory region sequence-specific DNA binding [GO:0000978]	nuclear chromosome [GO:0000228];protein-containing complex [GO:0032991];Barr body [GO:0001740];nucleus [GO:0005634];nucleoplasm [GO:0005654];extracellular region [GO:0005576];extracellular exosome [GO:0070062];chromosome, telomeric region [GO:0000781];-;nucleosome [GO:0000786]	single fertilization [GO:0007338];amyloid fibril formation [GO:1990000];oogenesis [GO:0048477];DNA replication-independent nucleosome assembly [GO:0006336];spermatid development [GO:0007286];regulation of androgen receptor signaling pathway [GO:0060765];muscle cell differentiation [GO:0042692];regulation of centromere complex assembly [GO:0090230];rDNA heterochromatin assembly [GO:0000183];nucleu…
F8W1S1	Keratin, type II cytoskeletal 74		KRT74	-	-	keratin filament [GO:0045095]	-;-;keratin filament [GO:0045095]
A8K3C5	cDNA FLJ77715, highly similar to Homo sapiens cisplatin resistance-associated overexpressed protein(LUC7A), mRNA	51747		-;mRNA splice site selection [GO:0006376]	mRNA binding [GO:0003729];-	U1 snRNP [GO:0005685];-	-;mRNA splice site selection [GO:0006376];mRNA binding [GO:0003729];-;U1 snRNP [GO:0005685];-
E7EQV9	Ribosomal protein L15		RPL15	translation [GO:0006412];-	structural constituent of ribosome [GO:0003735];-	ribosome [GO:0005840];-	translation [GO:0006412];-;structural constituent of ribosome [GO:0003735];-;ribosome [GO:0005840];-
Q9H7B2	Ribosome production factor 2 homolog	84154	RPF2	ribosomal large subunit biogenesis [GO:0042273];maturation of LSU-rRNA from tricistronic rRNA transcript (SSU-rRNA, 5.8S rRNA, LSU-rRNA) [GO:0000463];regulation of signal transduction by p53 class mediator [GO:1901796];protein localization to nucleolus [GO:1902570];ribosomal large subunit assembly [GO:0000027];-	rRNA binding [GO:0019843];RNA binding [GO:0003723];-;5S rRNA binding [GO:0008097]	nucleolus [GO:0005730];-;nucleoplasm [GO:0005654];chromosome [GO:0005694]	ribosomal large subunit biogenesis [GO:0042273];maturation of LSU-rRNA from tricistronic rRNA transcript (SSU-rRNA, 5.8S rRNA, LSU-rRNA) [GO:0000463];regulation of signal transduction by p53 class mediator [GO:1901796];protein localization to nucleolus [GO:1902570];ribosomal large subunit assembly [GO:0000027];-;rRNA binding [GO:0019843];RNA binding [GO:0003723];-;5S rRNA binding [GO:0008097];nuc…
A0A5C2FT34	IGL c88_light_IGKV2D-29_IGKJ2			-	-	-	-
Q99832	T-complex protein 1 subunit eta	10574	CCT7	positive regulation of telomere maintenance via telomerase [GO:0032212];positive regulation of establishment of protein localization to telomere [GO:1904851];positive regulation of telomerase RNA localization to Cajal body [GO:1904874];positive regulation of protein localization to Cajal body [GO:1904871];toxin transport [GO:1901998];protein folding [GO:0006457];binding of sperm to zona pellucida…	ATPase activity [GO:0016887];ATP binding [GO:0005524];unfolded protein binding [GO:0051082];protein folding chaperone [GO:0044183];identical protein binding [GO:0042802];-	cell body [GO:0044297];chaperonin-containing T-complex [GO:0005832];cytoplasm [GO:0005737];cytosol [GO:0005829];extracellular exosome [GO:0070062];-;microtubule [GO:0005874]	positive regulation of telomere maintenance via telomerase [GO:0032212];positive regulation of establishment of protein localization to telomere [GO:1904851];positive regulation of telomerase RNA localization to Cajal body [GO:1904874];positive regulation of protein localization to Cajal body [GO:1904871];toxin transport [GO:1901998];protein folding [GO:0006457];binding of sperm to zona pellucida…
A8K4V4	cDNA FLJ76392, highly similar to Homo sapiens mitochondrial ribosomal protein L43 (MRPL43), transcript variant 1, mRNA	84545		-;mitochondrial translation [GO:0032543]	structural constituent of ribosome [GO:0003735];-	-;ribosome [GO:0005840];mitochondrion [GO:0005739]	-;mitochondrial translation [GO:0032543];structural constituent of ribosome [GO:0003735];-;-;ribosome [GO:0005840];mitochondrion [GO:0005739]
Q5JXM0	Ribosomal RNA-processing protein 43		DKFZp564C0482	RNA processing [GO:0006396];RNA catabolic process [GO:0006401];-	-	cytoplasm [GO:0005737];-;exosome (RNase complex) [GO:0000178]	RNA processing [GO:0006396];RNA catabolic process [GO:0006401];-;-;cytoplasm [GO:0005737];-;exosome (RNase complex) [GO:0000178]
A0A0S2Z5H0	Mitochondrial ribosomal protein S28 isoform 2		MRPS28	-	-	ribosome [GO:0005840]	-;-;ribosome [GO:0005840]
Q13243	Serine/arginine-rich splicing factor 5	6430	SRSF5	mRNA splicing, via spliceosome [GO:0000398];cellular response to insulin stimulus [GO:0032869];mRNA processing [GO:0006397];regulation of cell cycle [GO:0051726];mRNA export from nucleus [GO:0006406];positive regulation of RNA splicing [GO:0033120];RNA export from nucleus [GO:0006405];mRNA 3'-end processing [GO:0031124];liver regeneration [GO:0097421];-;mRNA splice site selection [GO:0006376]	RNA binding [GO:0003723];mRNA binding [GO:0003729];-;protein kinase B binding [GO:0043422]	nucleolus [GO:0005730];nuclear speck [GO:0016607];cytosol [GO:0005829];nucleoplasm [GO:0005654];-	mRNA splicing, via spliceosome [GO:0000398];cellular response to insulin stimulus [GO:0032869];mRNA processing [GO:0006397];regulation of cell cycle [GO:0051726];mRNA export from nucleus [GO:0006406];positive regulation of RNA splicing [GO:0033120];RNA export from nucleus [GO:0006405];mRNA 3'-end processing [GO:0031124];liver regeneration [GO:0097421];-;mRNA splice site selection [GO:0006376];RNA…
P0DN76	Splicing factor U2AF 35 kDa subunit-like protein	1027245947307	U2AF1L5	mRNA splicing, via spliceosome [GO:0000398];-	metal ion binding [GO:0046872];pre-mRNA 3'-splice site binding [GO:0030628];-	U2AF complex [GO:0089701];spliceosomal complex [GO:0005681];nuclear speck [GO:0016607];nucleoplasm [GO:0005654];-	mRNA splicing, via spliceosome [GO:0000398];-;metal ion binding [GO:0046872];pre-mRNA 3'-splice site binding [GO:0030628];-;U2AF complex [GO:0089701];spliceosomal complex [GO:0005681];nuclear speck [GO:0016607];nucleoplasm [GO:0005654];-
A8K1L8	Serine/arginine-rich splicing factor 1			-	RNA binding [GO:0003723];-	-;nucleus [GO:0005634]	-;RNA binding [GO:0003723];-;-;nucleus [GO:0005634]
A6NLN1	Polypyrimidine tract-binding protein 1		PTBP1	mRNA processing [GO:0006397];-;RNA splicing [GO:0008380]	RNA binding [GO:0003723];-	-;nucleus [GO:0005634]	mRNA processing [GO:0006397];-;RNA splicing [GO:0008380];RNA binding [GO:0003723];-;-;nucleus [GO:0005634]
A0A3B3IRR6	UPF0488 protein C8orf33		C8orf33	-	-	-	-
Q5SSJ5	Heterochromatin protein 1-binding protein 3	50809	HP1BP3	heterochromatin organization [GO:0070828];regulation of transcription, DNA-templated [GO:0006355];nucleosome assembly [GO:0006334];regulation of nucleus size [GO:0097298];cellular response to hypoxia [GO:0071456];regulation of cell population proliferation [GO:0042127];-	DNA binding [GO:0003677];-;nucleosome binding [GO:0031491]	chromosome [GO:0005694];nuclear speck [GO:0016607];nucleus [GO:0005634];-;nucleosome [GO:0000786]	heterochromatin organization [GO:0070828];regulation of transcription, DNA-templated [GO:0006355];nucleosome assembly [GO:0006334];regulation of nucleus size [GO:0097298];cellular response to hypoxia [GO:0071456];regulation of cell population proliferation [GO:0042127];-;DNA binding [GO:0003677];-;nucleosome binding [GO:0031491];chromosome [GO:0005694];nuclear speck [GO:0016607];nucleus [GO:00056…
Q8N1N4	Keratin, type II cytoskeletal 78	196374	KRT78	cornification [GO:0070268];keratinization [GO:0031424];-	-	keratin filament [GO:0045095];cytosol [GO:0005829];extracellular space [GO:0005615];extracellular exosome [GO:0070062];-	cornification [GO:0070268];keratinization [GO:0031424];-;-;keratin filament [GO:0045095];cytosol [GO:0005829];extracellular space [GO:0005615];extracellular exosome [GO:0070062];-
Q5UIP0	Telomere-associated protein RIF1	55183	RIF1	cellular response to leukemia inhibitory factor [GO:1990830];positive regulation of double-strand break repair via nonhomologous end joining [GO:2001034];chromatin silencing at telomere [GO:0006348];negative regulation of transcription by RNA polymerase II [GO:0000122];positive regulation of isotype switching [GO:0045830];double-strand break repair via nonhomologous end joining [GO:0006303];stem …	-	male pronucleus [GO:0001940];plasma membrane [GO:0005886];site of double-strand break [GO:0035861];cytoplasm [GO:0005737];female pronucleus [GO:0001939];nuclear body [GO:0016604];chromatin [GO:0000785];nucleus [GO:0005634];spindle midzone [GO:0051233];condensed chromosome [GO:0000793];nucleoplasm [GO:0005654];nuclear membrane [GO:0031965];chromosome, telomeric region [GO:0000781];-	cellular response to leukemia inhibitory factor [GO:1990830];positive regulation of double-strand break repair via nonhomologous end joining [GO:2001034];chromatin silencing at telomere [GO:0006348];negative regulation of transcription by RNA polymerase II [GO:0000122];positive regulation of isotype switching [GO:0045830];double-strand break repair via nonhomologous end joining [GO:0006303];stem …
B7ZAC7	cDNA, FLJ79141, highly similar to Nucleosome assembly protein 1-like 4			nucleosome assembly [GO:0006334];-	-	-;nucleus [GO:0005634]	nucleosome assembly [GO:0006334];-;-;-;nucleus [GO:0005634]
P37108	Signal recognition particle 14 kDa protein	6727	SRP14	cotranslational protein targeting to membrane [GO:0006613];neutrophil degranulation [GO:0043312];protein targeting to ER [GO:0045047];SRP-dependent cotranslational protein targeting to membrane [GO:0006614];-	RNA binding [GO:0003723];endoplasmic reticulum signal peptide binding [GO:0030942];7S RNA binding [GO:0008312];-	ficolin-1-rich granule lumen [GO:1904813];cytoplasm [GO:0005737];nucleus [GO:0005634];cytosol [GO:0005829];secretory granule lumen [GO:0034774];extracellular region [GO:0005576];signal recognition particle, endoplasmic reticulum targeting [GO:0005786];-	cotranslational protein targeting to membrane [GO:0006613];neutrophil degranulation [GO:0043312];protein targeting to ER [GO:0045047];SRP-dependent cotranslational protein targeting to membrane [GO:0006614];-;RNA binding [GO:0003723];endoplasmic reticulum signal peptide binding [GO:0030942];7S RNA binding [GO:0008312];-;ficolin-1-rich granule lumen [GO:1904813];cytoplasm [GO:0005737];nucleus [GO:…
A0A3B3IRQ9	Double-stranded RNA-specific adenosine deaminase		ADAR	RNA processing [GO:0006396];-;defense response to virus [GO:0051607]	double-stranded RNA adenosine deaminase activity [GO:0003726];RNA binding [GO:0003723];-	-	RNA processing [GO:0006396];-;defense response to virus [GO:0051607];double-stranded RNA adenosine deaminase activity [GO:0003726];RNA binding [GO:0003723];-;-
F8W7C6	60S ribosomal protein L10		RPL10	translation [GO:0006412];-	structural constituent of ribosome [GO:0003735];-	cytosol [GO:0005829];ribosome [GO:0005840];endoplasmic reticulum [GO:0005783];-	translation [GO:0006412];-;structural constituent of ribosome [GO:0003735];-;cytosol [GO:0005829];ribosome [GO:0005840];endoplasmic reticulum [GO:0005783];-
Q15050	Ribosome biogenesis regulatory protein homolog	23212	RRS1	ribosomal large subunit export from nucleus [GO:0000055];ribosomal large subunit biogenesis [GO:0042273];regulation of signal transduction by p53 class mediator [GO:1901796];mitotic metaphase plate congression [GO:0007080];protein localization to nucleolus [GO:1902570];ribosomal large subunit assembly [GO:0000027];endonucleolytic cleavage in ITS1 to separate SSU-rRNA from 5.8S rRNA and LSU-rRNA f…	RNA binding [GO:0003723];-;5S rRNA binding [GO:0008097]	preribosome, large subunit precursor [GO:0030687];nucleolus [GO:0005730];condensed nuclear chromosome [GO:0000794];nucleoplasm [GO:0005654];-	ribosomal large subunit export from nucleus [GO:0000055];ribosomal large subunit biogenesis [GO:0042273];regulation of signal transduction by p53 class mediator [GO:1901796];mitotic metaphase plate congression [GO:0007080];protein localization to nucleolus [GO:1902570];ribosomal large subunit assembly [GO:0000027];endonucleolytic cleavage in ITS1 to separate SSU-rRNA from 5.8S rRNA and LSU-rRNA f…
H3BQZ7	HCG2044799		HNRNPUL2-BSCL2	-	-	nucleus [GO:0005634]	-;-;nucleus [GO:0005634]
Q9H4G4	Golgi-associated plant pathogenesis-related protein 1	152007	GLIPR2	positive regulation of ERK1 and ERK2 cascade [GO:0070374];-;positive regulation of epithelial to mesenchymal transition [GO:0010718];positive regulation of epithelial cell migration [GO:0010634]	protein homodimerization activity [GO:0042803];-	Golgi membrane [GO:0000139];-;extracellular exosome [GO:0070062];extracellular space [GO:0005615]	positive regulation of ERK1 and ERK2 cascade [GO:0070374];-;positive regulation of epithelial to mesenchymal transition [GO:0010718];positive regulation of epithelial cell migration [GO:0010634];protein homodimerization activity [GO:0042803];-;Golgi membrane [GO:0000139];-;extracellular exosome [GO:0070062];extracellular space [GO:0005615]
G9K389	YWHAE/FAM22B fusion protein		YWHAE/FAM22B fusion	-	-	-	-
Q8TCC3	39S ribosomal protein L30, mitochondrial	51263	MRPL30	mitochondrial translational elongation [GO:0070125];-;mitochondrial translational termination [GO:0070126]	structural constituent of ribosome [GO:0003735];-	mitochondrion [GO:0005739];-;mitochondrial inner membrane [GO:0005743];mitochondrial large ribosomal subunit [GO:0005762]	mitochondrial translational elongation [GO:0070125];-;mitochondrial translational termination [GO:0070126];structural constituent of ribosome [GO:0003735];-;mitochondrion [GO:0005739];-;mitochondrial inner membrane [GO:0005743];mitochondrial large ribosomal subunit [GO:0005762]
Q5H924	HECT, UBA and WWE domain containing 1		HUWE1	-	ubiquitin-protein transferase activity [GO:0004842];-	-;nucleus [GO:0005634]	-;ubiquitin-protein transferase activity [GO:0004842];-;-;nucleus [GO:0005634]
P62829	60S ribosomal protein L23	9349	RPL23	nuclear-transcribed mRNA catabolic process, nonsense-mediated decay [GO:0000184];protein-DNA complex disassembly [GO:0032986];ribosomal protein import into nucleus [GO:0006610];viral transcription [GO:0019083];cytoplasmic translation [GO:0002181];positive regulation of cell population proliferation [GO:0008284];positive regulation of signal transduction by p53 class mediator [GO:1901798];positive…	transcription coactivator binding [GO:0001223];RNA binding [GO:0003723];large ribosomal subunit rRNA binding [GO:0070180];ubiquitin ligase inhibitor activity [GO:1990948];structural constituent of ribosome [GO:0003735];ubiquitin protein ligase binding [GO:0031625];-	cytosolic ribosome [GO:0022626];protein-containing complex [GO:0032991];cytoplasm [GO:0005737];nucleolus [GO:0005730];cytosolic large ribosomal subunit [GO:0022625];ribosome [GO:0005840];postsynaptic density [GO:0014069];cytosol [GO:0005829];nucleoplasm [GO:0005654];focal adhesion [GO:0005925];membrane [GO:0016020];extracellular exosome [GO:0070062];-	nuclear-transcribed mRNA catabolic process, nonsense-mediated decay [GO:0000184];protein-DNA complex disassembly [GO:0032986];ribosomal protein import into nucleus [GO:0006610];viral transcription [GO:0019083];cytoplasmic translation [GO:0002181];positive regulation of cell population proliferation [GO:0008284];positive regulation of signal transduction by p53 class mediator [GO:1901798];positive…
P19474	E3 ubiquitin-protein ligase TRIM21	6737	TRIM21	innate immune response [GO:0045087];positive regulation of I-kappaB kinase/NF-kappaB signaling [GO:0043123];negative regulation of NF-kappaB transcription factor activity [GO:0032088];regulation of type I interferon production [GO:0032479];interferon-gamma-mediated signaling pathway [GO:0060333];positive regulation of DNA-binding transcription factor activity [GO:0051091];negative regulation of v…	transcription coactivator activity [GO:0003713];ubiquitin-protein transferase activity [GO:0004842];protein homodimerization activity [GO:0042803];RNA binding [GO:0003723];DNA binding [GO:0003677];zinc ion binding [GO:0008270];identical protein binding [GO:0042802];ubiquitin protein ligase activity [GO:0061630];protein kinase binding [GO:0019901];-	P-body [GO:0000932];cytoplasmic vesicle [GO:0031410];ribonucleoprotein complex [GO:1990904];autophagosome [GO:0005776];cytoplasm [GO:0005737];nucleus [GO:0005634];cytosol [GO:0005829];nucleoplasm [GO:0005654];-	innate immune response [GO:0045087];positive regulation of I-kappaB kinase/NF-kappaB signaling [GO:0043123];negative regulation of NF-kappaB transcription factor activity [GO:0032088];regulation of type I interferon production [GO:0032479];interferon-gamma-mediated signaling pathway [GO:0060333];positive regulation of DNA-binding transcription factor activity [GO:0051091];negative regulation of v…
P49006	MARCKS-related protein	65108	MARCKSL1	central nervous system development [GO:0007417];actin filament organization [GO:0007015];-;positive regulation of cell population proliferation [GO:0008284]	actin filament binding [GO:0051015];-;calmodulin binding [GO:0005516]	plasma membrane [GO:0005886];cytoplasm [GO:0005737];cytoskeleton [GO:0005856];extracellular exosome [GO:0070062];-	central nervous system development [GO:0007417];actin filament organization [GO:0007015];-;positive regulation of cell population proliferation [GO:0008284];actin filament binding [GO:0051015];-;calmodulin binding [GO:0005516];plasma membrane [GO:0005886];cytoplasm [GO:0005737];cytoskeleton [GO:0005856];extracellular exosome [GO:0070062];-
A0A5C2GKS1	IG c122_heavy_IGHV1-18_IGHD1-7_IGHJ4			-	-	-	-
Q1ED39	Lysine-rich nucleolar protein 1	400506	KNOP1	-	RNA binding [GO:0003723];-	nucleolus [GO:0005730];-	-;RNA binding [GO:0003723];-;nucleolus [GO:0005730];-
Q9NW13	RNA-binding protein 28	55131	RBM28	mRNA processing [GO:0006397];-;RNA splicing [GO:0008380]	RNA binding [GO:0003723];-	nucleolus [GO:0005730];-;spliceosomal complex [GO:0005681]	mRNA processing [GO:0006397];-;RNA splicing [GO:0008380];RNA binding [GO:0003723];-;nucleolus [GO:0005730];-;spliceosomal complex [GO:0005681]
X6R700	Chromatin target of PRMT1 protein		CHTOP	-	RNA binding [GO:0003723];-	nuclear speck [GO:0016607];-;cytoplasmic ribonucleoprotein granule [GO:0036464]	-;RNA binding [GO:0003723];-;nuclear speck [GO:0016607];-;cytoplasmic ribonucleoprotein granule [GO:0036464]
B2RE88	Phosphate carrier protein, mitochondrial			mitochondrial phosphate ion transmembrane transport [GO:1990547];-	-;inorganic phosphate transmembrane transporter activity [GO:0005315]	integral component of membrane [GO:0016021];-	mitochondrial phosphate ion transmembrane transport [GO:1990547];-;-;inorganic phosphate transmembrane transporter activity [GO:0005315];integral component of membrane [GO:0016021];-
Q59G12	Lamina-associated polypeptide 2, isoforms beta/gamma variant	7112		-	DNA binding [GO:0003677];-	integral component of membrane [GO:0016021];-;nucleus [GO:0005634]	-;DNA binding [GO:0003677];-;integral component of membrane [GO:0016021];-;nucleus [GO:0005634]
Q14692	Ribosome biogenesis protein BMS1 homolog	9790	BMS1	rRNA processing [GO:0006364];endonucleolytic cleavage of tricistronic rRNA transcript (SSU-rRNA, 5.8S rRNA, LSU-rRNA) [GO:0000479];-;maturation of SSU-rRNA from tricistronic rRNA transcript (SSU-rRNA, 5.8S rRNA, LSU-rRNA) [GO:0000462]	GTP binding [GO:0005525];RNA binding [GO:0003723];ATP binding [GO:0005524];GTPase activity [GO:0003924];U3 snoRNA binding [GO:0034511];-	90S preribosome [GO:0030686];chromosome [GO:0005694];nucleolus [GO:0005730];nucleoplasm [GO:0005654];-	rRNA processing [GO:0006364];endonucleolytic cleavage of tricistronic rRNA transcript (SSU-rRNA, 5.8S rRNA, LSU-rRNA) [GO:0000479];-;maturation of SSU-rRNA from tricistronic rRNA transcript (SSU-rRNA, 5.8S rRNA, LSU-rRNA) [GO:0000462];GTP binding [GO:0005525];RNA binding [GO:0003723];ATP binding [GO:0005524];GTPase activity [GO:0003924];U3 snoRNA binding [GO:0034511];-;90S preribosome [GO:0030686…
P27708	CAD protein	790	CAD	UTP biosynthetic process [GO:0006228];protein autophosphorylation [GO:0046777];response to amine [GO:0014075];cellular response to epidermal growth factor stimulus [GO:0071364];glutamine metabolic process [GO:0006541];lactation [GO:0007595];pyrimidine nucleoside biosynthetic process [GO:0046134];animal organ regeneration [GO:0031100];'de novo' UMP biosynthetic process [GO:0044205];response to sta…	protein kinase activity [GO:0004672];aspartate carbamoyltransferase activity [GO:0004070];carbamoyl-phosphate synthase (glutamine-hydrolyzing) activity [GO:0004088];dihydroorotase activity [GO:0004151];ATP binding [GO:0005524];zinc ion binding [GO:0008270];identical protein binding [GO:0042802];aspartate binding [GO:0070335];-;enzyme binding [GO:0019899]	terminal bouton [GO:0043195];protein-containing complex [GO:0032991];cytoplasm [GO:0005737];nuclear matrix [GO:0016363];cell projection [GO:0042995];neuronal cell body [GO:0043025];cytosol [GO:0005829];nucleus [GO:0005634];nucleoplasm [GO:0005654];membrane [GO:0016020];extracellular exosome [GO:0070062];-	UTP biosynthetic process [GO:0006228];protein autophosphorylation [GO:0046777];response to amine [GO:0014075];cellular response to epidermal growth factor stimulus [GO:0071364];glutamine metabolic process [GO:0006541];lactation [GO:0007595];pyrimidine nucleoside biosynthetic process [GO:0046134];animal organ regeneration [GO:0031100];'de novo' UMP biosynthetic process [GO:0044205];response to sta…
O95926	Pre-mRNA-splicing factor SYF2	25949	SYF2	in utero embryonic development [GO:0001701];positive regulation of cell population proliferation [GO:0008284];mRNA splicing, via spliceosome [GO:0000398];embryonic organ development [GO:0048568];gastrulation [GO:0007369];-;mitotic G2 DNA damage checkpoint [GO:0007095]	RNA binding [GO:0003723];-	post-mRNA release spliceosomal complex [GO:0071014];Prp19 complex [GO:0000974];nuclear speck [GO:0016607];nucleus [GO:0005634];nucleoplasm [GO:0005654];U2-type catalytic step 2 spliceosome [GO:0071007];catalytic step 2 spliceosome [GO:0071013];-	in utero embryonic development [GO:0001701];positive regulation of cell population proliferation [GO:0008284];mRNA splicing, via spliceosome [GO:0000398];embryonic organ development [GO:0048568];gastrulation [GO:0007369];-;mitotic G2 DNA damage checkpoint [GO:0007095];RNA binding [GO:0003723];-;post-mRNA release spliceosomal complex [GO:0071014];Prp19 complex [GO:0000974];nuclear speck [GO:001660…
Q9BRS2	Serine/threonine-protein kinase RIO1	83732	RIOK1	ribosomal small subunit biogenesis [GO:0042274];positive regulation of rRNA processing [GO:2000234];-;maturation of SSU-rRNA [GO:0030490]	protein serine/threonine kinase activity [GO:0004674];protein threonine kinase activity [GO:0106311];metal ion binding [GO:0046872];hydrolase activity [GO:0016787];ATP binding [GO:0005524];-;protein serine kinase activity [GO:0106310]	methyltransferase complex [GO:0034708];cytosol [GO:0005829];nucleoplasm [GO:0005654];preribosome, small subunit precursor [GO:0030688];-	ribosomal small subunit biogenesis [GO:0042274];positive regulation of rRNA processing [GO:2000234];-;maturation of SSU-rRNA [GO:0030490];protein serine/threonine kinase activity [GO:0004674];protein threonine kinase activity [GO:0106311];metal ion binding [GO:0046872];hydrolase activity [GO:0016787];ATP binding [GO:0005524];-;protein serine kinase activity [GO:0106310];methyltransferase complex …
P25205	DNA replication licensing factor MCM3	4172	MCM3	pre-replicative complex assembly [GO:0036388];double-strand break repair via break-induced replication [GO:0000727];DNA replication initiation [GO:0006270];DNA replication [GO:0006260];pre-replicative complex assembly involved in nuclear cell cycle DNA replication [GO:0006267];DNA strand elongation involved in DNA replication [GO:0006271];mitotic DNA replication initiation [GO:1902975];-	hydrolase activity [GO:0016787];DNA binding [GO:0003677];ATP binding [GO:0005524];single-stranded DNA binding [GO:0003697];DNA helicase activity [GO:0003678];DNA replication origin binding [GO:0003688];-	MCM complex [GO:0042555];perinuclear region of cytoplasm [GO:0048471];CMG complex [GO:0071162];nucleus [GO:0005634];centrosome [GO:0005813];nucleoplasm [GO:0005654];alpha DNA polymerase [GO:0005658];membrane [GO:0016020];chromosome, telomeric region [GO:0000781];-	pre-replicative complex assembly [GO:0036388];double-strand break repair via break-induced replication [GO:0000727];DNA replication initiation [GO:0006270];DNA replication [GO:0006260];pre-replicative complex assembly involved in nuclear cell cycle DNA replication [GO:0006267];DNA strand elongation involved in DNA replication [GO:0006271];mitotic DNA replication initiation [GO:1902975];-;hydrolas…
B2R9J4	cDNA, FLJ94423, highly similar to Homo sapiens mitochondrial ribosomal protein L23 (MRPL23), nuclear gene encoding mitochondrial protein, mRNA			translation [GO:0006412];-	structural constituent of ribosome [GO:0003735];-	ribosome [GO:0005840];-	translation [GO:0006412];-;structural constituent of ribosome [GO:0003735];-;ribosome [GO:0005840];-
Q13595	Transformer-2 protein homolog alpha	29896	TRA2A	positive regulation of mRNA splicing, via spliceosome [GO:0048026];mRNA splicing, via spliceosome [GO:0000398];-	RNA binding [GO:0003723];-	spliceosomal complex [GO:0005681];nucleolus [GO:0005730];nucleus [GO:0005634];nucleoplasm [GO:0005654];intracellular membrane-bounded organelle [GO:0043231];-	positive regulation of mRNA splicing, via spliceosome [GO:0048026];mRNA splicing, via spliceosome [GO:0000398];-;RNA binding [GO:0003723];-;spliceosomal complex [GO:0005681];nucleolus [GO:0005730];nucleus [GO:0005634];nucleoplasm [GO:0005654];intracellular membrane-bounded organelle [GO:0043231];-
Q13242	Serine/arginine-rich splicing factor 9	8683	SRSF9	negative regulation of mRNA splicing, via spliceosome [GO:0048025];mRNA splicing, via spliceosome [GO:0000398];response to alkaloid [GO:0043279];mRNA processing [GO:0006397];mRNA export from nucleus [GO:0006406];response to toxic substance [GO:0009636];mRNA 3'-end processing [GO:0031124];RNA export from nucleus [GO:0006405];alternative mRNA splicing, via spliceosome [GO:0000380];-;mRNA splice sit…	protein domain specific binding [GO:0019904];RNA binding [GO:0003723];-	nucleolus [GO:0005730];nuclear speck [GO:0016607];nucleoplasm [GO:0005654];-	negative regulation of mRNA splicing, via spliceosome [GO:0048025];mRNA splicing, via spliceosome [GO:0000398];response to alkaloid [GO:0043279];mRNA processing [GO:0006397];mRNA export from nucleus [GO:0006406];response to toxic substance [GO:0009636];mRNA 3'-end processing [GO:0031124];RNA export from nucleus [GO:0006405];alternative mRNA splicing, via spliceosome [GO:0000380];-;mRNA splice sit…
Q99848	Probable rRNA-processing protein EBP2	10969	EBNA1BP2	rRNA processing [GO:0006364];-;ribosomal large subunit biogenesis [GO:0042273]	RNA binding [GO:0003723];-	preribosome, large subunit precursor [GO:0030687];chromosome [GO:0005694];nucleolus [GO:0005730];nuclear periphery [GO:0034399];-	rRNA processing [GO:0006364];-;ribosomal large subunit biogenesis [GO:0042273];RNA binding [GO:0003723];-;preribosome, large subunit precursor [GO:0030687];chromosome [GO:0005694];nucleolus [GO:0005730];nuclear periphery [GO:0034399];-
P78527	DNA-dependent protein kinase catalytic subunit	5591	PRKDC	T cell differentiation in thymus [GO:0033077];double-strand break repair via alternative nonhomologous end joining [GO:0097681];innate immune response [GO:0045087];activation of innate immune response [GO:0002218];signal transduction involved in mitotic G1 DNA damage checkpoint [GO:0072431];somitogenesis [GO:0001756];negative regulation of response to gamma radiation [GO:2001229];telomere mainten…	protein kinase activity [GO:0004672];double-stranded DNA binding [GO:0003690];protein serine/threonine kinase activity [GO:0004674];protein serine kinase activity [GO:0106310];protein threonine kinase activity [GO:0106311];protein domain specific binding [GO:0019904];RNA binding [GO:0003723];ATP binding [GO:0005524];DNA-dependent protein kinase activity [GO:0004677];transcription factor binding […	protein-DNA complex [GO:0032993];protein-containing complex [GO:0032991];nucleolus [GO:0005730];small-subunit processome [GO:0032040];nucleus [GO:0005634];cytosol [GO:0005829];nonhomologous end joining complex [GO:0070419];-;nucleoplasm [GO:0005654];DNA-dependent protein kinase-DNA ligase 4 complex [GO:0005958];membrane [GO:0016020];chromosome, telomeric region [GO:0000781];transcription regulato…	T cell differentiation in thymus [GO:0033077];double-strand break repair via alternative nonhomologous end joining [GO:0097681];innate immune response [GO:0045087];activation of innate immune response [GO:0002218];signal transduction involved in mitotic G1 DNA damage checkpoint [GO:0072431];somitogenesis [GO:0001756];negative regulation of response to gamma radiation [GO:2001229];telomere mainten…
A8K3H8	cDNA FLJ77680, highly similar to Homo sapiens protein phosphatase 2 (formerly 2A), regulatory subunit A (PR 65), alpha isoform (PPP2R1A), mRNA			-;protein-containing complex assembly [GO:0065003]	-;protein phosphatase regulator activity [GO:0019888]	-	-;protein-containing complex assembly [GO:0065003];-;protein phosphatase regulator activity [GO:0019888];-
Q92499	ATP-dependent RNA helicase DDX1	1653	DDX1	viral process [GO:0016032];multicellular organism development [GO:0007275];protein localization to cytoplasmic stress granule [GO:1903608];double-strand break repair [GO:0006302];defense response to virus [GO:0051607];tRNA splicing, via endonucleolytic cleavage and ligation [GO:0006388];regulation of translational initiation [GO:0006446];spliceosomal complex assembly [GO:0000245];innate immune re…	nuclease activity [GO:0004518];exonuclease activity [GO:0004527];poly(A) binding [GO:0008143];helicase activity [GO:0004386];DNA binding [GO:0003677];ATP binding [GO:0005524];chromatin binding [GO:0003682];RNA binding [GO:0003723];RNA helicase activity [GO:0003724];DNA/RNA helicase activity [GO:0033677];transcription coregulator activity [GO:0003712];-	cleavage body [GO:0071920];ribonucleoprotein complex [GO:1990904];cytoplasmic stress granule [GO:0010494];cytoplasm [GO:0005737];nucleus [GO:0005634];cytosol [GO:0005829];-;nucleoplasm [GO:0005654];membrane [GO:0016020];mitochondrion [GO:0005739];tRNA-splicing ligase complex [GO:0072669]	viral process [GO:0016032];multicellular organism development [GO:0007275];protein localization to cytoplasmic stress granule [GO:1903608];double-strand break repair [GO:0006302];defense response to virus [GO:0051607];tRNA splicing, via endonucleolytic cleavage and ligation [GO:0006388];regulation of translational initiation [GO:0006446];spliceosomal complex assembly [GO:0000245];innate immune re…
O95816	BAG family molecular chaperone regulator 2	9532	BAG2	protein metabolic process [GO:0019538];positive regulation of protein processing [GO:0010954];regulation of cellular response to heat [GO:1900034];negative regulation of protein ubiquitination [GO:0031397];negative regulation of protein binding [GO:0032091];protein folding [GO:0006457];positive regulation of proteasomal protein catabolic process [GO:1901800];negative regulation of ubiquitin prote…	heat shock protein binding [GO:0031072];ubiquitin protein ligase binding [GO:0031625];chaperone binding [GO:0051087];identical protein binding [GO:0042802];adenyl-nucleotide exchange factor activity [GO:0000774];ion channel binding [GO:0044325];-;tau protein binding [GO:0048156]	dendritic microtubule [GO:1901588];cytosol [GO:0005829];dendrite [GO:0030425];chaperone complex [GO:0101031];-;axon [GO:0030424]	protein metabolic process [GO:0019538];positive regulation of protein processing [GO:0010954];regulation of cellular response to heat [GO:1900034];negative regulation of protein ubiquitination [GO:0031397];negative regulation of protein binding [GO:0032091];protein folding [GO:0006457];positive regulation of proteasomal protein catabolic process [GO:1901800];negative regulation of ubiquitin prote…
P17987	T-complex protein 1 subunit alpha	6950	TCP1	translocation of peptides or proteins into host cell cytoplasm [GO:0044053];positive regulation of telomere maintenance via telomerase [GO:0032212];scaRNA localization to Cajal body [GO:0090666];positive regulation of telomerase activity [GO:0051973];interleukin-12-mediated signaling pathway [GO:0035722];positive regulation of establishment of protein localization to telomere [GO:1904851];tubulin…	RNA binding [GO:0003723];ATPase activity [GO:0016887];ATP binding [GO:0005524];unfolded protein binding [GO:0051082];protein folding chaperone [GO:0044183];ubiquitin protein ligase binding [GO:0031625];-	cell body [GO:0044297];pericentriolar material [GO:0000242];Golgi apparatus [GO:0005794];chaperonin-containing T-complex [GO:0005832];heterochromatin [GO:0000792];cytosol [GO:0005829];acrosomal vesicle [GO:0001669];centrosome [GO:0005813];zona pellucida receptor complex [GO:0002199];extracellular exosome [GO:0070062];-;microtubule [GO:0005874]	translocation of peptides or proteins into host cell cytoplasm [GO:0044053];positive regulation of telomere maintenance via telomerase [GO:0032212];scaRNA localization to Cajal body [GO:0090666];positive regulation of telomerase activity [GO:0051973];interleukin-12-mediated signaling pathway [GO:0035722];positive regulation of establishment of protein localization to telomere [GO:1904851];tubulin…
P33993	DNA replication licensing factor MCM7	4176	MCM7	pre-replicative complex assembly [GO:0036388];cellular response to epidermal growth factor stimulus [GO:0071364];DNA unwinding involved in DNA replication [GO:0006268];double-strand break repair via break-induced replication [GO:0000727];regulation of phosphorylation [GO:0042325];cell population proliferation [GO:0008283];DNA replication initiation [GO:0006270];DNA replication [GO:0006260];cellul…	hydrolase activity [GO:0016787];ATP binding [GO:0005524];single-stranded DNA binding [GO:0003697];DNA helicase activity [GO:0003678];DNA replication origin binding [GO:0003688];-	MCM complex [GO:0042555];CMG complex [GO:0071162];chromatin [GO:0000785];cytosol [GO:0005829];nucleus [GO:0005634];nucleoplasm [GO:0005654];membrane [GO:0016020];chromosome, telomeric region [GO:0000781];-	pre-replicative complex assembly [GO:0036388];cellular response to epidermal growth factor stimulus [GO:0071364];DNA unwinding involved in DNA replication [GO:0006268];double-strand break repair via break-induced replication [GO:0000727];regulation of phosphorylation [GO:0042325];cell population proliferation [GO:0008283];DNA replication initiation [GO:0006270];DNA replication [GO:0006260];cellul…
Q13200	26S proteasome non-ATPase regulatory subunit 2	5708	PSMD2	pre-replicative complex assembly [GO:0036388];positive regulation of canonical Wnt signaling pathway [GO:0090263];regulation of protein catabolic process [GO:0042176];stimulatory C-type lectin receptor signaling pathway [GO:0002223];tumor necrosis factor-mediated signaling pathway [GO:0033209];negative regulation of canonical Wnt signaling pathway [GO:0090090];Fc-epsilon receptor signaling pathwa…	enzyme regulator activity [GO:0030234];-	proteasome storage granule [GO:0034515];ficolin-1-rich granule lumen [GO:1904813];proteasome accessory complex [GO:0022624];proteasome regulatory particle [GO:0005838];nucleus [GO:0005634];cytosol [GO:0005829];proteasome regulatory particle, base subcomplex [GO:0008540];-;nucleoplasm [GO:0005654];secretory granule lumen [GO:0034774];membrane [GO:0016020];extracellular region [GO:0005576];extracel…	pre-replicative complex assembly [GO:0036388];positive regulation of canonical Wnt signaling pathway [GO:0090263];regulation of protein catabolic process [GO:0042176];stimulatory C-type lectin receptor signaling pathway [GO:0002223];tumor necrosis factor-mediated signaling pathway [GO:0033209];negative regulation of canonical Wnt signaling pathway [GO:0090090];Fc-epsilon receptor signaling pathwa…
Q53FX9	Mitochondrial ribosomal protein S11 isoform a variant			translation [GO:0006412];-	structural constituent of ribosome [GO:0003735];-	ribosome [GO:0005840];-	translation [GO:0006412];-;structural constituent of ribosome [GO:0003735];-;ribosome [GO:0005840];-
J3KT73	60S ribosomal protein L38		RPL38	translation [GO:0006412];-	structural constituent of ribosome [GO:0003735];-	ribosome [GO:0005840];-	translation [GO:0006412];-;structural constituent of ribosome [GO:0003735];-;ribosome [GO:0005840];-
A0A024RCU9	SFRS protein kinase 1, isoform CRA_e		SRPK1	-	protein kinase activity [GO:0004672];ATP binding [GO:0005524]	-	-;protein kinase activity [GO:0004672];ATP binding [GO:0005524];-
Q53FG5	DNA helicase			cell cycle [GO:0007049];DNA replication initiation [GO:0006270];-	hydrolase activity [GO:0016787];ATP binding [GO:0005524];DNA helicase activity [GO:0003678];DNA replication origin binding [GO:0003688];-	MCM complex [GO:0042555];-;chromosome [GO:0005694];nucleus [GO:0005634]	cell cycle [GO:0007049];DNA replication initiation [GO:0006270];-;hydrolase activity [GO:0016787];ATP binding [GO:0005524];DNA helicase activity [GO:0003678];DNA replication origin binding [GO:0003688];-;MCM complex [GO:0042555];-;chromosome [GO:0005694];nucleus [GO:0005634]
P60866	40S ribosomal protein S20	6224	RPS20	cytoplasmic translation [GO:0002181];positive regulation of signal transduction by p53 class mediator [GO:1901798];nuclear-transcribed mRNA catabolic process, nonsense-mediated decay [GO:0000184];viral transcription [GO:0019083];translational initiation [GO:0006413];translation [GO:0006412];SRP-dependent cotranslational protein targeting to membrane [GO:0006614];-	ubiquitin ligase inhibitor activity [GO:1990948];RNA binding [GO:0003723];structural constituent of ribosome [GO:0003735];-;MDM2/MDM4 family protein binding [GO:0097371]	cytosolic ribosome [GO:0022626];cytosol [GO:0005829];nucleoplasm [GO:0005654];small ribosomal subunit [GO:0015935];cytosolic small ribosomal subunit [GO:0022627];membrane [GO:0016020];extracellular exosome [GO:0070062];-	cytoplasmic translation [GO:0002181];positive regulation of signal transduction by p53 class mediator [GO:1901798];nuclear-transcribed mRNA catabolic process, nonsense-mediated decay [GO:0000184];viral transcription [GO:0019083];translational initiation [GO:0006413];translation [GO:0006412];SRP-dependent cotranslational protein targeting to membrane [GO:0006614];-;ubiquitin ligase inhibitor activ…
Q8IY37	Probable ATP-dependent RNA helicase DHX37	57647	DHX37	ribosome assembly [GO:0042255];positive regulation of male gonad development [GO:2000020];brain development [GO:0007420];rRNA processing [GO:0006364];ribosome biogenesis [GO:0042254];maturation of SSU-rRNA from tricistronic rRNA transcript (SSU-rRNA, 5.8S rRNA, LSU-rRNA) [GO:0000462];-	hydrolase activity [GO:0016787];RNA binding [GO:0003723];ATP binding [GO:0005524];RNA helicase activity [GO:0003724];U3 snoRNA binding [GO:0034511];-	cytoplasm [GO:0005737];nucleolus [GO:0005730];nucleoplasm [GO:0005654];nuclear membrane [GO:0031965];-	ribosome assembly [GO:0042255];positive regulation of male gonad development [GO:2000020];brain development [GO:0007420];rRNA processing [GO:0006364];ribosome biogenesis [GO:0042254];maturation of SSU-rRNA from tricistronic rRNA transcript (SSU-rRNA, 5.8S rRNA, LSU-rRNA) [GO:0000462];-;hydrolase activity [GO:0016787];RNA binding [GO:0003723];ATP binding [GO:0005524];RNA helicase activity [GO:0003…
B4DZC3	5'-3' exoribonuclease	22803		mRNA processing [GO:0006397];-	5'-3' exoribonuclease activity [GO:0004534];nucleic acid binding [GO:0003676];-	-;nucleus [GO:0005634]	mRNA processing [GO:0006397];-;5'-3' exoribonuclease activity [GO:0004534];nucleic acid binding [GO:0003676];-;-;nucleus [GO:0005634]
P31946	14-3-3 protein beta/alpha	7529	YWHAB	viral process [GO:0016032];regulation of mRNA stability [GO:0043488];activation of MAPKK activity [GO:0000186];MAPK cascade [GO:0000165];protein targeting [GO:0006605];negative regulation of protein dephosphorylation [GO:0035308];cytoplasmic sequestering of protein [GO:0051220];hippo signaling [GO:0035329];positive regulation of catalytic activity [GO:0043085];negative regulation of G protein-cou…	histone deacetylase binding [GO:0042826];protein kinase inhibitor activity [GO:0004860];protein domain specific binding [GO:0019904];protein C-terminus binding [GO:0008022];identical protein binding [GO:0042802];protein-containing complex binding [GO:0044877];phosphoserine residue binding [GO:0050815];phosphoprotein binding [GO:0051219];-;cadherin binding [GO:0045296];enzyme binding [GO:0019899]	cytoplasm [GO:0005737];perinuclear region of cytoplasm [GO:0048471];transcription repressor complex [GO:0017053];nucleus [GO:0005634];cytosol [GO:0005829];-;focal adhesion [GO:0005925];membrane [GO:0016020];melanosome [GO:0042470];extracellular exosome [GO:0070062];mitochondrion [GO:0005739];vacuolar membrane [GO:0005774]	viral process [GO:0016032];regulation of mRNA stability [GO:0043488];activation of MAPKK activity [GO:0000186];MAPK cascade [GO:0000165];protein targeting [GO:0006605];negative regulation of protein dephosphorylation [GO:0035308];cytoplasmic sequestering of protein [GO:0051220];hippo signaling [GO:0035329];positive regulation of catalytic activity [GO:0043085];negative regulation of G protein-cou…
P62937	Peptidyl-prolyl cis-trans isomerase A	5478	PPIA	platelet activation [GO:0030168];positive regulation of protein dephosphorylation [GO:0035307];leukocyte chemotaxis [GO:0030595];fusion of virus membrane with host plasma membrane [GO:0019064];leukocyte migration [GO:0050900];virion assembly [GO:0019068];neutrophil chemotaxis [GO:0030593];regulation of viral genome replication [GO:0045069];RNA-dependent DNA biosynthetic process [GO:0006278];cellu…	RNA binding [GO:0003723];unfolded protein binding [GO:0051082];virion binding [GO:0046790];integrin binding [GO:0005178];peptidyl-prolyl cis-trans isomerase activity [GO:0003755];cyclosporin A binding [GO:0016018];-;heparan sulfate binding [GO:1904399]	ficolin-1-rich granule lumen [GO:1904813];protein-containing complex [GO:0032991];cytoplasm [GO:0005737];nucleus [GO:0005634];cytosol [GO:0005829];intracellular membrane-bounded organelle [GO:0043231];focal adhesion [GO:0005925];extracellular space [GO:0005615];secretory granule lumen [GO:0034774];vesicle [GO:0031982];membrane [GO:0016020];extracellular region [GO:0005576];extracellular exosome […	platelet activation [GO:0030168];positive regulation of protein dephosphorylation [GO:0035307];leukocyte chemotaxis [GO:0030595];fusion of virus membrane with host plasma membrane [GO:0019064];leukocyte migration [GO:0050900];virion assembly [GO:0019068];neutrophil chemotaxis [GO:0030593];regulation of viral genome replication [GO:0045069];RNA-dependent DNA biosynthetic process [GO:0006278];cellu…
Q8IY63	Angiomotin-like protein 1	154810	AMOTL1	regulation of cell migration [GO:0030334];hippo signaling [GO:0035329];establishment of cell polarity involved in ameboidal cell migration [GO:0003365];-;Wnt signaling pathway [GO:0016055];angiogenesis [GO:0001525];actin cytoskeleton organization [GO:0030036]	identical protein binding [GO:0042802];-	cytoplasmic vesicle [GO:0031410];plasma membrane [GO:0005886];cytosol [GO:0005829];bicellular tight junction [GO:0005923];-	regulation of cell migration [GO:0030334];hippo signaling [GO:0035329];establishment of cell polarity involved in ameboidal cell migration [GO:0003365];-;Wnt signaling pathway [GO:0016055];angiogenesis [GO:0001525];actin cytoskeleton organization [GO:0030036];identical protein binding [GO:0042802];-;cytoplasmic vesicle [GO:0031410];plasma membrane [GO:0005886];cytosol [GO:0005829];bicellular tigh…
A0A087X2D0	Serine/arginine-rich-splicing factor 3		SRSF3	-	RNA binding [GO:0003723]	-	-;RNA binding [GO:0003723];-
A0A384N652	RNA helicase			-	hydrolase activity [GO:0016787];RNA binding [GO:0003723];ATP binding [GO:0005524];RNA helicase activity [GO:0003724]	-	-;hydrolase activity [GO:0016787];RNA binding [GO:0003723];ATP binding [GO:0005524];RNA helicase activity [GO:0003724];-
Q15286	Ras-related protein Rab-35	11021	RAB35	mitotic cytokinesis [GO:0000281];plasma membrane to endosome transport [GO:0048227];endosomal transport [GO:0016197];protein transport [GO:0015031];antigen processing and presentation [GO:0019882];Rab protein signal transduction [GO:0032482];neuron projection development [GO:0031175];endocytic recycling [GO:0032456];protein localization [GO:0008104];protein localization to endosome [GO:0036010];-…	GTP binding [GO:0005525];phosphatidylinositol-4,5-bisphosphate binding [GO:0005546];GTPase activity [GO:0003924];GDP binding [GO:0019003];-	clathrin-coated endocytic vesicle membrane [GO:0030669];cell projection membrane [GO:0031253];plasma membrane [GO:0005886];recycling endosome membrane [GO:0055038];anchored component of synaptic vesicle membrane [GO:0098993];cytosol [GO:0005829];clathrin-coated pit [GO:0005905];clathrin-coated endocytic vesicle [GO:0045334];endosome membrane [GO:0010008];intercellular bridge [GO:0045171];melanoso…	mitotic cytokinesis [GO:0000281];plasma membrane to endosome transport [GO:0048227];endosomal transport [GO:0016197];protein transport [GO:0015031];antigen processing and presentation [GO:0019882];Rab protein signal transduction [GO:0032482];neuron projection development [GO:0031175];endocytic recycling [GO:0032456];protein localization [GO:0008104];protein localization to endosome [GO:0036010];-…
O60832	H/ACA ribonucleoprotein complex subunit DKC1	1736	DKC1	telomere maintenance via telomerase [GO:0007004];RNA processing [GO:0006396];positive regulation of telomere maintenance via telomerase [GO:0032212];telomerase RNA stabilization [GO:0090669];scaRNA localization to Cajal body [GO:0090666];regulation of telomerase RNA localization to Cajal body [GO:1904872];positive regulation of telomerase activity [GO:0051973];enzyme-directed rRNA pseudouridine s…	telomerase activity [GO:0003720];RNA binding [GO:0003723];box H/ACA snoRNA binding [GO:0034513];-;telomerase RNA binding [GO:0070034];pseudouridine synthase activity [GO:0009982]	telomerase holoenzyme complex [GO:0005697];cytoplasm [GO:0005737];nucleolus [GO:0005730];nucleus [GO:0005634];fibrillar center [GO:0001650];nucleoplasm [GO:0005654];box H/ACA snoRNP complex [GO:0031429];box H/ACA telomerase RNP complex [GO:0090661];box H/ACA scaRNP complex [GO:0072589];-	telomere maintenance via telomerase [GO:0007004];RNA processing [GO:0006396];positive regulation of telomere maintenance via telomerase [GO:0032212];telomerase RNA stabilization [GO:0090669];scaRNA localization to Cajal body [GO:0090666];regulation of telomerase RNA localization to Cajal body [GO:1904872];positive regulation of telomerase activity [GO:0051973];enzyme-directed rRNA pseudouridine s…
P50991	T-complex protein 1 subunit delta	10575	CCT4	positive regulation of telomere maintenance via telomerase [GO:0032212];scaRNA localization to Cajal body [GO:0090666];positive regulation of telomerase activity [GO:0051973];positive regulation of establishment of protein localization to telomere [GO:1904851];positive regulation of telomerase RNA localization to Cajal body [GO:1904874];positive regulation of protein localization to Cajal body [G…	RNA binding [GO:0003723];ATPase activity [GO:0016887];ATP binding [GO:0005524];unfolded protein binding [GO:0051082];protein folding chaperone [GO:0044183];-	cell body [GO:0044297];chaperonin-containing T-complex [GO:0005832];cell projection [GO:0042995];cytosol [GO:0005829];centrosome [GO:0005813];nucleoplasm [GO:0005654];zona pellucida receptor complex [GO:0002199];melanosome [GO:0042470];extracellular exosome [GO:0070062];-;microtubule [GO:0005874]	positive regulation of telomere maintenance via telomerase [GO:0032212];scaRNA localization to Cajal body [GO:0090666];positive regulation of telomerase activity [GO:0051973];positive regulation of establishment of protein localization to telomere [GO:1904851];positive regulation of telomerase RNA localization to Cajal body [GO:1904874];positive regulation of protein localization to Cajal body [G…
Q6ZMY0	cDNA FLJ16598 fis, clone TESTI4006473, weakly similar to ATP-dependent RNA helicase A			-	RNA binding [GO:0003723];ATP binding [GO:0005524];RNA helicase activity [GO:0003724]	-	-;RNA binding [GO:0003723];ATP binding [GO:0005524];RNA helicase activity [GO:0003724];-
Q6UWP8	Suprabasin	374897	SBSN	-	-	extracellular exosome [GO:0070062]	-;-;extracellular exosome [GO:0070062]
B5MCF9	Pescadillo homolog		PES1	maturation of 5.8S rRNA from tricistronic rRNA transcript (SSU-rRNA, 5.8S rRNA, LSU-rRNA) [GO:0000466];-;maturation of LSU-rRNA from tricistronic rRNA transcript (SSU-rRNA, 5.8S rRNA, LSU-rRNA) [GO:0000463]	ribonucleoprotein complex binding [GO:0043021];-	preribosome, large subunit precursor [GO:0030687];nucleolus [GO:0005730];cytosol [GO:0005829];-;nucleoplasm [GO:0005654];chromosome [GO:0005694]	maturation of 5.8S rRNA from tricistronic rRNA transcript (SSU-rRNA, 5.8S rRNA, LSU-rRNA) [GO:0000466];-;maturation of LSU-rRNA from tricistronic rRNA transcript (SSU-rRNA, 5.8S rRNA, LSU-rRNA) [GO:0000463];ribonucleoprotein complex binding [GO:0043021];-;preribosome, large subunit precursor [GO:0030687];nucleolus [GO:0005730];cytosol [GO:0005829];-;nucleoplasm [GO:0005654];chromosome [GO:0005694]
E9PE17	28S ribosomal protein S17, mitochondrial		MRPS17	translation [GO:0006412];-	structural constituent of ribosome [GO:0003735];-	-;mitochondrial small ribosomal subunit [GO:0005763]	translation [GO:0006412];-;structural constituent of ribosome [GO:0003735];-;-;mitochondrial small ribosomal subunit [GO:0005763]
Q7Z2T5	TRMT1-like protein	81627	TRMT1L	behavior [GO:0007610];-;tRNA N2-guanine methylation [GO:0002940]	tRNA (guanine-N2-)-methyltransferase activity [GO:0004809];metal ion binding [GO:0046872];RNA binding [GO:0003723];tRNA binding [GO:0000049];-	-;nucleus [GO:0005634]	behavior [GO:0007610];-;tRNA N2-guanine methylation [GO:0002940];tRNA (guanine-N2-)-methyltransferase activity [GO:0004809];metal ion binding [GO:0046872];RNA binding [GO:0003723];tRNA binding [GO:0000049];-;-;nucleus [GO:0005634]
P50402	Emerin	2010	EMD	negative regulation of canonical Wnt signaling pathway [GO:0090090];muscle organ development [GO:0007517];mitotic nuclear envelope reassembly [GO:0007084];muscle contraction [GO:0006936];negative regulation of fibroblast proliferation [GO:0048147];protein insertion into ER membrane [GO:0045048];regulation of canonical Wnt signaling pathway [GO:0060828];skeletal muscle cell differentiation [GO:003…	beta-tubulin binding [GO:0048487];actin binding [GO:0003779];-;cadherin binding [GO:0045296]	integral component of membrane [GO:0016021];nuclear inner membrane [GO:0005637];cytoplasm [GO:0005737];spindle [GO:0005819];cytosol [GO:0005829];nuclear outer membrane [GO:0005640];nucleoplasm [GO:0005654];nuclear membrane [GO:0031965];endoplasmic reticulum [GO:0005783];membrane [GO:0016020];-;microtubule [GO:0005874];nuclear envelope [GO:0005635]	negative regulation of canonical Wnt signaling pathway [GO:0090090];muscle organ development [GO:0007517];mitotic nuclear envelope reassembly [GO:0007084];muscle contraction [GO:0006936];negative regulation of fibroblast proliferation [GO:0048147];protein insertion into ER membrane [GO:0045048];regulation of canonical Wnt signaling pathway [GO:0060828];skeletal muscle cell differentiation [GO:003…
I3L2X1	39S ribosomal protein L20, mitochondrial		MRPL20	translation [GO:0006412];-	rRNA binding [GO:0019843];structural constituent of ribosome [GO:0003735];-	ribosome [GO:0005840];-	translation [GO:0006412];-;rRNA binding [GO:0019843];structural constituent of ribosome [GO:0003735];-;ribosome [GO:0005840];-
A0A024R3R5	3-beta-hydroxysterol Delta (14)-reductase		LBR	cholesterol biosynthetic process [GO:0006695];-	delta14-sterol reductase activity [GO:0050613];-	nuclear inner membrane [GO:0005637];integral component of membrane [GO:0016021];endoplasmic reticulum membrane [GO:0005789];-	cholesterol biosynthetic process [GO:0006695];-;delta14-sterol reductase activity [GO:0050613];-;nuclear inner membrane [GO:0005637];integral component of membrane [GO:0016021];endoplasmic reticulum membrane [GO:0005789];-
P06733	Alpha-enolase	2023	ENO1	positive regulation of plasminogen activation [GO:0010756];negative regulation of cell growth [GO:0030308];negative regulation of transcription by RNA polymerase II [GO:0000122];response to virus [GO:0009615];negative regulation of hypoxia-induced intrinsic apoptotic signaling pathway [GO:1903298];gluconeogenesis [GO:0006094];negative regulation of transcription, DNA-templated [GO:0045892];positi…	phosphopyruvate hydratase activity [GO:0004634];magnesium ion binding [GO:0000287];protein homodimerization activity [GO:0042803];RNA binding [GO:0003723];RNA polymerase II transcription regulatory region sequence-specific DNA binding [GO:0000977];GTPase binding [GO:0051020];DNA-binding transcription repressor activity, RNA polymerase II-specific [GO:0001227];-;cadherin binding [GO:0045296]	cell cortex region [GO:0099738];cell surface [GO:0009986];phosphopyruvate hydratase complex [GO:0000015];plasma membrane [GO:0005886];cytoplasm [GO:0005737];nucleus [GO:0005634];cytosol [GO:0005829];M band [GO:0031430];extracellular space [GO:0005615];membrane [GO:0016020];extracellular exosome [GO:0070062];-	positive regulation of plasminogen activation [GO:0010756];negative regulation of cell growth [GO:0030308];negative regulation of transcription by RNA polymerase II [GO:0000122];response to virus [GO:0009615];negative regulation of hypoxia-induced intrinsic apoptotic signaling pathway [GO:1903298];gluconeogenesis [GO:0006094];negative regulation of transcription, DNA-templated [GO:0045892];positi…
P42677	40S ribosomal protein S27	6232	RPS27	cytoplasmic translation [GO:0002181];nuclear-transcribed mRNA catabolic process, nonsense-mediated decay [GO:0000184];mitotic spindle organization [GO:0007052];rRNA processing [GO:0006364];viral transcription [GO:0019083];ribosomal small subunit assembly [GO:0000028];translation [GO:0006412];SRP-dependent cotranslational protein targeting to membrane [GO:0006614];-;translational initiation [GO:00…	RNA binding [GO:0003723];DNA binding [GO:0003677];zinc ion binding [GO:0008270];structural constituent of ribosome [GO:0003735];-	cytosolic ribosome [GO:0022626];ribosome [GO:0005840];GABA-ergic synapse [GO:0098982];postsynaptic density [GO:0014069];nucleus [GO:0005634];cytosol [GO:0005829];nucleoplasm [GO:0005654];cytosolic small ribosomal subunit [GO:0022627];glutamatergic synapse [GO:0098978];-;presynapse [GO:0098793]	cytoplasmic translation [GO:0002181];nuclear-transcribed mRNA catabolic process, nonsense-mediated decay [GO:0000184];mitotic spindle organization [GO:0007052];rRNA processing [GO:0006364];viral transcription [GO:0019083];ribosomal small subunit assembly [GO:0000028];translation [GO:0006412];SRP-dependent cotranslational protein targeting to membrane [GO:0006614];-;translational initiation [GO:00…
Q6FG43	Flotillin	2319	FLOT2	-	-	endosome [GO:0005768];caveola [GO:0005901]	-;-;endosome [GO:0005768];caveola [GO:0005901]
P46013	Proliferation marker protein Ki-67	4288	MKI67	cell population proliferation [GO:0008283];regulation of mitotic nuclear division [GO:0007088];regulation of chromatin organization [GO:1902275];regulation of chromosome segregation [GO:0051983];cell cycle [GO:0007049];-	RNA binding [GO:0003723];DNA binding [GO:0003677];ATP binding [GO:0005524];protein C-terminus binding [GO:0008022];-	nucleolus [GO:0005730];nuclear body [GO:0016604];nucleus [GO:0005634];-;nucleoplasm [GO:0005654];membrane [GO:0016020];chromosome [GO:0005694]	cell population proliferation [GO:0008283];regulation of mitotic nuclear division [GO:0007088];regulation of chromatin organization [GO:1902275];regulation of chromosome segregation [GO:0051983];cell cycle [GO:0007049];-;RNA binding [GO:0003723];DNA binding [GO:0003677];ATP binding [GO:0005524];protein C-terminus binding [GO:0008022];-;nucleolus [GO:0005730];nuclear body [GO:0016604];nucleus [GO:…
A0A087X260	TAR DNA-binding protein 43		TARDBP	mRNA processing [GO:0006397];-;RNA splicing [GO:0008380]	RNA binding [GO:0003723];-	-;nucleus [GO:0005634]	mRNA processing [GO:0006397];-;RNA splicing [GO:0008380];RNA binding [GO:0003723];-;-;nucleus [GO:0005634]
Q8NEJ9	Neuroguidin	25983	NGDN	regulation of translation [GO:0006417];-;maturation of SSU-rRNA from tricistronic rRNA transcript (SSU-rRNA, 5.8S rRNA, LSU-rRNA) [GO:0000462]	RNA binding [GO:0003723];-	nucleolus [GO:0005730];small-subunit processome [GO:0032040];-;chromosome, centromeric region [GO:0000775];nucleoplasm [GO:0005654];filopodium [GO:0030175];dendrite [GO:0030425];mitochondrion [GO:0005739];axon [GO:0030424]	regulation of translation [GO:0006417];-;maturation of SSU-rRNA from tricistronic rRNA transcript (SSU-rRNA, 5.8S rRNA, LSU-rRNA) [GO:0000462];RNA binding [GO:0003723];-;nucleolus [GO:0005730];small-subunit processome [GO:0032040];-;chromosome, centromeric region [GO:0000775];nucleoplasm [GO:0005654];filopodium [GO:0030175];dendrite [GO:0030425];mitochondrion [GO:0005739];axon [GO:0030424]
Q9NTK5	Obg-like ATPase 1	29789	OLA1	ATP metabolic process [GO:0046034];-;platelet degranulation [GO:0002576]	GTP binding [GO:0005525];metal ion binding [GO:0046872];ATPase activity [GO:0016887];ATP binding [GO:0005524];ribosomal large subunit binding [GO:0043023];ribosome binding [GO:0043022];-;cadherin binding [GO:0045296]	platelet alpha granule lumen [GO:0031093];cytoplasm [GO:0005737];nucleolus [GO:0005730];cytosol [GO:0005829];centrosome [GO:0005813];membrane [GO:0016020];extracellular region [GO:0005576];extracellular exosome [GO:0070062];-	ATP metabolic process [GO:0046034];-;platelet degranulation [GO:0002576];GTP binding [GO:0005525];metal ion binding [GO:0046872];ATPase activity [GO:0016887];ATP binding [GO:0005524];ribosomal large subunit binding [GO:0043023];ribosome binding [GO:0043022];-;cadherin binding [GO:0045296];platelet alpha granule lumen [GO:0031093];cytoplasm [GO:0005737];nucleolus [GO:0005730];cytosol [GO:0005829];…
P05198	Eukaryotic translation initiation factor 2 subunit 1	1965	EIF2S1	positive regulation of type B pancreatic cell apoptotic process [GO:2000676];cellular response to UV [GO:0034644];response to endoplasmic reticulum stress [GO:0034976];PERK-mediated unfolded protein response [GO:0036499];cellular response to oxidative stress [GO:0034599];negative regulation of guanyl-nucleotide exchange factor activity [GO:1905098];negative regulation of translational initiation …	RNA binding [GO:0003723];-;translation initiation factor activity [GO:0003743];ribosome binding [GO:0043022]	translation initiation ternary complex [GO:0044207];eukaryotic 48S preinitiation complex [GO:0033290];polysome [GO:0005844];eukaryotic translation initiation factor 2 complex [GO:0005850];cytoplasmic stress granule [GO:0010494];nucleus [GO:0005634];cytosol [GO:0005829];eukaryotic translation initiation factor 2B complex [GO:0005851];glial limiting end-foot [GO:0097451];multi-eIF complex [GO:00436…	positive regulation of type B pancreatic cell apoptotic process [GO:2000676];cellular response to UV [GO:0034644];response to endoplasmic reticulum stress [GO:0034976];PERK-mediated unfolded protein response [GO:0036499];cellular response to oxidative stress [GO:0034599];negative regulation of guanyl-nucleotide exchange factor activity [GO:1905098];negative regulation of translational initiation …
A0A087X0K9	Tight junction protein 1 (Zona occludens 1), isoform CRA_a	7082	TJP1	-	-	cytosol [GO:0005829];bicellular tight junction [GO:0005923];cell junction [GO:0030054];plasma membrane [GO:0005886]	-;-;cytosol [GO:0005829];bicellular tight junction [GO:0005923];cell junction [GO:0030054];plasma membrane [GO:0005886]
P14625	Endoplasmin	7184	HSP90B1	response to endoplasmic reticulum stress [GO:0034976];regulation of phosphoprotein phosphatase activity [GO:0043666];protein transport [GO:0015031];receptor-mediated endocytosis [GO:0006898];ATF6-mediated unfolded protein response [GO:0036500];cellular response to ATP [GO:0071318];sequestering of calcium ion [GO:0051208];toll-like receptor signaling pathway [GO:0002224];retrograde protein transpo…	RNA binding [GO:0003723];ATPase activity [GO:0016887];ATP binding [GO:0005524];unfolded protein binding [GO:0051082];protein phosphatase binding [GO:0019903];calcium ion binding [GO:0005509];low-density lipoprotein particle receptor binding [GO:0050750];-	midbody [GO:0030496];protein-containing complex [GO:0032991];perinuclear region of cytoplasm [GO:0048471];nucleus [GO:0005634];cytosol [GO:0005829];endoplasmic reticulum lumen [GO:0005788];-;sarcoplasmic reticulum lumen [GO:0033018];focal adhesion [GO:0005925];collagen-containing extracellular matrix [GO:0062023];endoplasmic reticulum membrane [GO:0005789];endoplasmic reticulum [GO:0005783];membr…	response to endoplasmic reticulum stress [GO:0034976];regulation of phosphoprotein phosphatase activity [GO:0043666];protein transport [GO:0015031];receptor-mediated endocytosis [GO:0006898];ATF6-mediated unfolded protein response [GO:0036500];cellular response to ATP [GO:0071318];sequestering of calcium ion [GO:0051208];toll-like receptor signaling pathway [GO:0002224];retrograde protein transpo…
B4DF70	cDNA FLJ60461, highly similar to Peroxiredoxin-2			-	peroxidase activity [GO:0004601]	-	-;peroxidase activity [GO:0004601];-
P62314	Small nuclear ribonucleoprotein Sm D1	6632	SNRPD1	spliceosomal snRNP assembly [GO:0000387];mRNA splicing, via spliceosome [GO:0000398];spliceosomal complex assembly [GO:0000245];RNA splicing [GO:0008380];import into nucleus [GO:0051170];-	RNA binding [GO:0003723];-;U1 snRNP binding [GO:1990446]	SMN-Sm protein complex [GO:0034719];U5 snRNP [GO:0005682];U2-type catalytic step 2 spliceosome [GO:0071007];catalytic step 2 spliceosome [GO:0071013];nucleus [GO:0005634];U2 snRNP [GO:0005686];spliceosomal tri-snRNP complex [GO:0097526];methylosome [GO:0034709];U2-type precatalytic spliceosome [GO:0071005];U4 snRNP [GO:0005687];cytosol [GO:0005829];nucleoplasm [GO:0005654];precatalytic spliceosom…	spliceosomal snRNP assembly [GO:0000387];mRNA splicing, via spliceosome [GO:0000398];spliceosomal complex assembly [GO:0000245];RNA splicing [GO:0008380];import into nucleus [GO:0051170];-;RNA binding [GO:0003723];-;U1 snRNP binding [GO:1990446];SMN-Sm protein complex [GO:0034719];U5 snRNP [GO:0005682];U2-type catalytic step 2 spliceosome [GO:0071007];catalytic step 2 spliceosome [GO:0071013];nuc…
B4DIU0	cDNA FLJ58391, highly similar to Exosome complex exonuclease RRP42			-	exonuclease activity [GO:0004527]	-	-;exonuclease activity [GO:0004527];-
A0A0A0MT01	Actin-depolymerizing factor	2934	GSN	actin filament severing [GO:0051014];cell projection organization [GO:0030030];barbed-end actin filament capping [GO:0051016];-;actin nucleation [GO:0045010]	actin filament binding [GO:0051015];calcium ion binding [GO:0005509];-	-	actin filament severing [GO:0051014];cell projection organization [GO:0030030];barbed-end actin filament capping [GO:0051016];-;actin nucleation [GO:0045010];actin filament binding [GO:0051015];calcium ion binding [GO:0005509];-;-
Q5BKZ1	DBIRD complex subunit ZNF326	284695	ZNF326	regulation of RNA splicing [GO:0043484];RNA splicing [GO:0008380];mRNA processing [GO:0006397];regulation of DNA-templated transcription, elongation [GO:0032784];-	metal ion binding [GO:0046872];RNA binding [GO:0003723];DNA binding [GO:0003677];-;RNA polymerase II complex binding [GO:0000993]	DBIRD complex [GO:0044609];nuclear matrix [GO:0016363];nucleus [GO:0005634];nucleoplasm [GO:0005654];intracellular membrane-bounded organelle [GO:0043231];-	regulation of RNA splicing [GO:0043484];RNA splicing [GO:0008380];mRNA processing [GO:0006397];regulation of DNA-templated transcription, elongation [GO:0032784];-;metal ion binding [GO:0046872];RNA binding [GO:0003723];DNA binding [GO:0003677];-;RNA polymerase II complex binding [GO:0000993];DBIRD complex [GO:0044609];nuclear matrix [GO:0016363];nucleus [GO:0005634];nucleoplasm [GO:0005654];intr…
Q9BZI7	Regulator of nonsense transcripts 3B	65109	UPF3B	positive regulation of translation [GO:0045727];nuclear-transcribed mRNA catabolic process, nonsense-mediated decay [GO:0000184];mRNA splicing, via spliceosome [GO:0000398];mRNA export from nucleus [GO:0006406];mRNA 3'-end processing [GO:0031124];RNA export from nucleus [GO:0006405];-	RNA binding [GO:0003723];mRNA binding [GO:0003729];-;structural constituent of nuclear pore [GO:0017056]	centriolar satellite [GO:0034451];cytoplasm [GO:0005737];nucleolus [GO:0005730];nucleus [GO:0005634];cytosol [GO:0005829];exon-exon junction complex [GO:0035145];nucleoplasm [GO:0005654];-	positive regulation of translation [GO:0045727];nuclear-transcribed mRNA catabolic process, nonsense-mediated decay [GO:0000184];mRNA splicing, via spliceosome [GO:0000398];mRNA export from nucleus [GO:0006406];mRNA 3'-end processing [GO:0031124];RNA export from nucleus [GO:0006405];-;RNA binding [GO:0003723];mRNA binding [GO:0003729];-;structural constituent of nuclear pore [GO:0017056];centriol…
A0A3B3IUA2	Ribonucloprotein		SNU13	ribosome biogenesis [GO:0042254];-;RNA splicing [GO:0008380]	RNA binding [GO:0003723];-	ribonucleoprotein complex [GO:1990904];nucleolus [GO:0005730];-	ribosome biogenesis [GO:0042254];-;RNA splicing [GO:0008380];RNA binding [GO:0003723];-;ribonucleoprotein complex [GO:1990904];nucleolus [GO:0005730];-
O15371	Eukaryotic translation initiation factor 3 subunit D	8664	EIF3D	positive regulation of translation [GO:0045727];cap-dependent translational initiation [GO:0002191];viral translational termination-reinitiation [GO:0075525];IRES-dependent viral translational initiation [GO:0075522];positive regulation of mRNA binding [GO:1902416];formation of cytoplasmic translation initiation complex [GO:0001732];translational initiation [GO:0006413];-	RNA binding [GO:0003723];translation initiation factor activity [GO:0003743];-;mRNA cap binding [GO:0098808]	eukaryotic 48S preinitiation complex [GO:0033290];eukaryotic 43S preinitiation complex [GO:0016282];cytosol [GO:0005829];membrane [GO:0016020];eukaryotic translation initiation factor 3 complex, eIF3m [GO:0071541];-;eukaryotic translation initiation factor 3 complex [GO:0005852]	positive regulation of translation [GO:0045727];cap-dependent translational initiation [GO:0002191];viral translational termination-reinitiation [GO:0075525];IRES-dependent viral translational initiation [GO:0075522];positive regulation of mRNA binding [GO:1902416];formation of cytoplasmic translation initiation complex [GO:0001732];translational initiation [GO:0006413];-;RNA binding [GO:0003723]…
E9PMT2	LIM domain only protein 7	4008	LMO7	regulation of signaling [GO:0023051];-;regulation of cell adhesion [GO:0030155]	metal ion binding [GO:0046872];-	-	regulation of signaling [GO:0023051];-;regulation of cell adhesion [GO:0030155];metal ion binding [GO:0046872];-;-
Q15388	Mitochondrial import receptor subunit TOM20 homolog	9804	TOMM20	protein import into mitochondrial matrix [GO:0030150];macroautophagy [GO:0016236];response to 3,3',5-triiodo-L-thyronine [GO:1905242];tRNA import into mitochondrion [GO:0016031];response to muscle activity [GO:0014850];protein targeting to mitochondrion [GO:0006626];protein deubiquitination [GO:0016579];-	P-P-bond-hydrolysis-driven protein transmembrane transporter activity [GO:0015450];unfolded protein binding [GO:0051082];mitochondrion targeting sequence binding [GO:0030943];-	mitochondrial outer membrane translocase complex [GO:0005742];integral component of mitochondrial outer membrane [GO:0031307];mitochondrial outer membrane [GO:0005741];-;mitochondria-associated endoplasmic reticulum membrane [GO:0044233];mitochondrion [GO:0005739]	protein import into mitochondrial matrix [GO:0030150];macroautophagy [GO:0016236];response to 3,3',5-triiodo-L-thyronine [GO:1905242];tRNA import into mitochondrion [GO:0016031];response to muscle activity [GO:0014850];protein targeting to mitochondrion [GO:0006626];protein deubiquitination [GO:0016579];-;P-P-bond-hydrolysis-driven protein transmembrane transporter activity [GO:0015450];unfolded …
P50579	Methionine aminopeptidase 2	10988	METAP2	peptidyl-methionine modification [GO:0018206];regulation of rhodopsin mediated signaling pathway [GO:0022400];protein initiator methionine removal [GO:0070084];N-terminal protein amino acid modification [GO:0031365];protein processing [GO:0016485];-	metal ion binding [GO:0046872];RNA binding [GO:0003723];metalloaminopeptidase activity [GO:0070006];metalloexopeptidase activity [GO:0008235];-;aminopeptidase activity [GO:0004177]	cytosol [GO:0005829];cytoplasm [GO:0005737];-;plasma membrane [GO:0005886]	peptidyl-methionine modification [GO:0018206];regulation of rhodopsin mediated signaling pathway [GO:0022400];protein initiator methionine removal [GO:0070084];N-terminal protein amino acid modification [GO:0031365];protein processing [GO:0016485];-;metal ion binding [GO:0046872];RNA binding [GO:0003723];metalloaminopeptidase activity [GO:0070006];metalloexopeptidase activity [GO:0008235];-;amino…
A0A494C198	Protein DEK		DEK	chromatin organization [GO:0006325];-	DNA binding [GO:0003677];-	-	chromatin organization [GO:0006325];-;DNA binding [GO:0003677];-;-
A0A6Q8PHK9	Ribose-phosphate pyrophosphokinase 1		PRPS1	nucleotide biosynthetic process [GO:0009165];-	magnesium ion binding [GO:0000287];ribose phosphate diphosphokinase activity [GO:0004749];-	-	nucleotide biosynthetic process [GO:0009165];-;magnesium ion binding [GO:0000287];ribose phosphate diphosphokinase activity [GO:0004749];-;-
A0A6Q8PF80	Prelamin-A/C		LMNA	-	-	intermediate filament [GO:0005882]	-;-;intermediate filament [GO:0005882]
Q9Y221	60S ribosome subunit biogenesis protein NIP7 homolog	51388	NIP7	ribosome assembly [GO:0042255];-;ribosomal large subunit biogenesis [GO:0042273]	RNA binding [GO:0003723];-	preribosome, large subunit precursor [GO:0030687];nucleolus [GO:0005730];cytosol [GO:0005829];nucleoplasm [GO:0005654];-	ribosome assembly [GO:0042255];-;ribosomal large subunit biogenesis [GO:0042273];RNA binding [GO:0003723];-;preribosome, large subunit precursor [GO:0030687];nucleolus [GO:0005730];cytosol [GO:0005829];nucleoplasm [GO:0005654];-
A8K964	Pinin			mRNA processing [GO:0006397];-;RNA splicing [GO:0008380]	DNA binding [GO:0003677];-	-;nuclear speck [GO:0016607];desmosome [GO:0030057];spliceosomal complex [GO:0005681]	mRNA processing [GO:0006397];-;RNA splicing [GO:0008380];DNA binding [GO:0003677];-;-;nuclear speck [GO:0016607];desmosome [GO:0030057];spliceosomal complex [GO:0005681]
Q9NUD5	Zinc finger CCHC domain-containing protein 3	85364	ZCCHC3	positive regulation of RIG-I signaling pathway [GO:1900246];detection of virus [GO:0009597];defense response to virus [GO:0051607];innate immune response [GO:0045087];activation of innate immune response [GO:0002218];positive regulation of type I interferon production [GO:0032481];-;cellular response to exogenous dsRNA [GO:0071360]	RNA binding [GO:0003723];double-stranded DNA binding [GO:0003690];-;zinc ion binding [GO:0008270]	cytoplasm [GO:0005737];-	positive regulation of RIG-I signaling pathway [GO:1900246];detection of virus [GO:0009597];defense response to virus [GO:0051607];innate immune response [GO:0045087];activation of innate immune response [GO:0002218];positive regulation of type I interferon production [GO:0032481];-;cellular response to exogenous dsRNA [GO:0071360];RNA binding [GO:0003723];double-stranded DNA binding [GO:0003690]…
Q15182	Small nuclear ribonucleoprotein-associated protein		SNRPB	mRNA splicing, via spliceosome [GO:0000398];-	RNA binding [GO:0003723];-	sno(s)RNA-containing ribonucleoprotein complex [GO:0005732];-;nucleus [GO:0005634]	mRNA splicing, via spliceosome [GO:0000398];-;RNA binding [GO:0003723];-;sno(s)RNA-containing ribonucleoprotein complex [GO:0005732];-;nucleus [GO:0005634]
E9PBY7	Zinc finger CCCH domain-containing protein 11A		ZC3H11A	-	metal ion binding [GO:0046872]	-	-;metal ion binding [GO:0046872];-
Q09161	Nuclear cap-binding protein subunit 1	4686	NCBP1	RNA metabolic process [GO:0016070];termination of RNA polymerase II transcription [GO:0006369];nuclear-transcribed mRNA catabolic process, nonsense-mediated decay [GO:0000184];pre-mRNA cleavage required for polyadenylation [GO:0098789];spliceosomal complex assembly [GO:0000245];7-methylguanosine mRNA capping [GO:0006370];mRNA export from nucleus [GO:0006406];gene silencing by RNA [GO:0031047];RNA…	RNA binding [GO:0003723];mRNA binding [GO:0003729];RNA cap binding [GO:0000339];RNA 7-methylguanosine cap binding [GO:0000340];-	mRNA cap binding complex [GO:0005845];ribonucleoprotein complex [GO:1990904];RNA cap binding complex [GO:0034518];nucleus [GO:0005634];cytosol [GO:0005829];-;nucleoplasm [GO:0005654];nuclear cap binding complex [GO:0005846];mitochondrion [GO:0005739]	RNA metabolic process [GO:0016070];termination of RNA polymerase II transcription [GO:0006369];nuclear-transcribed mRNA catabolic process, nonsense-mediated decay [GO:0000184];pre-mRNA cleavage required for polyadenylation [GO:0098789];spliceosomal complex assembly [GO:0000245];7-methylguanosine mRNA capping [GO:0006370];mRNA export from nucleus [GO:0006406];gene silencing by RNA [GO:0031047];RNA…
Q9HB00	Desmocollin 1, isoform CRA_b	1823	DSC1	homophilic cell adhesion via plasma membrane adhesion molecules [GO:0007156];-	calcium ion binding [GO:0005509];-	integral component of membrane [GO:0016021];-;plasma membrane [GO:0005886]	homophilic cell adhesion via plasma membrane adhesion molecules [GO:0007156];-;calcium ion binding [GO:0005509];-;integral component of membrane [GO:0016021];-;plasma membrane [GO:0005886]
B0QYK0	RNA-binding protein EWS		EWSR1	regulation of transcription, DNA-templated [GO:0006355];-	metal ion binding [GO:0046872];RNA binding [GO:0003723];-	nucleolus [GO:0005730];nucleoplasm [GO:0005654];-	regulation of transcription, DNA-templated [GO:0006355];-;metal ion binding [GO:0046872];RNA binding [GO:0003723];-;nucleolus [GO:0005730];nucleoplasm [GO:0005654];-
B5BU25	U2 snRNP auxiliary factor large subunit		U2AF2	mRNA processing [GO:0006397];-;RNA splicing [GO:0008380]	RNA binding [GO:0003723];-	-;nucleus [GO:0005634]	mRNA processing [GO:0006397];-;RNA splicing [GO:0008380];RNA binding [GO:0003723];-;-;nucleus [GO:0005634]
Q5U0A0	Proteasome subunit alpha type			proteasome-mediated ubiquitin-dependent protein catabolic process [GO:0043161];-	-	proteasome core complex, alpha-subunit complex [GO:0019773];cytoplasm [GO:0005737];-;nucleus [GO:0005634]	proteasome-mediated ubiquitin-dependent protein catabolic process [GO:0043161];-;-;proteasome core complex, alpha-subunit complex [GO:0019773];cytoplasm [GO:0005737];-;nucleus [GO:0005634]
A0A5C2GJ36	IG c844_light_IGKV2D-29_IGKJ4			-	-	-	-
Q58A51	Polo-like kinase 1 delta		Plk-1 delta	-	protein serine/threonine kinase activity [GO:0004674];ATP binding [GO:0005524]	-	-;protein serine/threonine kinase activity [GO:0004674];ATP binding [GO:0005524];-
Q9Y383	Putative RNA-binding protein Luc7-like 2	51631	LUC7L2	-;mRNA splice site selection [GO:0006376]	RNA binding [GO:0003723];mRNA binding [GO:0003729];-;enzyme binding [GO:0019899]	U2-type prespliceosome [GO:0071004];U1 snRNP [GO:0005685];nuclear speck [GO:0016607];-	-;mRNA splice site selection [GO:0006376];RNA binding [GO:0003723];mRNA binding [GO:0003729];-;enzyme binding [GO:0019899];U2-type prespliceosome [GO:0071004];U1 snRNP [GO:0005685];nuclear speck [GO:0016607];-
P05109	Protein S100-A8	6279	S100A8	activation of cysteine-type endopeptidase activity involved in apoptotic process [GO:0006919];astrocyte development [GO:0014002];positive regulation of peptide secretion [GO:0002793];innate immune response [GO:0045087];neutrophil chemotaxis [GO:0030593];response to zinc ion [GO:0010043];sequestering of zinc ion [GO:0032119];inflammatory response [GO:0006954];peptidyl-cysteine S-nitrosylation [GO:…	Toll-like receptor 4 binding [GO:0035662];RAGE receptor binding [GO:0050786];zinc ion binding [GO:0008270];microtubule binding [GO:0008017];calcium ion binding [GO:0005509];calcium-dependent protein binding [GO:0048306];arachidonic acid binding [GO:0050544];-	plasma membrane [GO:0005886];nucleus [GO:0005634];cytosol [GO:0005829];cytoskeleton [GO:0005856];collagen-containing extracellular matrix [GO:0062023];extracellular space [GO:0005615];secretory granule lumen [GO:0034774];extracellular region [GO:0005576];extracellular exosome [GO:0070062];-;intermediate filament cytoskeleton [GO:0045111]	activation of cysteine-type endopeptidase activity involved in apoptotic process [GO:0006919];astrocyte development [GO:0014002];positive regulation of peptide secretion [GO:0002793];innate immune response [GO:0045087];neutrophil chemotaxis [GO:0030593];response to zinc ion [GO:0010043];sequestering of zinc ion [GO:0032119];inflammatory response [GO:0006954];peptidyl-cysteine S-nitrosylation [GO:…
B3KX19	116 kDa U5 small nuclear ribonucleoprotein component	9343		mRNA processing [GO:0006397];-;RNA splicing [GO:0008380]	GTP binding [GO:0005525];-;GTPase activity [GO:0003924]	-;spliceosomal complex [GO:0005681]	mRNA processing [GO:0006397];-;RNA splicing [GO:0008380];GTP binding [GO:0005525];-;GTPase activity [GO:0003924];-;spliceosomal complex [GO:0005681]
Q2L6I2	ABC50 protein	23	ABCF1	-	ATPase-coupled transmembrane transporter activity [GO:0042626];ATP binding [GO:0005524];-	cytosol [GO:0005829];-	-;ATPase-coupled transmembrane transporter activity [GO:0042626];ATP binding [GO:0005524];-;cytosol [GO:0005829];-
Q14974	Importin subunit beta-1	3837	KPNB1	establishment of protein localization [GO:0045184];apoptotic DNA fragmentation [GO:0006309];mitotic metaphase plate congression [GO:0007080];mitotic nuclear envelope reassembly [GO:0007084];Ran protein signal transduction [GO:0031291];modulation by virus of host cellular process [GO:0019054];establishment of mitotic spindle localization [GO:0040001];mitotic chromosome movement towards spindle pol…	small GTPase binding [GO:0031267];protein domain specific binding [GO:0019904];RNA binding [GO:0003723];zinc ion binding [GO:0008270];nuclear localization sequence binding [GO:0008139];nuclear import signal receptor activity [GO:0061608];-;enzyme binding [GO:0019899]	endoplasmic reticulum tubular network [GO:0071782];ficolin-1-rich granule lumen [GO:1904813];cytoplasm [GO:0005737];cytoplasmic stress granule [GO:0010494];specific granule lumen [GO:0035580];nucleus [GO:0005634];cytosol [GO:0005829];nuclear pore [GO:0005643];host cell [GO:0043657];nucleoplasm [GO:0005654];nuclear membrane [GO:0031965];membrane [GO:0016020];extracellular region [GO:0005576];extra…	establishment of protein localization [GO:0045184];apoptotic DNA fragmentation [GO:0006309];mitotic metaphase plate congression [GO:0007080];mitotic nuclear envelope reassembly [GO:0007084];Ran protein signal transduction [GO:0031291];modulation by virus of host cellular process [GO:0019054];establishment of mitotic spindle localization [GO:0040001];mitotic chromosome movement towards spindle pol…
Q9NPD3	Exosome complex component RRP41	54512	EXOSC4	DNA deamination [GO:0045006];regulation of mRNA stability [GO:0043488];maturation of 5.8S rRNA [GO:0000460];defense response to virus [GO:0051607];exonucleolytic catabolism of deadenylated mRNA [GO:0043928];rRNA processing [GO:0006364];histone mRNA catabolic process [GO:0071044];positive regulation of cell growth [GO:0030307];nuclear mRNA surveillance [GO:0071028];nuclear-transcribed mRNA catabol…	3'-5'-exoribonuclease activity [GO:0000175];mRNA 3'-UTR AU-rich region binding [GO:0035925];-	nuclear exosome (RNase complex) [GO:0000176];cytoplasm [GO:0005737];nucleolus [GO:0005730];transcriptionally active chromatin [GO:0035327];exosome (RNase complex) [GO:0000178];nucleus [GO:0005634];cytosol [GO:0005829];nucleoplasm [GO:0005654];intracellular membrane-bounded organelle [GO:0043231];-;cytoplasmic exosome (RNase complex) [GO:0000177]	DNA deamination [GO:0045006];regulation of mRNA stability [GO:0043488];maturation of 5.8S rRNA [GO:0000460];defense response to virus [GO:0051607];exonucleolytic catabolism of deadenylated mRNA [GO:0043928];rRNA processing [GO:0006364];histone mRNA catabolic process [GO:0071044];positive regulation of cell growth [GO:0030307];nuclear mRNA surveillance [GO:0071028];nuclear-transcribed mRNA catabol…
Q9BZE4	GTP-binding protein 4	23560	GTPBP4	negative regulation of collagen binding [GO:0033342];negative regulation of DNA replication [GO:0008156];maturation of LSU-rRNA from tricistronic rRNA transcript (SSU-rRNA, 5.8S rRNA, LSU-rRNA) [GO:0000463];osteoblast differentiation [GO:0001649];negative regulation of protein ubiquitination [GO:0031397];regulation of cyclin-dependent protein serine/threonine kinase activity [GO:0000079];protein …	GTP binding [GO:0005525];RNA binding [GO:0003723];-;GTPase activity [GO:0003924]	cytoplasm [GO:0005737];nucleolus [GO:0005730];perinuclear region of cytoplasm [GO:0048471];nucleus [GO:0005634];cytosol [GO:0005829];nucleoplasm [GO:0005654];nuclear membrane [GO:0031965];membrane [GO:0016020];-	negative regulation of collagen binding [GO:0033342];negative regulation of DNA replication [GO:0008156];maturation of LSU-rRNA from tricistronic rRNA transcript (SSU-rRNA, 5.8S rRNA, LSU-rRNA) [GO:0000463];osteoblast differentiation [GO:0001649];negative regulation of protein ubiquitination [GO:0031397];regulation of cyclin-dependent protein serine/threonine kinase activity [GO:0000079];protein …
A4D1I0	HCG1741805, isoform CRA_c	55607	PPP1R9A	nervous system development [GO:0007399];-	-	cytoplasm [GO:0005737];cytoskeleton [GO:0005856];-	nervous system development [GO:0007399];-;-;cytoplasm [GO:0005737];cytoskeleton [GO:0005856];-
A0A5C2GK16	IG c1122_light_IGKV2-28_IGKJ2			-	-	-	-
H7C5W9	P-type Ca(2+) transporter		ATP2A2	-	metal ion binding [GO:0046872];P-type calcium transporter activity [GO:0005388];ATP binding [GO:0005524];-	-;integral component of membrane [GO:0016021];sarcoplasmic reticulum membrane [GO:0033017]	-;metal ion binding [GO:0046872];P-type calcium transporter activity [GO:0005388];ATP binding [GO:0005524];-;-;integral component of membrane [GO:0016021];sarcoplasmic reticulum membrane [GO:0033017]
Q14444	Caprin-1	4076	CAPRIN1	positive regulation of dendritic spine morphogenesis [GO:0061003];negative regulation of translation [GO:0017148];positive regulation of dendrite morphogenesis [GO:0050775];-	RNA binding [GO:0003723];-	P-body [GO:0000932];synapse [GO:0045202];lamellipodium [GO:0030027];cytoplasm [GO:0005737];cell leading edge [GO:0031252];cytoplasmic stress granule [GO:0010494];cytosol [GO:0005829];dendrite [GO:0030425];membrane [GO:0016020];-	positive regulation of dendritic spine morphogenesis [GO:0061003];negative regulation of translation [GO:0017148];positive regulation of dendrite morphogenesis [GO:0050775];-;RNA binding [GO:0003723];-;P-body [GO:0000932];synapse [GO:0045202];lamellipodium [GO:0030027];cytoplasm [GO:0005737];cell leading edge [GO:0031252];cytoplasmic stress granule [GO:0010494];cytosol [GO:0005829];dendrite [GO:0…
B2RTS4	Centrosomal protein 170kDa		CEP170	-	-	-	-
P07205	Phosphoglycerate kinase 2	5232	PGK2	phosphorylation [GO:0016310];glycolytic process [GO:0006096];gluconeogenesis [GO:0006094];-	ADP binding [GO:0043531];ATP binding [GO:0005524];-;phosphoglycerate kinase activity [GO:0004618]	sperm fibrous sheath [GO:0035686];cytosol [GO:0005829];nucleus [GO:0005634];extracellular exosome [GO:0070062];-	phosphorylation [GO:0016310];glycolytic process [GO:0006096];gluconeogenesis [GO:0006094];-;ADP binding [GO:0043531];ATP binding [GO:0005524];-;phosphoglycerate kinase activity [GO:0004618];sperm fibrous sheath [GO:0035686];cytosol [GO:0005829];nucleus [GO:0005634];extracellular exosome [GO:0070062];-
E9PIE4	Mitochondrial carrier homolog 2		MTCH2	-	-	integral component of membrane [GO:0016021]	-;-;integral component of membrane [GO:0016021]
Q59GP8	Serum amyloid A activating factor 2 variant	4150		-	-	-	-
Q8N5N7	39S ribosomal protein L50, mitochondrial	54534	MRPL50	mitochondrial translational elongation [GO:0070125];-;mitochondrial translational termination [GO:0070126]	-	mitochondrion [GO:0005739];-;mitochondrial inner membrane [GO:0005743];mitochondrial large ribosomal subunit [GO:0005762]	mitochondrial translational elongation [GO:0070125];-;mitochondrial translational termination [GO:0070126];-;mitochondrion [GO:0005739];-;mitochondrial inner membrane [GO:0005743];mitochondrial large ribosomal subunit [GO:0005762]
H3BND3	Cleavage and polyadenylation specificity factor subunit 5		NUDT21	mRNA polyadenylation [GO:0006378];-	hydrolase activity [GO:0016787];mRNA binding [GO:0003729];-	mRNA cleavage factor complex [GO:0005849];cytoplasm [GO:0005737];-	mRNA polyadenylation [GO:0006378];-;hydrolase activity [GO:0016787];mRNA binding [GO:0003729];-;mRNA cleavage factor complex [GO:0005849];cytoplasm [GO:0005737];-
Q6P158	Putative ATP-dependent RNA helicase DHX57	90957	DHX57	-	metal ion binding [GO:0046872];hydrolase activity [GO:0016787];RNA binding [GO:0003723];ATP binding [GO:0005524];RNA helicase activity [GO:0003724]	-	-;metal ion binding [GO:0046872];hydrolase activity [GO:0016787];RNA binding [GO:0003723];ATP binding [GO:0005524];RNA helicase activity [GO:0003724];-
H3BMM9	RNA-binding protein with serine-rich domain 1		RNPS1	-	RNA binding [GO:0003723];-	nuclear speck [GO:0016607];nucleoplasm [GO:0005654];-	-;RNA binding [GO:0003723];-;nuclear speck [GO:0016607];nucleoplasm [GO:0005654];-
A0A2R8Y595	Transcriptional repressor CTCF		CTCF	-	-	-	-
B7ZBH1	Eukaryotic translation initiation factor 6		EIF6	mature ribosome assembly [GO:0042256];-	translation initiation factor activity [GO:0003743];-;ribosome binding [GO:0043022]	-	mature ribosome assembly [GO:0042256];-;translation initiation factor activity [GO:0003743];-;ribosome binding [GO:0043022];-
E7EWC2	Ras GTPase-activating-like protein IQGAP2		IQGAP2	signal transduction [GO:0007165];regulation of GTPase activity [GO:0043087]	-	-	signal transduction [GO:0007165];regulation of GTPase activity [GO:0043087];-;-
Q5RKV6	Exosome complex component MTR3	118460	EXOSC6	DNA deamination [GO:0045006];regulation of mRNA stability [GO:0043488];positive regulation of isotype switching [GO:0045830];RNA phosphodiester bond hydrolysis, exonucleolytic [GO:0090503];exonucleolytic catabolism of deadenylated mRNA [GO:0043928];rRNA processing [GO:0006364];isotype switching [GO:0045190];nuclear mRNA surveillance [GO:0071028];nuclear-transcribed mRNA catabolic process, exonucl…	RNA binding [GO:0003723];-	nuclear exosome (RNase complex) [GO:0000176];nucleolus [GO:0005730];exosome (RNase complex) [GO:0000178];cytosol [GO:0005829];nucleoplasm [GO:0005654];-;cytoplasmic exosome (RNase complex) [GO:0000177]	DNA deamination [GO:0045006];regulation of mRNA stability [GO:0043488];positive regulation of isotype switching [GO:0045830];RNA phosphodiester bond hydrolysis, exonucleolytic [GO:0090503];exonucleolytic catabolism of deadenylated mRNA [GO:0043928];rRNA processing [GO:0006364];isotype switching [GO:0045190];nuclear mRNA surveillance [GO:0071028];nuclear-transcribed mRNA catabolic process, exonucl…
B4DDH9	cDNA FLJ53820, highly similar to U4/U6.U5 tri-snRNP-associated protein 1			mRNA splicing, via spliceosome [GO:0000398];-	-	-;nucleus [GO:0005634]	mRNA splicing, via spliceosome [GO:0000398];-;-;-;nucleus [GO:0005634]
P05783	Keratin, type I cytoskeletal 18	3875	KRT18	anatomical structure morphogenesis [GO:0009653];viral process [GO:0016032];hepatocyte apoptotic process [GO:0097284];keratinization [GO:0031424];intermediate filament cytoskeleton organization [GO:0045104];Golgi to plasma membrane CFTR protein transport [GO:0043000];cornification [GO:0070268];response to nutrient levels [GO:0031667];response to fructose [GO:0009750];mesenchymal stem cell differen…	scaffold protein binding [GO:0097110];RNA binding [GO:0003723];cadherin binding involved in cell-cell adhesion [GO:0098641];structural molecule activity [GO:0005198];-	centriolar satellite [GO:0034451];keratin filament [GO:0045095];external side of plasma membrane [GO:0009897];intermediate filament [GO:0005882];protein-containing complex [GO:0032991];cytoplasm [GO:0005737];nucleolus [GO:0005730];perinuclear region of cytoplasm [GO:0048471];adherens junction [GO:0005912];cytosol [GO:0005829];extracellular exosome [GO:0070062];-;microtubule organizing center [GO:…	anatomical structure morphogenesis [GO:0009653];viral process [GO:0016032];hepatocyte apoptotic process [GO:0097284];keratinization [GO:0031424];intermediate filament cytoskeleton organization [GO:0045104];Golgi to plasma membrane CFTR protein transport [GO:0043000];cornification [GO:0070268];response to nutrient levels [GO:0031667];response to fructose [GO:0009750];mesenchymal stem cell differen…
M0R303	Mitochondrial import inner membrane translocase subunit TIM50		TIMM50	-	-	integral component of membrane [GO:0016021]	-;-;integral component of membrane [GO:0016021]
[truncated: 396 more rows]

## Sheet: FLAG-PCV4 Cap transfected
ProteinID	ProteinName	GeneID	GeneName	BP	MF	CC	GO_Term
[truncated: 961 more rows]

## Sheet: Empty vector transfected
ProteinID	ProteinName	GeneID	GeneName	BP	MF	CC	GO_Term
A0A0U4BW16	Non-muscle myosin heavy chain 9		MYH9	-	motor activity [GO:0003774];ATP binding [GO:0005524];-;actin filament binding [GO:0051015]	-;myosin complex [GO:0016459]	-;motor activity [GO:0003774];ATP binding [GO:0005524];-;actin filament binding [GO:0051015];-;myosin complex [GO:0016459]
H6VRF8	Cytokeratin-1		KRT1	-	-	plasma membrane [GO:0005886];keratin filament [GO:0045095]	-;-;plasma membrane [GO:0005886];keratin filament [GO:0045095]
[truncated: 685 more rows]

## Sheet: The Top 20 GO annotation
Term	Type	Seqs_Num
gene expression	Biological Process	174
[truncated: 59 more rows]
