# Supplementary material for: Interaction Network of Porcine Circovirus Type 3 and 4 Capsids with Host Proteins
Source: Viruses. 2022 Apr 29;14(5):939. doi: 10.3390/v14050939 (PMC9144384; doi:10.3390/v14050939)
Supplement: Supplementary file 1 [file viruses-14-00939-s001.zip › Supplementary Table S5-The KEGG enrichment analyses of PCV3 or PCV4 Cap-interacting host proteins.xls]

## Sheet: The Top 20 KEGG pathways
ID	Term	Ontology Source	Term PValue	Term PValue Corrected with Bonferroni step down	Group PValue	Group PValue Corrected with Bonferroni step down	GOLevels	GOGroups	% Associated Genes	Nr. Genes	Associated Genes Found
KEGG:03010	Ribosome	KEGG_15.01.2019	0	0	0	0	[-1]	Group01	37.1212	49	[MRPL11, MRPL12, MRPL13, MRPL14, MRPL15, MRPL17, MRPL18, MRPL20, MRPL22, MRPL24, MRPL27, MRPL28, MRPL30, MRPL32, MRPL35, MRPL9, MRPS14, MRPS15, MRPS16, MRPS17, MRPS18A, MRPS5, RPL10, RPL12, RPL14, RPL18A, RPL21, RPL22L1, RPL23, RPL23A, RPL26, RPL26L1, RPL27, RPL30, RPL32, RPL35A, RPL36, RPL36A, RPL38, RPL9, RPLP2, RPS10, RPS15, RPS19, RPS20, RPS24, RPS26, RPS27, RPS5]
KEGG:03040	Spliceosome	KEGG_15.01.2019	9.06405e-14	1.54089e-12	9.06405e-14	1.26897e-12	[-1]	Group05	15.4472	19	[ALYREF, HNRNPA1, HNRNPC, HSP70.2, HSPA8, RBM17, RBM25, SF3B5, SNRNP200, SNRPA, SNRPD1, SNRPD2, SNRPD3, SNRPE, SNU13, SRSF5, SRSF7, TRA2A, U2AF2]
KEGG:03008	Ribosome biogenesis in eukaryotes	KEGG_15.01.2019	2.47277e-11	3.95644e-10	2.47277e-11	3.21461e-10	[-1]	Group00	17.9487	14	[DKC1, EIF6, GNL2, GTPBP4, NAT10, NOP58, POP1, POP4, RBM28, RPP30, RPP38, SNU13, WDR3, WDR36]
KEGG:03013	RNA transport	KEGG_15.01.2019	9.81046e-07	1.47157e-05	9.81046e-07	1.17725e-05	[-1]	Group15	8.72483	13	[ALYREF, EIF2S1, EIF2S3, EIF4G1, FMR1, FXR1, PABPC4, POP1, POP4, RPP30, RPP38, UPF1, UPF3B]
KEGG:05168	Herpes simplex infection	KEGG_15.01.2019	0.0242324	0.290789	0.0242324	0.218092	[-1]	Group12	4.06977	7	[ALYREF, EIF2S1, PPP1CB, SRPK1, SRSF5, SRSF7, USP7]
KEGG:03015	mRNA surveillance pathway	KEGG_15.01.2019	0.0029731	0.0416234	0.0029731	0.0327041	[-1]	Group03	6.97674	6	[ALYREF, DAZAP1, PABPC4, PPP1CB, UPF1, UPF3B]
KEGG:03018	RNA degradation	KEGG_15.01.2019	0.0404476	0.404476	0.0404476	0.283133	[-1]	Group04	5.12821	4	[EXOSC2, EXOSC4, EXOSC6, PABPC4]
KEGG:05162	Measles	KEGG_15.01.2019	0.157316	1	0.619553	1	[-1]	Group16	3.1746	4	[ADAR, EIF2S1, HSP70.2, HSPA8]
KEGG:05164	Influenza A	KEGG_15.01.2019	0.324706	1	0.619553	1	[-1]	Group16	2.61438	4	[ADAR, EIF2S1, HSP70.2, HSPA8]
KEGG:04141	Protein processing in endoplasmic reticulum	KEGG_15.01.2019	0.344531	1	0.619553	1	[-1]	Group16	2.48447	4	[EIF2S1, HSP70.2, HSPA8, SSR4]
KEGG:05203	Viral carcinogenesis	KEGG_15.01.2019	0.549171	1	0.549171	1	[-1]	Group14	2.18579	4	[DDB1, DNAJA3, USP7, VDAC3]
KEGG:04144	Endocytosis	KEGG_15.01.2019	1	1	0.619553	1	[-1]	Group16	1.68067	4	[ARPC4, CLTC, HSP70.2, HSPA8]
KEGG:03060	Protein export	KEGG_15.01.2019	0.00622592	0.080937	0.00622592	0.0622592	[-1]	Group07	13.0435	3	[OXA1L, SRP14, SRP68]
KEGG:03050	Proteasome	KEGG_15.01.2019	0.0362113	0.398325	0.0362113	0.289691	[-1]	Group06	6.81818	3	[PSMA6, PSMC5, PSME3]
KEGG:04612	Antigen processing and presentation	KEGG_15.01.2019	0.0744802	0.670322	0.619553	1	[-1]	Group16	5.08475	3	[HSP70.2, HSPA8, PSME3]
KEGG:05322	Systemic lupus erythematosus	KEGG_15.01.2019	0.213868	1	0.213868	1	[-1]	Group02	3.125	3	[SNRPD1, SNRPD3, TRIM21]
KEGG:04022	cGMP-PKG signaling pathway	KEGG_15.01.2019	0.751898	1	0.751898	1	[-1]	Group08	1.85185	3	[ATP2A2, PPP1CB, VDAC3]
KEGG:04530	Tight junction	KEGG_15.01.2019	0.756444	1	0.756444	1	[-1]	Group09	1.80723	3	[LOC100127131, MYL6, YBX3]
KEGG:04810	Regulation of actin cytoskeleton	KEGG_15.01.2019	1	1	1	1	[-1]	Group10	1.46341	3	[ARPC4, CFL1, PPP1CB]
KEGG:05016	Huntington disease	KEGG_15.01.2019	1	1	1	1	[-1]	Group11	1.57895	3	[CLTC, POLR2H, VDAC3]
KEGG:05169	Epstein-Barr virus infection	KEGG_15.01.2019	1	1	1	1	[-1]	Group13	1.5544	3	[PSMC5, USP7, VIM]
