# Supplementary material for: Interaction Network of Porcine Circovirus Type 3 and 4 Capsids with Host Proteins
Source: Viruses. 2022 Apr 29;14(5):939. doi: 10.3390/v14050939 (PMC9144384; doi:10.3390/v14050939)
Supplement: Supplementary file 1 [file viruses-14-00939-s001.zip › Supplementary Table S6-The interactions network of the confirmed host protein-PCV3 or PCV4í¡.xlsx]

## Sheet: Interactions network
Table S6. The interactions network of the confirmed host protein-PCV3 or PCV4 Cap interaction and the cellular partners of the Cap-interacting host proteins.
Interaction prediction method
#node1	node2
YBX1	hnRNPD
YBX1	hnRNPR
YBX1	hnRNPUL1
YBX1	SRSF10
YBX1	SRSF3
YBX1	SRSF7
YBX1	SRSF9
hnRNPA2/B1	PTBP1
hnRNPA2/B1	hnRNPM
hnRNPA2/B1	YTHDC2
hnRNPA2/B1	MATR3
hnRNPA2/B1	HNRNPC
hnRNPA2/B1	ILF3
hnRNPA2/B1	TRA2B
hnRNPA2/B1	hnRNPL
hnRNPA2/B1	SRSF1
hnRNPA2/B1	hnRNPK
NPM1	PLK2
NPM1	SUMO2
NPM1	TP53
NPM1	RBBP4
NPM1	SUMO3
NPM1	UBE2I
NPM1	HJURP
NPM1	MDM2
DDX21	TEX10
DDX21	PNO1
DDX21	SENP3
DDX21	LAS1L
DDX21	GNL3
DDX21	WDR18
DDX21	WDR12
DDX21	EBNA1BP2
DDX21	BOP1
NCL	NHP2L1
NCL	PDCD11
NCL	WDR75
NCL	NOP56
NCL	RPS2
NCL	DDX47
NCL	DDX49
NCL	FBL
YTHDF1	ZFC3H1
YTHDF1	ALKBH1
YTHDF1	ALKBH5
YTHDF1	FTO
YTHDF1	G3BP1
YTHDF1	KIAA1429
YTHDF1	METTL14
YTHDF1	METTL3
YTHDF1	RBM15
YTHDF1	WTAP
Cap	YBX1
Cap	hnRNPA2/B1
Cap	NPM1
Cap	DDX21
Cap	NCL
Cap	YTHDF1
